# Supplementary material for: Elucidation of trophic interactions in an unusual single-cell nitrogen-fixing symbiosis using metabolic modeling
Source: PLoS Comput Biol. 2021 May 7;17(5):e1008983. doi: 10.1371/journal.pcbi.1008983 (PMC8143392; doi:10.1371/journal.pcbi.1008983)
Supplement: S1 Table — (XLSX) [file pcbi.1008983.s001.xlsx]

## Sheet: Biomass Synthesis
Supplementary Table 1: List of metabolites transferred from the algal host to UCYN-A to facilitate UCYN-A biomass synthesis
Iteration	Host Metabolite	UCYN Biomass Precursor
1	Glycerol-3-phosphate	Sulfoquinovosyldiacylglycerol (n-C14:0)
1	D-Erythrose4-phosphate	Sulfoquinovosyldiacylglycerol (n-C14:0)
1	Glycerol-3-phosphate	Sulfoquinovosyldiacylglycerol (n-C16:0)
1	D-Erythrose4-phosphate	Sulfoquinovosyldiacylglycerol (n-C16:0)
1	Glycerol-3-phosphate	Sulfoquinovosyldiacylglycerol (n-C16:1)
1	D-Erythrose4-phosphate	Sulfoquinovosyldiacylglycerol (n-C16:1)
1	Glycerol-3-phosphate	Sulfoquinovosyldiacylglycerol (n-C18:0)
1	D-Erythrose4-phosphate	Sulfoquinovosyldiacylglycerol (n-C18:0)
1	Glycerol-3-phosphate	Sulfoquinovosyldiacylglycerol (n-C18:1)
1	D-Erythrose4-phosphate	Sulfoquinovosyldiacylglycerol (n-C18:1)
1	Glycerol-3-phosphate	Sulfoquinovosyldiacylglycerol (n-C18:2)
1	D-Erythrose4-phosphate	Sulfoquinovosyldiacylglycerol (n-C18:2)
1	Glycerol-3-phosphate	Sulfoquinovosyldiacylglycerol (n-C18:3)
1	D-Erythrose4-phosphate	Sulfoquinovosyldiacylglycerol (n-C18:3)
1	Glycine	CoA
1	Adenine	CoA
1	PAN	CoA
1	D-Erythrose4-phosphate	CoA
1	AICAR	FAD
1	Adenine	FAD
1	D-Erythrose4-phosphate	FAD
1	Adenine	S-Adenosyl-L-methionine
1	L-Methionine	S-Adenosyl-L-methionine
1	D-Erythrose4-phosphate	S-Adenosyl-L-methionine
1	Adenine	AMP
1	D-Erythrose4-phosphate	AMP
1	Glycine	Acetyl-CoA
1	Adenine	Acetyl-CoA
1	PAN	Acetyl-CoA
1	D-Erythrose4-phosphate	Acetyl-CoA
1	L-Glutamate	L-Glutamate
1	D-Erythrose4-phosphate	L-Glutamate
1	L-Asparagine	UDP-glucose
1	D-Erythrose4-phosphate	UDP-glucose
1	Glycine	Glycine
1	D-Erythrose4-phosphate	Glycine
1	Glycine	L-Alanine
1	D-Erythrose4-phosphate	L-Alanine
1	Guanine	GTP
1	D-Erythrose4-phosphate	GTP
1	L-Asparagine	L-Lysine
1	D-Erythrose4-phosphate	L-Lysine
1	L-Asparagine	L-Aspartate
1	D-Erythrose4-phosphate	L-Aspartate
1	Glycine	GSH
1	L-Glutamate	GSH
1	D-Erythrose4-phosphate	GSH
1	Glycine	CMP
1	L-Asparagine	CMP
1	D-Erythrose4-phosphate	CMP
1	L-Arginine	L-Arginine
1	D-Erythrose4-phosphate	L-Arginine
1	Glycine	CTP
1	L-Asparagine	CTP
1	D-Erythrose4-phosphate	CTP
1	Glycine	L-Glutamine
1	L-Glutamate	L-Glutamine
1	D-Erythrose4-phosphate	L-Glutamine
1	Glycine	L-Serine
1	D-Erythrose4-phosphate	L-Serine
1	Thiamine phosphate	TPP
1	L-Methionine	L-Methionine
1	D-Erythrose4-phosphate	L-Methionine
1	L-Asparagine	UTP
1	D-Erythrose4-phosphate	UTP
1	L-Tryptophan	L-Tryptophan
1	D-Erythrose4-phosphate	L-Tryptophan
1	Phenylpyruvate	L-Phenylalanine
1	L-Asparagine	L-Phenylalanine
1	D-Erythrose4-phosphate	L-Phenylalanine
1	L-Tyrosine	L-Tyrosine
1	D-Erythrose4-phosphate	L-Tyrosine
1	Glycine	Malonyl-CoA
1	Adenine	Malonyl-CoA
1	PAN	Malonyl-CoA
1	D-Erythrose4-phosphate	Malonyl-CoA
1	Tetrahydrofolate	Tetrahydrofolate
1	D-Erythrose4-phosphate	Tetrahydrofolate
1	L-Asparagine	UMP
1	D-Erythrose4-phosphate	UMP
1	L-Asparagine	Uracil
1	D-Erythrose4-phosphate	Uracil
1	BIOT	BIOT
1	D-Erythrose4-phosphate	BIOT
1	L-Leucine	L-Leucine
1	D-Erythrose4-phosphate	L-Leucine
1	Adenine	dATP
1	D-Erythrose4-phosphate	dATP
1	L-Histidine	L-Histidine
1	D-Erythrose4-phosphate	L-Histidine
1	Glycine	5-10-Methylenetetrahydrofolate
1	Tetrahydrofolate	5-10-Methylenetetrahydrofolate
1	D-Erythrose4-phosphate	5-10-Methylenetetrahydrofolate
1	Guanine	GMP
1	D-Erythrose4-phosphate	GMP
1	Adenine	Adenine
1	D-Erythrose4-phosphate	Adenine
1	L-Proline	L-Proline
1	D-Erythrose4-phosphate	L-Proline
1	L-Asparagine	L-Asparagine
1	D-Erythrose4-phosphate	L-Asparagine
1	D-Erythrose4-phosphate	Glycogen
1	L-Valine	L-Valine
1	D-Erythrose4-phosphate	L-Valine
1	D-Erythrose4-phosphate	L-Threonine
1	L-Threonine	L-Threonine
1	Adenine	Adenosine
1	D-Erythrose4-phosphate	Adenosine
1	Adenine	Thymidine
1	L-Asparagine	Thymidine
1	L-Methionine	Thymidine
1	D-Erythrose4-phosphate	Thymidine
1	10-Formyltetrahydrofolate	10-Formyltetrahydrofolate
1	D-Erythrose4-phosphate	10-Formyltetrahydrofolate
1	Guanine	Guanine
1	D-Erythrose4-phosphate	Guanine
1	Chorismate	Chorismate
1	AICAR	Riboflavin
1	D-Erythrose4-phosphate	Riboflavin
1	Guanine	dGTP
1	D-Erythrose4-phosphate	dGTP
1	Adenine	Inosine
1	D-Erythrose4-phosphate	Inosine
1	L-Asparagine	Uridine
1	D-Erythrose4-phosphate	Uridine
1	Spermidine	Spermidine
1	D-Erythrose4-phosphate	Spermidine
1	Guanine	Deoxyguanosine
1	D-Erythrose4-phosphate	Deoxyguanosine
1	Glycine	Cytosine
1	L-Asparagine	Cytosine
1	D-Erythrose4-phosphate	Cytosine
1	Guanine	Guanosine
1	D-Erythrose4-phosphate	Guanosine
1	L-Isoleucine	L-Isoleucine
1	D-Erythrose4-phosphate	L-Isoleucine
1	5-Methyltetrahydrofolate	5-Methyltetrahydrofolate
1	D-Erythrose4-phosphate	5-Methyltetrahydrofolate
1	Glycine	dCTP
1	L-Asparagine	dCTP
1	D-Erythrose4-phosphate	dCTP
1	Adenine	TTP
1	L-Asparagine	TTP
1	L-Methionine	TTP
1	D-Erythrose4-phosphate	TTP
1	Glycine	Cytidine
1	L-Asparagine	Cytidine
1	D-Erythrose4-phosphate	Cytidine
1	Glycine	L-Cysteine
1	D-Erythrose4-phosphate	L-Cysteine
1	L-Asparagine	Deoxyuridine
1	D-Erythrose4-phosphate	Deoxyuridine
1	Adenine	Deoxyadenosine
1	D-Erythrose4-phosphate	Deoxyadenosine
1	Glycine	Deoxycytidine
1	L-Asparagine	Deoxycytidine
1	D-Erythrose4-phosphate	Deoxycytidine
1	AICAR	Xanthosine
1	D-Erythrose4-phosphate	Xanthosine
1	D-Erythrose4-phosphate	Thyminose
1	L-Selenocysteine	L-Selenocysteine
1	D-Erythrose4-phosphate	L-Selenocysteine
1	Adenine	dTDP-rhamnose
1	L-Asparagine	dTDP-rhamnose
1	L-Methionine	dTDP-rhamnose
1	D-Erythrose4-phosphate	dTDP-rhamnose
1	D-Erythrose4-phosphate	Bactoprenyl diphosphate
1	Glycine	CDPtyvelose
1	L-Asparagine	CDPtyvelose
1	D-Erythrose4-phosphate	CDPtyvelose
1	Glycine	Lipid A disaccharide
1	D-Erythrose4-phosphate	Lipid A disaccharide
1	L-Glutamate	Chlorophyll a
1	Adenine	Chlorophyll a
1	L-Methionine	Chlorophyll a
1	D-Erythrose4-phosphate	Chlorophyll a
1	Selenomethionine	Selenomethionine
1	D-Erythrose4-phosphate	Selenomethionine
1	D-Erythrose4-phosphate	zeta-Carotene
1	L-Glutamate	hemeO
1	D-Erythrose4-phosphate	hemeO
1	Glycerol-3-phosphate	Phosphatidylglycerol ditetradecanoyl
1	D-Erythrose4-phosphate	Phosphatidylglycerol ditetradecanoyl
1	Glycerol-3-phosphate	Phosphatidylglycerol dihexadecanoyl
1	D-Erythrose4-phosphate	Phosphatidylglycerol dihexadecanoyl
1	Glycerol-3-phosphate	Phosphatidylglycerol dihexadec-9-enoyl
1	D-Erythrose4-phosphate	Phosphatidylglycerol dihexadec-9-enoyl
1	Glycerol-3-phosphate	Phosphatidylglycerol dioctadecanoyl
1	D-Erythrose4-phosphate	Phosphatidylglycerol dioctadecanoyl
1	Glycerol-3-phosphate	Phosphatidylglycerol dioctadec-11-enoyl
1	D-Erythrose4-phosphate	Phosphatidylglycerol dioctadec-11-enoyl
1	Glycerol-3-phosphate	Digalactosyl-diacylglycerol(n-C14)
1	D-Erythrose4-phosphate	Digalactosyl-diacylglycerol(n-C14)
1	Glycerol-3-phosphate	Digalactosyl-diacylglycerol(n-C16:0)
1	D-Erythrose4-phosphate	Digalactosyl-diacylglycerol(n-C16:0)
1	Glycerol-3-phosphate	Digalactosyl-diacylglycerol(n-C16:1)
1	D-Erythrose4-phosphate	Digalactosyl-diacylglycerol(n-C16:1)
1	Glycerol-3-phosphate	Digalactosyl-diacylglycerol(n-C18:0)
1	D-Erythrose4-phosphate	Digalactosyl-diacylglycerol(n-C18:0)
1	Glycerol-3-phosphate	Digalactosyl-diacylglycerol(n-C18:1)
1	D-Erythrose4-phosphate	Digalactosyl-diacylglycerol(n-C18:1)
1	Glycerol-3-phosphate	Digalactosyl-diacylglycerol(n-C18:2)
1	D-Erythrose4-phosphate	Digalactosyl-diacylglycerol(n-C18:2)
1	Glycerol-3-phosphate	Digalactosyl-diacylglycerol(n-C18:3)
1	D-Erythrose4-phosphate	Digalactosyl-diacylglycerol(n-C18:3)
1	Glycerol-3-phosphate	1,2-diacyl-3-beta-d-galactosyl-sn-glycerol (n-c14)
1	D-Erythrose4-phosphate	1,2-diacyl-3-beta-d-galactosyl-sn-glycerol (n-c14)
1	Glycerol-3-phosphate	1,2-diacyl-3-beta-d-galactosyl-sn-glycerol (n-c16)
1	D-Erythrose4-phosphate	1,2-diacyl-3-beta-d-galactosyl-sn-glycerol (n-c16)
1	Glycerol-3-phosphate	1,2-diacyl-3-beta-d-galactosyl-sn-glycerol (n-c16:1)
1	D-Erythrose4-phosphate	1,2-diacyl-3-beta-d-galactosyl-sn-glycerol (n-c16:1)
1	Glycerol-3-phosphate	1,2-diacyl-3-beta-d-galactosyl-sn-glycerol (n-c18:0)
1	D-Erythrose4-phosphate	1,2-diacyl-3-beta-d-galactosyl-sn-glycerol (n-c18:0)
1	Glycerol-3-phosphate	1,2-diacyl-3-beta-d-galactosyl-sn-glycerol (n-c18:1)
1	D-Erythrose4-phosphate	1,2-diacyl-3-beta-d-galactosyl-sn-glycerol (n-c18:1)
1	Glycerol-3-phosphate	1,2-diacyl-3-beta-d-galactosyl-sn-glycerol (n-c18:2)
1	D-Erythrose4-phosphate	1,2-diacyl-3-beta-d-galactosyl-sn-glycerol (n-c18:2)
1	Glycerol-3-phosphate	1,2-diacyl-3-beta-d-galactosyl-sn-glycerol (n-c18:3)
1	D-Erythrose4-phosphate	1,2-diacyl-3-beta-d-galactosyl-sn-glycerol (n-c18:3)
2	Glycerol-3-phosphate	Sulfoquinovosyldiacylglycerol (n-C14:0)
2	D-Erythrose4-phosphate	Sulfoquinovosyldiacylglycerol (n-C14:0)
2	Glycerol-3-phosphate	Sulfoquinovosyldiacylglycerol (n-C16:0)
2	D-Erythrose4-phosphate	Sulfoquinovosyldiacylglycerol (n-C16:0)
2	Glycerol-3-phosphate	Sulfoquinovosyldiacylglycerol (n-C16:1)
2	D-Erythrose4-phosphate	Sulfoquinovosyldiacylglycerol (n-C16:1)
2	Glycerol-3-phosphate	Sulfoquinovosyldiacylglycerol (n-C18:0)
2	D-Erythrose4-phosphate	Sulfoquinovosyldiacylglycerol (n-C18:0)
2	Glycerol-3-phosphate	Sulfoquinovosyldiacylglycerol (n-C18:1)
2	D-Erythrose4-phosphate	Sulfoquinovosyldiacylglycerol (n-C18:1)
2	Glycerol-3-phosphate	Sulfoquinovosyldiacylglycerol (n-C18:2)
2	D-Erythrose4-phosphate	Sulfoquinovosyldiacylglycerol (n-C18:2)
2	Glycerol-3-phosphate	Sulfoquinovosyldiacylglycerol (n-C18:3)
2	D-Erythrose4-phosphate	Sulfoquinovosyldiacylglycerol (n-C18:3)
2	Glycine	CoA
2	Adenine	CoA
2	PAN	CoA
2	D-Erythrose4-phosphate	CoA
2	AICAR	FAD
2	Adenine	FAD
2	D-Erythrose4-phosphate	FAD
2	Adenine	S-Adenosyl-L-methionine
2	L-Methionine	S-Adenosyl-L-methionine
2	D-Erythrose4-phosphate	S-Adenosyl-L-methionine
2	Adenine	AMP
2	D-Erythrose4-phosphate	AMP
2	Glycine	Acetyl-CoA
2	Adenine	Acetyl-CoA
2	PAN	Acetyl-CoA
2	D-Erythrose4-phosphate	Acetyl-CoA
2	L-Glutamine	L-Glutamate
2	D-Erythrose4-phosphate	L-Glutamate
2	L-Asparagine	UDP-glucose
2	D-Erythrose4-phosphate	UDP-glucose
2	Glycine	Glycine
2	D-Erythrose4-phosphate	Glycine
2	Glycine	L-Alanine
2	D-Erythrose4-phosphate	L-Alanine
2	Guanine	GTP
2	D-Erythrose4-phosphate	GTP
2	L-Asparagine	L-Lysine
2	D-Erythrose4-phosphate	L-Lysine
2	L-Asparagine	L-Aspartate
2	D-Erythrose4-phosphate	L-Aspartate
2	Glycine	GSH
2	L-Glutamine	GSH
2	D-Erythrose4-phosphate	GSH
2	Glycine	CMP
2	L-Asparagine	CMP
2	D-Erythrose4-phosphate	CMP
2	L-Arginine	L-Arginine
2	D-Erythrose4-phosphate	L-Arginine
2	Glycine	CTP
2	L-Asparagine	CTP
2	D-Erythrose4-phosphate	CTP
2	L-Glutamine	L-Glutamine
2	D-Erythrose4-phosphate	L-Glutamine
2	Glycine	L-Serine
2	D-Erythrose4-phosphate	L-Serine
2	Thiamine phosphate	TPP
2	L-Methionine	L-Methionine
2	D-Erythrose4-phosphate	L-Methionine
2	L-Asparagine	UTP
2	D-Erythrose4-phosphate	UTP
2	L-Tryptophan	L-Tryptophan
2	D-Erythrose4-phosphate	L-Tryptophan
2	Phenylpyruvate	L-Phenylalanine
2	L-Asparagine	L-Phenylalanine
2	D-Erythrose4-phosphate	L-Phenylalanine
2	L-Tyrosine	L-Tyrosine
2	D-Erythrose4-phosphate	L-Tyrosine
2	Glycine	Malonyl-CoA
2	Adenine	Malonyl-CoA
2	PAN	Malonyl-CoA
2	D-Erythrose4-phosphate	Malonyl-CoA
2	Tetrahydrofolate	Tetrahydrofolate
2	D-Erythrose4-phosphate	Tetrahydrofolate
2	L-Asparagine	UMP
2	D-Erythrose4-phosphate	UMP
2	L-Asparagine	Uracil
2	D-Erythrose4-phosphate	Uracil
2	BIOT	BIOT
2	D-Erythrose4-phosphate	BIOT
2	L-Leucine	L-Leucine
2	D-Erythrose4-phosphate	L-Leucine
2	Adenine	dATP
2	D-Erythrose4-phosphate	dATP
2	L-Histidine	L-Histidine
2	D-Erythrose4-phosphate	L-Histidine
2	Glycine	5-10-Methylenetetrahydrofolate
2	Tetrahydrofolate	5-10-Methylenetetrahydrofolate
2	D-Erythrose4-phosphate	5-10-Methylenetetrahydrofolate
2	Guanine	GMP
2	D-Erythrose4-phosphate	GMP
2	Adenine	Adenine
2	D-Erythrose4-phosphate	Adenine
2	L-Proline	L-Proline
2	D-Erythrose4-phosphate	L-Proline
2	L-Asparagine	L-Asparagine
2	D-Erythrose4-phosphate	L-Asparagine
2	D-Erythrose4-phosphate	Glycogen
2	L-Valine	L-Valine
2	D-Erythrose4-phosphate	L-Valine
2	D-Erythrose4-phosphate	L-Threonine
2	L-Threonine	L-Threonine
2	Adenine	Adenosine
2	D-Erythrose4-phosphate	Adenosine
2	Adenine	Thymidine
2	L-Asparagine	Thymidine
2	L-Methionine	Thymidine
2	D-Erythrose4-phosphate	Thymidine
2	10-Formyltetrahydrofolate	10-Formyltetrahydrofolate
2	D-Erythrose4-phosphate	10-Formyltetrahydrofolate
2	Guanine	Guanine
2	D-Erythrose4-phosphate	Guanine
2	Chorismate	Chorismate
2	AICAR	Riboflavin
2	D-Erythrose4-phosphate	Riboflavin
2	Guanine	dGTP
2	D-Erythrose4-phosphate	dGTP
2	Adenine	Inosine
2	D-Erythrose4-phosphate	Inosine
2	L-Asparagine	Uridine
2	D-Erythrose4-phosphate	Uridine
2	Spermidine	Spermidine
2	D-Erythrose4-phosphate	Spermidine
2	Guanine	Deoxyguanosine
2	D-Erythrose4-phosphate	Deoxyguanosine
2	Glycine	Cytosine
2	L-Asparagine	Cytosine
2	D-Erythrose4-phosphate	Cytosine
2	Guanine	Guanosine
2	D-Erythrose4-phosphate	Guanosine
2	L-Isoleucine	L-Isoleucine
2	D-Erythrose4-phosphate	L-Isoleucine
2	5-Methyltetrahydrofolate	5-Methyltetrahydrofolate
2	D-Erythrose4-phosphate	5-Methyltetrahydrofolate
2	Glycine	dCTP
2	L-Asparagine	dCTP
2	D-Erythrose4-phosphate	dCTP
2	Adenine	TTP
2	L-Asparagine	TTP
2	L-Methionine	TTP
2	D-Erythrose4-phosphate	TTP
2	Glycine	Cytidine
2	L-Asparagine	Cytidine
2	D-Erythrose4-phosphate	Cytidine
2	Glycine	L-Cysteine
2	D-Erythrose4-phosphate	L-Cysteine
2	L-Asparagine	Deoxyuridine
2	D-Erythrose4-phosphate	Deoxyuridine
2	Adenine	Deoxyadenosine
2	D-Erythrose4-phosphate	Deoxyadenosine
2	Glycine	Deoxycytidine
2	L-Asparagine	Deoxycytidine
2	D-Erythrose4-phosphate	Deoxycytidine
2	AICAR	Xanthosine
2	D-Erythrose4-phosphate	Xanthosine
2	D-Erythrose4-phosphate	Thyminose
2	L-Selenocysteine	L-Selenocysteine
2	D-Erythrose4-phosphate	L-Selenocysteine
2	Adenine	dTDP-rhamnose
2	L-Asparagine	dTDP-rhamnose
2	L-Methionine	dTDP-rhamnose
2	D-Erythrose4-phosphate	dTDP-rhamnose
2	D-Erythrose4-phosphate	Bactoprenyl diphosphate
2	Glycine	CDPtyvelose
2	L-Asparagine	CDPtyvelose
2	D-Erythrose4-phosphate	CDPtyvelose
2	Glycine	Lipid A disaccharide
2	D-Erythrose4-phosphate	Lipid A disaccharide
2	L-Glutamine	Chlorophyll a
2	Adenine	Chlorophyll a
2	L-Methionine	Chlorophyll a
2	D-Erythrose4-phosphate	Chlorophyll a
2	Selenomethionine	Selenomethionine
2	D-Erythrose4-phosphate	Selenomethionine
2	D-Erythrose4-phosphate	zeta-Carotene
2	L-Glutamine	hemeO
2	D-Erythrose4-phosphate	hemeO
2	Glycerol-3-phosphate	Phosphatidylglycerol ditetradecanoyl
2	D-Erythrose4-phosphate	Phosphatidylglycerol ditetradecanoyl
2	Glycerol-3-phosphate	Phosphatidylglycerol dihexadecanoyl
2	D-Erythrose4-phosphate	Phosphatidylglycerol dihexadecanoyl
2	Glycerol-3-phosphate	Phosphatidylglycerol dihexadec-9-enoyl
2	D-Erythrose4-phosphate	Phosphatidylglycerol dihexadec-9-enoyl
2	Glycerol-3-phosphate	Phosphatidylglycerol dioctadecanoyl
2	D-Erythrose4-phosphate	Phosphatidylglycerol dioctadecanoyl
2	Glycerol-3-phosphate	Phosphatidylglycerol dioctadec-11-enoyl
2	D-Erythrose4-phosphate	Phosphatidylglycerol dioctadec-11-enoyl
2	Glycerol-3-phosphate	Digalactosyl-diacylglycerol(n-C14)
2	D-Erythrose4-phosphate	Digalactosyl-diacylglycerol(n-C14)
2	Glycerol-3-phosphate	Digalactosyl-diacylglycerol(n-C16:0)
2	D-Erythrose4-phosphate	Digalactosyl-diacylglycerol(n-C16:0)
2	Glycerol-3-phosphate	Digalactosyl-diacylglycerol(n-C16:1)
2	D-Erythrose4-phosphate	Digalactosyl-diacylglycerol(n-C16:1)
2	Glycerol-3-phosphate	Digalactosyl-diacylglycerol(n-C18:0)
2	D-Erythrose4-phosphate	Digalactosyl-diacylglycerol(n-C18:0)
2	Glycerol-3-phosphate	Digalactosyl-diacylglycerol(n-C18:1)
2	D-Erythrose4-phosphate	Digalactosyl-diacylglycerol(n-C18:1)
2	Glycerol-3-phosphate	Digalactosyl-diacylglycerol(n-C18:2)
2	D-Erythrose4-phosphate	Digalactosyl-diacylglycerol(n-C18:2)
2	Glycerol-3-phosphate	Digalactosyl-diacylglycerol(n-C18:3)
2	D-Erythrose4-phosphate	Digalactosyl-diacylglycerol(n-C18:3)
2	Glycerol-3-phosphate	1,2-diacyl-3-beta-d-galactosyl-sn-glycerol (n-c14)
2	D-Erythrose4-phosphate	1,2-diacyl-3-beta-d-galactosyl-sn-glycerol (n-c14)
2	Glycerol-3-phosphate	1,2-diacyl-3-beta-d-galactosyl-sn-glycerol (n-c16)
2	D-Erythrose4-phosphate	1,2-diacyl-3-beta-d-galactosyl-sn-glycerol (n-c16)
2	Glycerol-3-phosphate	1,2-diacyl-3-beta-d-galactosyl-sn-glycerol (n-c16:1)
2	D-Erythrose4-phosphate	1,2-diacyl-3-beta-d-galactosyl-sn-glycerol (n-c16:1)
2	Glycerol-3-phosphate	1,2-diacyl-3-beta-d-galactosyl-sn-glycerol (n-c18:0)
2	D-Erythrose4-phosphate	1,2-diacyl-3-beta-d-galactosyl-sn-glycerol (n-c18:0)
2	Glycerol-3-phosphate	1,2-diacyl-3-beta-d-galactosyl-sn-glycerol (n-c18:1)
2	D-Erythrose4-phosphate	1,2-diacyl-3-beta-d-galactosyl-sn-glycerol (n-c18:1)
2	Glycerol-3-phosphate	1,2-diacyl-3-beta-d-galactosyl-sn-glycerol (n-c18:2)
2	D-Erythrose4-phosphate	1,2-diacyl-3-beta-d-galactosyl-sn-glycerol (n-c18:2)
2	Glycerol-3-phosphate	1,2-diacyl-3-beta-d-galactosyl-sn-glycerol (n-c18:3)
2	D-Erythrose4-phosphate	1,2-diacyl-3-beta-d-galactosyl-sn-glycerol (n-c18:3)
3	Glycerol-3-phosphate	Sulfoquinovosyldiacylglycerol (n-C14:0)
3	D-Erythrose4-phosphate	Sulfoquinovosyldiacylglycerol (n-C14:0)
3	Glycerol-3-phosphate	Sulfoquinovosyldiacylglycerol (n-C16:0)
3	D-Erythrose4-phosphate	Sulfoquinovosyldiacylglycerol (n-C16:0)
3	Glycerol-3-phosphate	Sulfoquinovosyldiacylglycerol (n-C16:1)
3	D-Erythrose4-phosphate	Sulfoquinovosyldiacylglycerol (n-C16:1)
3	Glycerol-3-phosphate	Sulfoquinovosyldiacylglycerol (n-C18:0)
3	D-Erythrose4-phosphate	Sulfoquinovosyldiacylglycerol (n-C18:0)
3	Glycerol-3-phosphate	Sulfoquinovosyldiacylglycerol (n-C18:1)
3	D-Erythrose4-phosphate	Sulfoquinovosyldiacylglycerol (n-C18:1)
3	Glycerol-3-phosphate	Sulfoquinovosyldiacylglycerol (n-C18:2)
3	D-Erythrose4-phosphate	Sulfoquinovosyldiacylglycerol (n-C18:2)
3	Glycerol-3-phosphate	Sulfoquinovosyldiacylglycerol (n-C18:3)
3	D-Erythrose4-phosphate	Sulfoquinovosyldiacylglycerol (n-C18:3)
3	Glycine	CoA
3	Adenine	CoA
3	PAN	CoA
3	D-Erythrose4-phosphate	CoA
3	AICAR	FAD
3	Adenine	FAD
3	D-Erythrose4-phosphate	FAD
3	Adenine	S-Adenosyl-L-methionine
3	L-Methionine	S-Adenosyl-L-methionine
3	D-Erythrose4-phosphate	S-Adenosyl-L-methionine
3	Adenine	AMP
3	D-Erythrose4-phosphate	AMP
3	Glycine	Acetyl-CoA
3	Adenine	Acetyl-CoA
3	PAN	Acetyl-CoA
3	D-Erythrose4-phosphate	Acetyl-CoA
3	L-Glutamate	L-Glutamate
3	D-Erythrose4-phosphate	L-Glutamate
3	L-Asparagine	UDP-glucose
3	D-Erythrose4-phosphate	UDP-glucose
3	Glycine	Glycine
3	D-Erythrose4-phosphate	Glycine
3	Glycine	L-Alanine
3	D-Erythrose4-phosphate	L-Alanine
3	Guanine	GTP
3	D-Erythrose4-phosphate	GTP
3	L-Asparagine	L-Lysine
3	D-Erythrose4-phosphate	L-Lysine
3	L-Asparagine	L-Aspartate
3	D-Erythrose4-phosphate	L-Aspartate
3	Glycine	GSH
3	L-Glutamate	GSH
3	D-Erythrose4-phosphate	GSH
3	Glycine	CMP
3	L-Asparagine	CMP
3	D-Erythrose4-phosphate	CMP
3	L-Arginine	L-Arginine
3	D-Erythrose4-phosphate	L-Arginine
3	Glycine	CTP
3	L-Asparagine	CTP
3	D-Erythrose4-phosphate	CTP
3	Glycine	L-Glutamine
3	L-Glutamate	L-Glutamine
3	D-Erythrose4-phosphate	L-Glutamine
3	Glycine	L-Serine
3	D-Erythrose4-phosphate	L-Serine
3	Thiamine phosphate	TPP
3	L-Methionine	L-Methionine
3	D-Erythrose4-phosphate	L-Methionine
3	L-Asparagine	UTP
3	D-Erythrose4-phosphate	UTP
3	L-Tryptophan	L-Tryptophan
3	D-Erythrose4-phosphate	L-Tryptophan
3	Phenylpyruvate	L-Phenylalanine
3	L-Asparagine	L-Phenylalanine
3	D-Erythrose4-phosphate	L-Phenylalanine
3	L-Asparagine	L-Tyrosine
3	p-hydroxyphenylpyruvate	L-Tyrosine
3	D-Erythrose4-phosphate	L-Tyrosine
3	Glycine	Malonyl-CoA
3	Adenine	Malonyl-CoA
3	PAN	Malonyl-CoA
3	D-Erythrose4-phosphate	Malonyl-CoA
3	Tetrahydrofolate	Tetrahydrofolate
3	D-Erythrose4-phosphate	Tetrahydrofolate
3	L-Asparagine	UMP
3	D-Erythrose4-phosphate	UMP
3	L-Asparagine	Uracil
3	D-Erythrose4-phosphate	Uracil
3	BIOT	BIOT
3	D-Erythrose4-phosphate	BIOT
3	L-Leucine	L-Leucine
3	D-Erythrose4-phosphate	L-Leucine
3	Adenine	dATP
3	D-Erythrose4-phosphate	dATP
3	L-Histidine	L-Histidine
3	D-Erythrose4-phosphate	L-Histidine
3	Glycine	5-10-Methylenetetrahydrofolate
3	Tetrahydrofolate	5-10-Methylenetetrahydrofolate
3	D-Erythrose4-phosphate	5-10-Methylenetetrahydrofolate
3	Guanine	GMP
3	D-Erythrose4-phosphate	GMP
3	Adenine	Adenine
3	D-Erythrose4-phosphate	Adenine
3	L-Proline	L-Proline
3	D-Erythrose4-phosphate	L-Proline
3	L-Asparagine	L-Asparagine
3	D-Erythrose4-phosphate	L-Asparagine
3	D-Erythrose4-phosphate	Glycogen
3	L-Valine	L-Valine
3	D-Erythrose4-phosphate	L-Valine
3	D-Erythrose4-phosphate	L-Threonine
3	L-Threonine	L-Threonine
3	Adenine	Adenosine
3	D-Erythrose4-phosphate	Adenosine
3	Adenine	Thymidine
3	L-Asparagine	Thymidine
3	L-Methionine	Thymidine
3	D-Erythrose4-phosphate	Thymidine
3	10-Formyltetrahydrofolate	10-Formyltetrahydrofolate
3	D-Erythrose4-phosphate	10-Formyltetrahydrofolate
3	Guanine	Guanine
3	D-Erythrose4-phosphate	Guanine
3	Chorismate	Chorismate
3	AICAR	Riboflavin
3	D-Erythrose4-phosphate	Riboflavin
3	Guanine	dGTP
3	D-Erythrose4-phosphate	dGTP
3	Adenine	Inosine
3	D-Erythrose4-phosphate	Inosine
3	L-Asparagine	Uridine
3	D-Erythrose4-phosphate	Uridine
3	Spermidine	Spermidine
3	D-Erythrose4-phosphate	Spermidine
3	Guanine	Deoxyguanosine
3	D-Erythrose4-phosphate	Deoxyguanosine
3	Glycine	Cytosine
3	L-Asparagine	Cytosine
3	D-Erythrose4-phosphate	Cytosine
3	Guanine	Guanosine
3	D-Erythrose4-phosphate	Guanosine
3	L-Isoleucine	L-Isoleucine
3	D-Erythrose4-phosphate	L-Isoleucine
3	5-Methyltetrahydrofolate	5-Methyltetrahydrofolate
3	D-Erythrose4-phosphate	5-Methyltetrahydrofolate
3	Glycine	dCTP
3	L-Asparagine	dCTP
3	D-Erythrose4-phosphate	dCTP
3	Adenine	TTP
3	L-Asparagine	TTP
3	L-Methionine	TTP
3	D-Erythrose4-phosphate	TTP
3	Glycine	Cytidine
3	L-Asparagine	Cytidine
3	D-Erythrose4-phosphate	Cytidine
3	Glycine	L-Cysteine
3	D-Erythrose4-phosphate	L-Cysteine
3	L-Asparagine	Deoxyuridine
3	D-Erythrose4-phosphate	Deoxyuridine
3	Adenine	Deoxyadenosine
3	D-Erythrose4-phosphate	Deoxyadenosine
3	Glycine	Deoxycytidine
3	L-Asparagine	Deoxycytidine
3	D-Erythrose4-phosphate	Deoxycytidine
3	AICAR	Xanthosine
3	D-Erythrose4-phosphate	Xanthosine
3	D-Erythrose4-phosphate	Thyminose
3	L-Selenocysteine	L-Selenocysteine
3	D-Erythrose4-phosphate	L-Selenocysteine
3	Adenine	dTDP-rhamnose
3	L-Asparagine	dTDP-rhamnose
3	L-Methionine	dTDP-rhamnose
3	D-Erythrose4-phosphate	dTDP-rhamnose
3	D-Erythrose4-phosphate	Bactoprenyl diphosphate
3	Glycine	CDPtyvelose
3	L-Asparagine	CDPtyvelose
3	D-Erythrose4-phosphate	CDPtyvelose
3	Glycine	Lipid A disaccharide
3	D-Erythrose4-phosphate	Lipid A disaccharide
3	L-Glutamate	Chlorophyll a
3	Adenine	Chlorophyll a
3	L-Methionine	Chlorophyll a
3	D-Erythrose4-phosphate	Chlorophyll a
3	Selenomethionine	Selenomethionine
3	D-Erythrose4-phosphate	Selenomethionine
3	D-Erythrose4-phosphate	zeta-Carotene
3	L-Glutamate	hemeO
3	D-Erythrose4-phosphate	hemeO
3	Glycerol-3-phosphate	Phosphatidylglycerol ditetradecanoyl
3	D-Erythrose4-phosphate	Phosphatidylglycerol ditetradecanoyl
3	Glycerol-3-phosphate	Phosphatidylglycerol dihexadecanoyl
3	D-Erythrose4-phosphate	Phosphatidylglycerol dihexadecanoyl
3	Glycerol-3-phosphate	Phosphatidylglycerol dihexadec-9-enoyl
3	D-Erythrose4-phosphate	Phosphatidylglycerol dihexadec-9-enoyl
3	Glycerol-3-phosphate	Phosphatidylglycerol dioctadecanoyl
3	D-Erythrose4-phosphate	Phosphatidylglycerol dioctadecanoyl
3	Glycerol-3-phosphate	Phosphatidylglycerol dioctadec-11-enoyl
3	D-Erythrose4-phosphate	Phosphatidylglycerol dioctadec-11-enoyl
3	Glycerol-3-phosphate	Digalactosyl-diacylglycerol(n-C14)
3	D-Erythrose4-phosphate	Digalactosyl-diacylglycerol(n-C14)
3	Glycerol-3-phosphate	Digalactosyl-diacylglycerol(n-C16:0)
3	D-Erythrose4-phosphate	Digalactosyl-diacylglycerol(n-C16:0)
3	Glycerol-3-phosphate	Digalactosyl-diacylglycerol(n-C16:1)
3	D-Erythrose4-phosphate	Digalactosyl-diacylglycerol(n-C16:1)
3	Glycerol-3-phosphate	Digalactosyl-diacylglycerol(n-C18:0)
3	D-Erythrose4-phosphate	Digalactosyl-diacylglycerol(n-C18:0)
3	Glycerol-3-phosphate	Digalactosyl-diacylglycerol(n-C18:1)
3	D-Erythrose4-phosphate	Digalactosyl-diacylglycerol(n-C18:1)
3	Glycerol-3-phosphate	Digalactosyl-diacylglycerol(n-C18:2)
3	D-Erythrose4-phosphate	Digalactosyl-diacylglycerol(n-C18:2)
3	Glycerol-3-phosphate	Digalactosyl-diacylglycerol(n-C18:3)
3	D-Erythrose4-phosphate	Digalactosyl-diacylglycerol(n-C18:3)
3	Glycerol-3-phosphate	1,2-diacyl-3-beta-d-galactosyl-sn-glycerol (n-c14)
3	D-Erythrose4-phosphate	1,2-diacyl-3-beta-d-galactosyl-sn-glycerol (n-c14)
3	Glycerol-3-phosphate	1,2-diacyl-3-beta-d-galactosyl-sn-glycerol (n-c16)
3	D-Erythrose4-phosphate	1,2-diacyl-3-beta-d-galactosyl-sn-glycerol (n-c16)
3	Glycerol-3-phosphate	1,2-diacyl-3-beta-d-galactosyl-sn-glycerol (n-c16:1)
3	D-Erythrose4-phosphate	1,2-diacyl-3-beta-d-galactosyl-sn-glycerol (n-c16:1)
3	Glycerol-3-phosphate	1,2-diacyl-3-beta-d-galactosyl-sn-glycerol (n-c18:0)
3	D-Erythrose4-phosphate	1,2-diacyl-3-beta-d-galactosyl-sn-glycerol (n-c18:0)
3	Glycerol-3-phosphate	1,2-diacyl-3-beta-d-galactosyl-sn-glycerol (n-c18:1)
3	D-Erythrose4-phosphate	1,2-diacyl-3-beta-d-galactosyl-sn-glycerol (n-c18:1)
3	Glycerol-3-phosphate	1,2-diacyl-3-beta-d-galactosyl-sn-glycerol (n-c18:2)
3	D-Erythrose4-phosphate	1,2-diacyl-3-beta-d-galactosyl-sn-glycerol (n-c18:2)
3	Glycerol-3-phosphate	1,2-diacyl-3-beta-d-galactosyl-sn-glycerol (n-c18:3)
3	D-Erythrose4-phosphate	1,2-diacyl-3-beta-d-galactosyl-sn-glycerol (n-c18:3)
4	Glycerol-3-phosphate	Sulfoquinovosyldiacylglycerol (n-C14:0)
4	D-Erythrose4-phosphate	Sulfoquinovosyldiacylglycerol (n-C14:0)
4	Glycerol-3-phosphate	Sulfoquinovosyldiacylglycerol (n-C16:0)
4	D-Erythrose4-phosphate	Sulfoquinovosyldiacylglycerol (n-C16:0)
4	Glycerol-3-phosphate	Sulfoquinovosyldiacylglycerol (n-C16:1)
4	D-Erythrose4-phosphate	Sulfoquinovosyldiacylglycerol (n-C16:1)
4	Glycerol-3-phosphate	Sulfoquinovosyldiacylglycerol (n-C18:0)
4	D-Erythrose4-phosphate	Sulfoquinovosyldiacylglycerol (n-C18:0)
4	Glycerol-3-phosphate	Sulfoquinovosyldiacylglycerol (n-C18:1)
4	D-Erythrose4-phosphate	Sulfoquinovosyldiacylglycerol (n-C18:1)
4	Glycerol-3-phosphate	Sulfoquinovosyldiacylglycerol (n-C18:2)
4	D-Erythrose4-phosphate	Sulfoquinovosyldiacylglycerol (n-C18:2)
4	Glycerol-3-phosphate	Sulfoquinovosyldiacylglycerol (n-C18:3)
4	D-Erythrose4-phosphate	Sulfoquinovosyldiacylglycerol (n-C18:3)
4	CoA	CoA
4	D-Erythrose4-phosphate	CoA
4	AICAR	FAD
4	Adenine	FAD
4	D-Erythrose4-phosphate	FAD
4	Adenine	S-Adenosyl-L-methionine
4	L-Methionine	S-Adenosyl-L-methionine
4	D-Erythrose4-phosphate	S-Adenosyl-L-methionine
4	Adenine	AMP
4	D-Erythrose4-phosphate	AMP
4	CoA	Acetyl-CoA
4	D-Erythrose4-phosphate	Acetyl-CoA
4	L-Glutamate	L-Glutamate
4	D-Erythrose4-phosphate	L-Glutamate
4	L-Asparagine	UDP-glucose
4	D-Erythrose4-phosphate	UDP-glucose
4	Glycine	Glycine
4	D-Erythrose4-phosphate	Glycine
4	Glycine	L-Alanine
4	D-Erythrose4-phosphate	L-Alanine
4	Guanine	GTP
4	D-Erythrose4-phosphate	GTP
4	L-Asparagine	L-Lysine
4	D-Erythrose4-phosphate	L-Lysine
4	L-Asparagine	L-Aspartate
4	D-Erythrose4-phosphate	L-Aspartate
4	Glycine	GSH
4	L-Glutamate	GSH
4	D-Erythrose4-phosphate	GSH
4	Glycine	CMP
4	L-Asparagine	CMP
4	D-Erythrose4-phosphate	CMP
4	L-Arginine	L-Arginine
4	D-Erythrose4-phosphate	L-Arginine
4	Glycine	CTP
4	L-Asparagine	CTP
4	D-Erythrose4-phosphate	CTP
4	Glycine	L-Glutamine
4	L-Glutamate	L-Glutamine
4	D-Erythrose4-phosphate	L-Glutamine
4	Glycine	L-Serine
4	D-Erythrose4-phosphate	L-Serine
4	Thiamine phosphate	TPP
4	L-Methionine	L-Methionine
4	D-Erythrose4-phosphate	L-Methionine
4	L-Asparagine	UTP
4	D-Erythrose4-phosphate	UTP
4	L-Tryptophan	L-Tryptophan
4	D-Erythrose4-phosphate	L-Tryptophan
4	Phenylpyruvate	L-Phenylalanine
4	L-Asparagine	L-Phenylalanine
4	D-Erythrose4-phosphate	L-Phenylalanine
4	L-Tyrosine	L-Tyrosine
4	D-Erythrose4-phosphate	L-Tyrosine
4	CoA	Malonyl-CoA
4	D-Erythrose4-phosphate	Malonyl-CoA
4	Tetrahydrofolate	Tetrahydrofolate
4	D-Erythrose4-phosphate	Tetrahydrofolate
4	L-Asparagine	UMP
4	D-Erythrose4-phosphate	UMP
4	L-Asparagine	Uracil
4	D-Erythrose4-phosphate	Uracil
4	BIOT	BIOT
4	D-Erythrose4-phosphate	BIOT
4	L-Leucine	L-Leucine
4	D-Erythrose4-phosphate	L-Leucine
4	Adenine	dATP
4	D-Erythrose4-phosphate	dATP
4	L-Histidine	L-Histidine
4	D-Erythrose4-phosphate	L-Histidine
4	Glycine	5-10-Methylenetetrahydrofolate
4	Tetrahydrofolate	5-10-Methylenetetrahydrofolate
4	D-Erythrose4-phosphate	5-10-Methylenetetrahydrofolate
4	Guanine	GMP
4	D-Erythrose4-phosphate	GMP
4	Adenine	Adenine
4	D-Erythrose4-phosphate	Adenine
4	L-Proline	L-Proline
4	D-Erythrose4-phosphate	L-Proline
4	L-Asparagine	L-Asparagine
4	D-Erythrose4-phosphate	L-Asparagine
4	D-Erythrose4-phosphate	Glycogen
4	L-Valine	L-Valine
4	D-Erythrose4-phosphate	L-Valine
4	D-Erythrose4-phosphate	L-Threonine
4	L-Threonine	L-Threonine
4	Adenine	Adenosine
4	D-Erythrose4-phosphate	Adenosine
4	Adenine	Thymidine
4	L-Asparagine	Thymidine
4	L-Methionine	Thymidine
4	D-Erythrose4-phosphate	Thymidine
4	10-Formyltetrahydrofolate	10-Formyltetrahydrofolate
4	D-Erythrose4-phosphate	10-Formyltetrahydrofolate
4	Guanine	Guanine
4	D-Erythrose4-phosphate	Guanine
4	Chorismate	Chorismate
4	AICAR	Riboflavin
4	D-Erythrose4-phosphate	Riboflavin
4	Guanine	dGTP
4	D-Erythrose4-phosphate	dGTP
4	Adenine	Inosine
4	D-Erythrose4-phosphate	Inosine
4	L-Asparagine	Uridine
4	D-Erythrose4-phosphate	Uridine
4	Spermidine	Spermidine
4	D-Erythrose4-phosphate	Spermidine
4	Guanine	Deoxyguanosine
4	D-Erythrose4-phosphate	Deoxyguanosine
4	Glycine	Cytosine
4	L-Asparagine	Cytosine
4	D-Erythrose4-phosphate	Cytosine
4	Guanine	Guanosine
4	D-Erythrose4-phosphate	Guanosine
4	L-Isoleucine	L-Isoleucine
4	D-Erythrose4-phosphate	L-Isoleucine
4	5-Methyltetrahydrofolate	5-Methyltetrahydrofolate
4	D-Erythrose4-phosphate	5-Methyltetrahydrofolate
4	Glycine	dCTP
4	L-Asparagine	dCTP
4	D-Erythrose4-phosphate	dCTP
4	Adenine	TTP
4	L-Asparagine	TTP
4	L-Methionine	TTP
4	D-Erythrose4-phosphate	TTP
4	Glycine	Cytidine
4	L-Asparagine	Cytidine
4	D-Erythrose4-phosphate	Cytidine
4	Glycine	L-Cysteine
4	D-Erythrose4-phosphate	L-Cysteine
4	L-Asparagine	Deoxyuridine
4	D-Erythrose4-phosphate	Deoxyuridine
4	Adenine	Deoxyadenosine
4	D-Erythrose4-phosphate	Deoxyadenosine
4	Glycine	Deoxycytidine
4	L-Asparagine	Deoxycytidine
4	D-Erythrose4-phosphate	Deoxycytidine
4	AICAR	Xanthosine
4	D-Erythrose4-phosphate	Xanthosine
4	D-Erythrose4-phosphate	Thyminose
4	L-Selenocysteine	L-Selenocysteine
4	D-Erythrose4-phosphate	L-Selenocysteine
4	Adenine	dTDP-rhamnose
4	L-Asparagine	dTDP-rhamnose
4	L-Methionine	dTDP-rhamnose
4	D-Erythrose4-phosphate	dTDP-rhamnose
4	D-Erythrose4-phosphate	Bactoprenyl diphosphate
4	Glycine	CDPtyvelose
4	L-Asparagine	CDPtyvelose
4	D-Erythrose4-phosphate	CDPtyvelose
4	Glycine	Lipid A disaccharide
4	D-Erythrose4-phosphate	Lipid A disaccharide
4	L-Glutamate	Chlorophyll a
4	Adenine	Chlorophyll a
4	L-Methionine	Chlorophyll a
4	D-Erythrose4-phosphate	Chlorophyll a
4	Selenomethionine	Selenomethionine
4	D-Erythrose4-phosphate	Selenomethionine
4	D-Erythrose4-phosphate	zeta-Carotene
4	L-Glutamate	hemeO
4	D-Erythrose4-phosphate	hemeO
4	Glycerol-3-phosphate	Phosphatidylglycerol ditetradecanoyl
4	D-Erythrose4-phosphate	Phosphatidylglycerol ditetradecanoyl
4	Glycerol-3-phosphate	Phosphatidylglycerol dihexadecanoyl
4	D-Erythrose4-phosphate	Phosphatidylglycerol dihexadecanoyl
4	Glycerol-3-phosphate	Phosphatidylglycerol dihexadec-9-enoyl
4	D-Erythrose4-phosphate	Phosphatidylglycerol dihexadec-9-enoyl
4	Glycerol-3-phosphate	Phosphatidylglycerol dioctadecanoyl
4	D-Erythrose4-phosphate	Phosphatidylglycerol dioctadecanoyl
4	Glycerol-3-phosphate	Phosphatidylglycerol dioctadec-11-enoyl
4	D-Erythrose4-phosphate	Phosphatidylglycerol dioctadec-11-enoyl
4	Glycerol-3-phosphate	Digalactosyl-diacylglycerol(n-C14)
4	D-Erythrose4-phosphate	Digalactosyl-diacylglycerol(n-C14)
4	Glycerol-3-phosphate	Digalactosyl-diacylglycerol(n-C16:0)
4	D-Erythrose4-phosphate	Digalactosyl-diacylglycerol(n-C16:0)
4	Glycerol-3-phosphate	Digalactosyl-diacylglycerol(n-C16:1)
4	D-Erythrose4-phosphate	Digalactosyl-diacylglycerol(n-C16:1)
4	Glycerol-3-phosphate	Digalactosyl-diacylglycerol(n-C18:0)
4	D-Erythrose4-phosphate	Digalactosyl-diacylglycerol(n-C18:0)
4	Glycerol-3-phosphate	Digalactosyl-diacylglycerol(n-C18:1)
4	D-Erythrose4-phosphate	Digalactosyl-diacylglycerol(n-C18:1)
4	Glycerol-3-phosphate	Digalactosyl-diacylglycerol(n-C18:2)
4	D-Erythrose4-phosphate	Digalactosyl-diacylglycerol(n-C18:2)
4	Glycerol-3-phosphate	Digalactosyl-diacylglycerol(n-C18:3)
4	D-Erythrose4-phosphate	Digalactosyl-diacylglycerol(n-C18:3)
4	Glycerol-3-phosphate	1,2-diacyl-3-beta-d-galactosyl-sn-glycerol (n-c14)
4	D-Erythrose4-phosphate	1,2-diacyl-3-beta-d-galactosyl-sn-glycerol (n-c14)
4	Glycerol-3-phosphate	1,2-diacyl-3-beta-d-galactosyl-sn-glycerol (n-c16)
4	D-Erythrose4-phosphate	1,2-diacyl-3-beta-d-galactosyl-sn-glycerol (n-c16)
4	Glycerol-3-phosphate	1,2-diacyl-3-beta-d-galactosyl-sn-glycerol (n-c16:1)
4	D-Erythrose4-phosphate	1,2-diacyl-3-beta-d-galactosyl-sn-glycerol (n-c16:1)
4	Glycerol-3-phosphate	1,2-diacyl-3-beta-d-galactosyl-sn-glycerol (n-c18:0)
4	D-Erythrose4-phosphate	1,2-diacyl-3-beta-d-galactosyl-sn-glycerol (n-c18:0)
4	Glycerol-3-phosphate	1,2-diacyl-3-beta-d-galactosyl-sn-glycerol (n-c18:1)
4	D-Erythrose4-phosphate	1,2-diacyl-3-beta-d-galactosyl-sn-glycerol (n-c18:1)
4	Glycerol-3-phosphate	1,2-diacyl-3-beta-d-galactosyl-sn-glycerol (n-c18:2)
4	D-Erythrose4-phosphate	1,2-diacyl-3-beta-d-galactosyl-sn-glycerol (n-c18:2)
4	Glycerol-3-phosphate	1,2-diacyl-3-beta-d-galactosyl-sn-glycerol (n-c18:3)
4	D-Erythrose4-phosphate	1,2-diacyl-3-beta-d-galactosyl-sn-glycerol (n-c18:3)
5	Glycerol-3-phosphate	Sulfoquinovosyldiacylglycerol (n-C14:0)
5	D-Erythrose4-phosphate	Sulfoquinovosyldiacylglycerol (n-C14:0)
5	Glycerol-3-phosphate	Sulfoquinovosyldiacylglycerol (n-C16:0)
5	D-Erythrose4-phosphate	Sulfoquinovosyldiacylglycerol (n-C16:0)
5	Glycerol-3-phosphate	Sulfoquinovosyldiacylglycerol (n-C16:1)
5	D-Erythrose4-phosphate	Sulfoquinovosyldiacylglycerol (n-C16:1)
5	Glycerol-3-phosphate	Sulfoquinovosyldiacylglycerol (n-C18:0)
5	D-Erythrose4-phosphate	Sulfoquinovosyldiacylglycerol (n-C18:0)
5	Glycerol-3-phosphate	Sulfoquinovosyldiacylglycerol (n-C18:1)
5	D-Erythrose4-phosphate	Sulfoquinovosyldiacylglycerol (n-C18:1)
5	Glycerol-3-phosphate	Sulfoquinovosyldiacylglycerol (n-C18:2)
5	D-Erythrose4-phosphate	Sulfoquinovosyldiacylglycerol (n-C18:2)
5	Glycerol-3-phosphate	Sulfoquinovosyldiacylglycerol (n-C18:3)
5	D-Erythrose4-phosphate	Sulfoquinovosyldiacylglycerol (n-C18:3)
5	Glycine	CoA
5	Adenine	CoA
5	PAN	CoA
5	D-Erythrose4-phosphate	CoA
5	AICAR	FAD
5	Adenine	FAD
5	D-Erythrose4-phosphate	FAD
5	Adenine	S-Adenosyl-L-methionine
5	L-Methionine	S-Adenosyl-L-methionine
5	D-Erythrose4-phosphate	S-Adenosyl-L-methionine
5	Adenine	AMP
5	D-Erythrose4-phosphate	AMP
5	Glycine	Acetyl-CoA
5	Adenine	Acetyl-CoA
5	PAN	Acetyl-CoA
5	D-Erythrose4-phosphate	Acetyl-CoA
5	L-Glutamine	L-Glutamate
5	D-Erythrose4-phosphate	L-Glutamate
5	L-Asparagine	UDP-glucose
5	D-Erythrose4-phosphate	UDP-glucose
5	Glycine	Glycine
5	D-Erythrose4-phosphate	Glycine
5	Glycine	L-Alanine
5	D-Erythrose4-phosphate	L-Alanine
5	Guanine	GTP
5	D-Erythrose4-phosphate	GTP
5	L-Asparagine	L-Lysine
5	D-Erythrose4-phosphate	L-Lysine
5	L-Asparagine	L-Aspartate
5	D-Erythrose4-phosphate	L-Aspartate
5	Glycine	GSH
5	L-Glutamine	GSH
5	D-Erythrose4-phosphate	GSH
5	Glycine	CMP
5	L-Asparagine	CMP
5	D-Erythrose4-phosphate	CMP
5	L-Arginine	L-Arginine
5	D-Erythrose4-phosphate	L-Arginine
5	Glycine	CTP
5	L-Asparagine	CTP
5	D-Erythrose4-phosphate	CTP
5	L-Glutamine	L-Glutamine
5	D-Erythrose4-phosphate	L-Glutamine
5	Glycine	L-Serine
5	D-Erythrose4-phosphate	L-Serine
5	Thiamine phosphate	TPP
5	L-Methionine	L-Methionine
5	D-Erythrose4-phosphate	L-Methionine
5	L-Asparagine	UTP
5	D-Erythrose4-phosphate	UTP
5	L-Tryptophan	L-Tryptophan
5	D-Erythrose4-phosphate	L-Tryptophan
5	Phenylpyruvate	L-Phenylalanine
5	L-Asparagine	L-Phenylalanine
5	D-Erythrose4-phosphate	L-Phenylalanine
5	L-Asparagine	L-Tyrosine
5	p-hydroxyphenylpyruvate	L-Tyrosine
5	D-Erythrose4-phosphate	L-Tyrosine
5	Glycine	Malonyl-CoA
5	Adenine	Malonyl-CoA
5	PAN	Malonyl-CoA
5	D-Erythrose4-phosphate	Malonyl-CoA
5	Tetrahydrofolate	Tetrahydrofolate
5	D-Erythrose4-phosphate	Tetrahydrofolate
5	L-Asparagine	UMP
5	D-Erythrose4-phosphate	UMP
5	L-Asparagine	Uracil
5	D-Erythrose4-phosphate	Uracil
5	BIOT	BIOT
5	D-Erythrose4-phosphate	BIOT
5	L-Leucine	L-Leucine
5	D-Erythrose4-phosphate	L-Leucine
5	Adenine	dATP
5	D-Erythrose4-phosphate	dATP
5	L-Histidine	L-Histidine
5	D-Erythrose4-phosphate	L-Histidine
5	Glycine	5-10-Methylenetetrahydrofolate
5	Tetrahydrofolate	5-10-Methylenetetrahydrofolate
5	D-Erythrose4-phosphate	5-10-Methylenetetrahydrofolate
5	Guanine	GMP
5	D-Erythrose4-phosphate	GMP
5	Adenine	Adenine
5	D-Erythrose4-phosphate	Adenine
5	L-Proline	L-Proline
5	D-Erythrose4-phosphate	L-Proline
5	L-Asparagine	L-Asparagine
5	D-Erythrose4-phosphate	L-Asparagine
5	D-Erythrose4-phosphate	Glycogen
5	L-Valine	L-Valine
5	D-Erythrose4-phosphate	L-Valine
5	D-Erythrose4-phosphate	L-Threonine
5	L-Threonine	L-Threonine
5	Adenine	Adenosine
5	D-Erythrose4-phosphate	Adenosine
5	Adenine	Thymidine
5	L-Asparagine	Thymidine
5	L-Methionine	Thymidine
5	D-Erythrose4-phosphate	Thymidine
5	10-Formyltetrahydrofolate	10-Formyltetrahydrofolate
5	D-Erythrose4-phosphate	10-Formyltetrahydrofolate
5	Guanine	Guanine
5	D-Erythrose4-phosphate	Guanine
5	Chorismate	Chorismate
5	AICAR	Riboflavin
5	D-Erythrose4-phosphate	Riboflavin
5	Guanine	dGTP
5	D-Erythrose4-phosphate	dGTP
5	Adenine	Inosine
5	D-Erythrose4-phosphate	Inosine
5	L-Asparagine	Uridine
5	D-Erythrose4-phosphate	Uridine
5	Spermidine	Spermidine
5	D-Erythrose4-phosphate	Spermidine
5	Guanine	Deoxyguanosine
5	D-Erythrose4-phosphate	Deoxyguanosine
5	Glycine	Cytosine
5	L-Asparagine	Cytosine
5	D-Erythrose4-phosphate	Cytosine
5	Guanine	Guanosine
5	D-Erythrose4-phosphate	Guanosine
5	L-Isoleucine	L-Isoleucine
5	D-Erythrose4-phosphate	L-Isoleucine
5	5-Methyltetrahydrofolate	5-Methyltetrahydrofolate
5	D-Erythrose4-phosphate	5-Methyltetrahydrofolate
5	Glycine	dCTP
5	L-Asparagine	dCTP
5	D-Erythrose4-phosphate	dCTP
5	Adenine	TTP
5	L-Asparagine	TTP
5	L-Methionine	TTP
5	D-Erythrose4-phosphate	TTP
5	Glycine	Cytidine
5	L-Asparagine	Cytidine
5	D-Erythrose4-phosphate	Cytidine
5	Glycine	L-Cysteine
5	D-Erythrose4-phosphate	L-Cysteine
5	L-Asparagine	Deoxyuridine
5	D-Erythrose4-phosphate	Deoxyuridine
5	Adenine	Deoxyadenosine
5	D-Erythrose4-phosphate	Deoxyadenosine
5	Glycine	Deoxycytidine
5	L-Asparagine	Deoxycytidine
5	D-Erythrose4-phosphate	Deoxycytidine
5	AICAR	Xanthosine
5	D-Erythrose4-phosphate	Xanthosine
5	D-Erythrose4-phosphate	Thyminose
5	L-Selenocysteine	L-Selenocysteine
5	D-Erythrose4-phosphate	L-Selenocysteine
5	Adenine	dTDP-rhamnose
5	L-Asparagine	dTDP-rhamnose
5	L-Methionine	dTDP-rhamnose
5	D-Erythrose4-phosphate	dTDP-rhamnose
5	D-Erythrose4-phosphate	Bactoprenyl diphosphate
5	Glycine	CDPtyvelose
5	L-Asparagine	CDPtyvelose
5	D-Erythrose4-phosphate	CDPtyvelose
5	Glycine	Lipid A disaccharide
5	D-Erythrose4-phosphate	Lipid A disaccharide
5	L-Glutamine	Chlorophyll a
5	Adenine	Chlorophyll a
5	L-Methionine	Chlorophyll a
5	D-Erythrose4-phosphate	Chlorophyll a
5	Selenomethionine	Selenomethionine
5	D-Erythrose4-phosphate	Selenomethionine
5	D-Erythrose4-phosphate	zeta-Carotene
5	L-Glutamine	hemeO
5	D-Erythrose4-phosphate	hemeO
5	Glycerol-3-phosphate	Phosphatidylglycerol ditetradecanoyl
5	D-Erythrose4-phosphate	Phosphatidylglycerol ditetradecanoyl
5	Glycerol-3-phosphate	Phosphatidylglycerol dihexadecanoyl
5	D-Erythrose4-phosphate	Phosphatidylglycerol dihexadecanoyl
5	Glycerol-3-phosphate	Phosphatidylglycerol dihexadec-9-enoyl
5	D-Erythrose4-phosphate	Phosphatidylglycerol dihexadec-9-enoyl
5	Glycerol-3-phosphate	Phosphatidylglycerol dioctadecanoyl
5	D-Erythrose4-phosphate	Phosphatidylglycerol dioctadecanoyl
5	Glycerol-3-phosphate	Phosphatidylglycerol dioctadec-11-enoyl
5	D-Erythrose4-phosphate	Phosphatidylglycerol dioctadec-11-enoyl
5	Glycerol-3-phosphate	Digalactosyl-diacylglycerol(n-C14)
5	D-Erythrose4-phosphate	Digalactosyl-diacylglycerol(n-C14)
5	Glycerol-3-phosphate	Digalactosyl-diacylglycerol(n-C16:0)
5	D-Erythrose4-phosphate	Digalactosyl-diacylglycerol(n-C16:0)
5	Glycerol-3-phosphate	Digalactosyl-diacylglycerol(n-C16:1)
5	D-Erythrose4-phosphate	Digalactosyl-diacylglycerol(n-C16:1)
5	Glycerol-3-phosphate	Digalactosyl-diacylglycerol(n-C18:0)
5	D-Erythrose4-phosphate	Digalactosyl-diacylglycerol(n-C18:0)
5	Glycerol-3-phosphate	Digalactosyl-diacylglycerol(n-C18:1)
5	D-Erythrose4-phosphate	Digalactosyl-diacylglycerol(n-C18:1)
5	Glycerol-3-phosphate	Digalactosyl-diacylglycerol(n-C18:2)
5	D-Erythrose4-phosphate	Digalactosyl-diacylglycerol(n-C18:2)
5	Glycerol-3-phosphate	Digalactosyl-diacylglycerol(n-C18:3)
5	D-Erythrose4-phosphate	Digalactosyl-diacylglycerol(n-C18:3)
5	Glycerol-3-phosphate	1,2-diacyl-3-beta-d-galactosyl-sn-glycerol (n-c14)
5	D-Erythrose4-phosphate	1,2-diacyl-3-beta-d-galactosyl-sn-glycerol (n-c14)
5	Glycerol-3-phosphate	1,2-diacyl-3-beta-d-galactosyl-sn-glycerol (n-c16)
5	D-Erythrose4-phosphate	1,2-diacyl-3-beta-d-galactosyl-sn-glycerol (n-c16)
5	Glycerol-3-phosphate	1,2-diacyl-3-beta-d-galactosyl-sn-glycerol (n-c16:1)
5	D-Erythrose4-phosphate	1,2-diacyl-3-beta-d-galactosyl-sn-glycerol (n-c16:1)
5	Glycerol-3-phosphate	1,2-diacyl-3-beta-d-galactosyl-sn-glycerol (n-c18:0)
5	D-Erythrose4-phosphate	1,2-diacyl-3-beta-d-galactosyl-sn-glycerol (n-c18:0)
5	Glycerol-3-phosphate	1,2-diacyl-3-beta-d-galactosyl-sn-glycerol (n-c18:1)
5	D-Erythrose4-phosphate	1,2-diacyl-3-beta-d-galactosyl-sn-glycerol (n-c18:1)
5	Glycerol-3-phosphate	1,2-diacyl-3-beta-d-galactosyl-sn-glycerol (n-c18:2)
5	D-Erythrose4-phosphate	1,2-diacyl-3-beta-d-galactosyl-sn-glycerol (n-c18:2)
5	Glycerol-3-phosphate	1,2-diacyl-3-beta-d-galactosyl-sn-glycerol (n-c18:3)
5	D-Erythrose4-phosphate	1,2-diacyl-3-beta-d-galactosyl-sn-glycerol (n-c18:3)
6	Glycerol-3-phosphate	Sulfoquinovosyldiacylglycerol (n-C14:0)
6	D-Erythrose4-phosphate	Sulfoquinovosyldiacylglycerol (n-C14:0)
6	Glycerol-3-phosphate	Sulfoquinovosyldiacylglycerol (n-C16:0)
6	D-Erythrose4-phosphate	Sulfoquinovosyldiacylglycerol (n-C16:0)
6	Glycerol-3-phosphate	Sulfoquinovosyldiacylglycerol (n-C16:1)
6	D-Erythrose4-phosphate	Sulfoquinovosyldiacylglycerol (n-C16:1)
6	Glycerol-3-phosphate	Sulfoquinovosyldiacylglycerol (n-C18:0)
6	D-Erythrose4-phosphate	Sulfoquinovosyldiacylglycerol (n-C18:0)
6	Glycerol-3-phosphate	Sulfoquinovosyldiacylglycerol (n-C18:1)
6	D-Erythrose4-phosphate	Sulfoquinovosyldiacylglycerol (n-C18:1)
6	Glycerol-3-phosphate	Sulfoquinovosyldiacylglycerol (n-C18:2)
6	D-Erythrose4-phosphate	Sulfoquinovosyldiacylglycerol (n-C18:2)
6	Glycerol-3-phosphate	Sulfoquinovosyldiacylglycerol (n-C18:3)
6	D-Erythrose4-phosphate	Sulfoquinovosyldiacylglycerol (n-C18:3)
6	CoA	CoA
6	D-Erythrose4-phosphate	CoA
6	AICAR	FAD
6	Adenine	FAD
6	D-Erythrose4-phosphate	FAD
6	Adenine	S-Adenosyl-L-methionine
6	L-Methionine	S-Adenosyl-L-methionine
6	D-Erythrose4-phosphate	S-Adenosyl-L-methionine
6	Adenine	AMP
6	D-Erythrose4-phosphate	AMP
6	CoA	Acetyl-CoA
6	D-Erythrose4-phosphate	Acetyl-CoA
6	L-Glutamine	L-Glutamate
6	D-Erythrose4-phosphate	L-Glutamate
6	L-Asparagine	UDP-glucose
6	D-Erythrose4-phosphate	UDP-glucose
6	Glycine	Glycine
6	D-Erythrose4-phosphate	Glycine
6	Glycine	L-Alanine
6	D-Erythrose4-phosphate	L-Alanine
6	Guanine	GTP
6	D-Erythrose4-phosphate	GTP
6	L-Asparagine	L-Lysine
6	D-Erythrose4-phosphate	L-Lysine
6	L-Asparagine	L-Aspartate
6	D-Erythrose4-phosphate	L-Aspartate
6	Glycine	GSH
6	L-Glutamine	GSH
6	D-Erythrose4-phosphate	GSH
6	Glycine	CMP
6	L-Asparagine	CMP
6	D-Erythrose4-phosphate	CMP
6	L-Arginine	L-Arginine
6	D-Erythrose4-phosphate	L-Arginine
6	Glycine	CTP
6	L-Asparagine	CTP
6	D-Erythrose4-phosphate	CTP
6	L-Glutamine	L-Glutamine
6	D-Erythrose4-phosphate	L-Glutamine
6	Glycine	L-Serine
6	D-Erythrose4-phosphate	L-Serine
6	Thiamine phosphate	TPP
6	L-Methionine	L-Methionine
6	D-Erythrose4-phosphate	L-Methionine
6	L-Asparagine	UTP
6	D-Erythrose4-phosphate	UTP
6	L-Tryptophan	L-Tryptophan
6	D-Erythrose4-phosphate	L-Tryptophan
6	Phenylpyruvate	L-Phenylalanine
6	L-Asparagine	L-Phenylalanine
6	D-Erythrose4-phosphate	L-Phenylalanine
6	L-Tyrosine	L-Tyrosine
6	D-Erythrose4-phosphate	L-Tyrosine
6	CoA	Malonyl-CoA
6	D-Erythrose4-phosphate	Malonyl-CoA
6	Tetrahydrofolate	Tetrahydrofolate
6	D-Erythrose4-phosphate	Tetrahydrofolate
6	L-Asparagine	UMP
6	D-Erythrose4-phosphate	UMP
6	L-Asparagine	Uracil
6	D-Erythrose4-phosphate	Uracil
6	BIOT	BIOT
6	D-Erythrose4-phosphate	BIOT
6	L-Leucine	L-Leucine
6	D-Erythrose4-phosphate	L-Leucine
6	Adenine	dATP
6	D-Erythrose4-phosphate	dATP
6	L-Histidine	L-Histidine
6	D-Erythrose4-phosphate	L-Histidine
6	Glycine	5-10-Methylenetetrahydrofolate
6	Tetrahydrofolate	5-10-Methylenetetrahydrofolate
6	D-Erythrose4-phosphate	5-10-Methylenetetrahydrofolate
6	Guanine	GMP
6	D-Erythrose4-phosphate	GMP
6	Adenine	Adenine
6	D-Erythrose4-phosphate	Adenine
6	L-Proline	L-Proline
6	D-Erythrose4-phosphate	L-Proline
6	L-Asparagine	L-Asparagine
6	D-Erythrose4-phosphate	L-Asparagine
6	D-Erythrose4-phosphate	Glycogen
6	L-Valine	L-Valine
6	D-Erythrose4-phosphate	L-Valine
6	D-Erythrose4-phosphate	L-Threonine
6	L-Threonine	L-Threonine
6	Adenine	Adenosine
6	D-Erythrose4-phosphate	Adenosine
6	Adenine	Thymidine
6	L-Asparagine	Thymidine
6	L-Methionine	Thymidine
6	D-Erythrose4-phosphate	Thymidine
6	10-Formyltetrahydrofolate	10-Formyltetrahydrofolate
6	D-Erythrose4-phosphate	10-Formyltetrahydrofolate
6	Guanine	Guanine
6	D-Erythrose4-phosphate	Guanine
6	Chorismate	Chorismate
6	AICAR	Riboflavin
6	D-Erythrose4-phosphate	Riboflavin
6	Guanine	dGTP
6	D-Erythrose4-phosphate	dGTP
6	Adenine	Inosine
6	D-Erythrose4-phosphate	Inosine
6	L-Asparagine	Uridine
6	D-Erythrose4-phosphate	Uridine
6	Spermidine	Spermidine
6	D-Erythrose4-phosphate	Spermidine
6	Guanine	Deoxyguanosine
6	D-Erythrose4-phosphate	Deoxyguanosine
6	Glycine	Cytosine
6	L-Asparagine	Cytosine
6	D-Erythrose4-phosphate	Cytosine
6	Guanine	Guanosine
6	D-Erythrose4-phosphate	Guanosine
6	L-Isoleucine	L-Isoleucine
6	D-Erythrose4-phosphate	L-Isoleucine
6	5-Methyltetrahydrofolate	5-Methyltetrahydrofolate
6	D-Erythrose4-phosphate	5-Methyltetrahydrofolate
6	Glycine	dCTP
6	L-Asparagine	dCTP
6	D-Erythrose4-phosphate	dCTP
6	Adenine	TTP
6	L-Asparagine	TTP
6	L-Methionine	TTP
6	D-Erythrose4-phosphate	TTP
6	Glycine	Cytidine
6	L-Asparagine	Cytidine
6	D-Erythrose4-phosphate	Cytidine
6	Glycine	L-Cysteine
6	D-Erythrose4-phosphate	L-Cysteine
6	L-Asparagine	Deoxyuridine
6	D-Erythrose4-phosphate	Deoxyuridine
6	Adenine	Deoxyadenosine
6	D-Erythrose4-phosphate	Deoxyadenosine
6	Glycine	Deoxycytidine
6	L-Asparagine	Deoxycytidine
6	D-Erythrose4-phosphate	Deoxycytidine
6	AICAR	Xanthosine
6	D-Erythrose4-phosphate	Xanthosine
6	D-Erythrose4-phosphate	Thyminose
6	L-Selenocysteine	L-Selenocysteine
6	D-Erythrose4-phosphate	L-Selenocysteine
6	Adenine	dTDP-rhamnose
6	L-Asparagine	dTDP-rhamnose
6	L-Methionine	dTDP-rhamnose
6	D-Erythrose4-phosphate	dTDP-rhamnose
6	D-Erythrose4-phosphate	Bactoprenyl diphosphate
6	Glycine	CDPtyvelose
6	L-Asparagine	CDPtyvelose
6	D-Erythrose4-phosphate	CDPtyvelose
6	Glycine	Lipid A disaccharide
6	D-Erythrose4-phosphate	Lipid A disaccharide
6	L-Glutamine	Chlorophyll a
6	Adenine	Chlorophyll a
6	L-Methionine	Chlorophyll a
6	D-Erythrose4-phosphate	Chlorophyll a
6	Selenomethionine	Selenomethionine
6	D-Erythrose4-phosphate	Selenomethionine
6	D-Erythrose4-phosphate	zeta-Carotene
6	L-Glutamine	hemeO
6	D-Erythrose4-phosphate	hemeO
6	Glycerol-3-phosphate	Phosphatidylglycerol ditetradecanoyl
6	D-Erythrose4-phosphate	Phosphatidylglycerol ditetradecanoyl
6	Glycerol-3-phosphate	Phosphatidylglycerol dihexadecanoyl
6	D-Erythrose4-phosphate	Phosphatidylglycerol dihexadecanoyl
6	Glycerol-3-phosphate	Phosphatidylglycerol dihexadec-9-enoyl
6	D-Erythrose4-phosphate	Phosphatidylglycerol dihexadec-9-enoyl
6	Glycerol-3-phosphate	Phosphatidylglycerol dioctadecanoyl
6	D-Erythrose4-phosphate	Phosphatidylglycerol dioctadecanoyl
6	Glycerol-3-phosphate	Phosphatidylglycerol dioctadec-11-enoyl
6	D-Erythrose4-phosphate	Phosphatidylglycerol dioctadec-11-enoyl
6	Glycerol-3-phosphate	Digalactosyl-diacylglycerol(n-C14)
6	D-Erythrose4-phosphate	Digalactosyl-diacylglycerol(n-C14)
6	Glycerol-3-phosphate	Digalactosyl-diacylglycerol(n-C16:0)
6	D-Erythrose4-phosphate	Digalactosyl-diacylglycerol(n-C16:0)
6	Glycerol-3-phosphate	Digalactosyl-diacylglycerol(n-C16:1)
6	D-Erythrose4-phosphate	Digalactosyl-diacylglycerol(n-C16:1)
6	Glycerol-3-phosphate	Digalactosyl-diacylglycerol(n-C18:0)
6	D-Erythrose4-phosphate	Digalactosyl-diacylglycerol(n-C18:0)
6	Glycerol-3-phosphate	Digalactosyl-diacylglycerol(n-C18:1)
6	D-Erythrose4-phosphate	Digalactosyl-diacylglycerol(n-C18:1)
6	Glycerol-3-phosphate	Digalactosyl-diacylglycerol(n-C18:2)
6	D-Erythrose4-phosphate	Digalactosyl-diacylglycerol(n-C18:2)
6	Glycerol-3-phosphate	Digalactosyl-diacylglycerol(n-C18:3)
6	D-Erythrose4-phosphate	Digalactosyl-diacylglycerol(n-C18:3)
6	Glycerol-3-phosphate	1,2-diacyl-3-beta-d-galactosyl-sn-glycerol (n-c14)
6	D-Erythrose4-phosphate	1,2-diacyl-3-beta-d-galactosyl-sn-glycerol (n-c14)
6	Glycerol-3-phosphate	1,2-diacyl-3-beta-d-galactosyl-sn-glycerol (n-c16)
6	D-Erythrose4-phosphate	1,2-diacyl-3-beta-d-galactosyl-sn-glycerol (n-c16)
6	Glycerol-3-phosphate	1,2-diacyl-3-beta-d-galactosyl-sn-glycerol (n-c16:1)
6	D-Erythrose4-phosphate	1,2-diacyl-3-beta-d-galactosyl-sn-glycerol (n-c16:1)
6	Glycerol-3-phosphate	1,2-diacyl-3-beta-d-galactosyl-sn-glycerol (n-c18:0)
6	D-Erythrose4-phosphate	1,2-diacyl-3-beta-d-galactosyl-sn-glycerol (n-c18:0)
6	Glycerol-3-phosphate	1,2-diacyl-3-beta-d-galactosyl-sn-glycerol (n-c18:1)
6	D-Erythrose4-phosphate	1,2-diacyl-3-beta-d-galactosyl-sn-glycerol (n-c18:1)
6	Glycerol-3-phosphate	1,2-diacyl-3-beta-d-galactosyl-sn-glycerol (n-c18:2)
6	D-Erythrose4-phosphate	1,2-diacyl-3-beta-d-galactosyl-sn-glycerol (n-c18:2)
6	Glycerol-3-phosphate	1,2-diacyl-3-beta-d-galactosyl-sn-glycerol (n-c18:3)
6	D-Erythrose4-phosphate	1,2-diacyl-3-beta-d-galactosyl-sn-glycerol (n-c18:3)
7	Glycerol-3-phosphate	Sulfoquinovosyldiacylglycerol (n-C14:0)
7	D-Erythrose4-phosphate	Sulfoquinovosyldiacylglycerol (n-C14:0)
7	Glycerol-3-phosphate	Sulfoquinovosyldiacylglycerol (n-C16:0)
7	D-Erythrose4-phosphate	Sulfoquinovosyldiacylglycerol (n-C16:0)
7	Glycerol-3-phosphate	Sulfoquinovosyldiacylglycerol (n-C16:1)
7	D-Erythrose4-phosphate	Sulfoquinovosyldiacylglycerol (n-C16:1)
7	Glycerol-3-phosphate	Sulfoquinovosyldiacylglycerol (n-C18:0)
7	D-Erythrose4-phosphate	Sulfoquinovosyldiacylglycerol (n-C18:0)
7	Glycerol-3-phosphate	Sulfoquinovosyldiacylglycerol (n-C18:1)
7	D-Erythrose4-phosphate	Sulfoquinovosyldiacylglycerol (n-C18:1)
7	Glycerol-3-phosphate	Sulfoquinovosyldiacylglycerol (n-C18:2)
7	D-Erythrose4-phosphate	Sulfoquinovosyldiacylglycerol (n-C18:2)
7	Glycerol-3-phosphate	Sulfoquinovosyldiacylglycerol (n-C18:3)
7	D-Erythrose4-phosphate	Sulfoquinovosyldiacylglycerol (n-C18:3)
7	CoA	CoA
7	D-Erythrose4-phosphate	CoA
7	AICAR	FAD
7	Adenine	FAD
7	D-Erythrose4-phosphate	FAD
7	Adenine	S-Adenosyl-L-methionine
7	L-Methionine	S-Adenosyl-L-methionine
7	D-Erythrose4-phosphate	S-Adenosyl-L-methionine
7	Adenine	AMP
7	D-Erythrose4-phosphate	AMP
7	CoA	Acetyl-CoA
7	D-Erythrose4-phosphate	Acetyl-CoA
7	L-Glutamate	L-Glutamate
7	D-Erythrose4-phosphate	L-Glutamate
7	L-Asparagine	UDP-glucose
7	D-Erythrose4-phosphate	UDP-glucose
7	Glycine	Glycine
7	D-Erythrose4-phosphate	Glycine
7	Glycine	L-Alanine
7	D-Erythrose4-phosphate	L-Alanine
7	Guanine	GTP
7	D-Erythrose4-phosphate	GTP
7	L-Asparagine	L-Lysine
7	D-Erythrose4-phosphate	L-Lysine
7	L-Asparagine	L-Aspartate
7	D-Erythrose4-phosphate	L-Aspartate
7	Glycine	GSH
7	L-Glutamate	GSH
7	D-Erythrose4-phosphate	GSH
7	Glycine	CMP
7	L-Asparagine	CMP
7	D-Erythrose4-phosphate	CMP
7	L-Arginine	L-Arginine
7	D-Erythrose4-phosphate	L-Arginine
7	Glycine	CTP
7	L-Asparagine	CTP
7	D-Erythrose4-phosphate	CTP
7	Glycine	L-Glutamine
7	L-Glutamate	L-Glutamine
7	D-Erythrose4-phosphate	L-Glutamine
7	Glycine	L-Serine
7	D-Erythrose4-phosphate	L-Serine
7	Thiamine phosphate	TPP
7	L-Methionine	L-Methionine
7	D-Erythrose4-phosphate	L-Methionine
7	L-Asparagine	UTP
7	D-Erythrose4-phosphate	UTP
7	L-Tryptophan	L-Tryptophan
7	D-Erythrose4-phosphate	L-Tryptophan
7	Phenylpyruvate	L-Phenylalanine
7	L-Asparagine	L-Phenylalanine
7	D-Erythrose4-phosphate	L-Phenylalanine
7	L-Asparagine	L-Tyrosine
7	p-hydroxyphenylpyruvate	L-Tyrosine
7	D-Erythrose4-phosphate	L-Tyrosine
7	CoA	Malonyl-CoA
7	D-Erythrose4-phosphate	Malonyl-CoA
7	Tetrahydrofolate	Tetrahydrofolate
7	D-Erythrose4-phosphate	Tetrahydrofolate
7	L-Asparagine	UMP
7	D-Erythrose4-phosphate	UMP
7	L-Asparagine	Uracil
7	D-Erythrose4-phosphate	Uracil
7	BIOT	BIOT
7	D-Erythrose4-phosphate	BIOT
7	L-Leucine	L-Leucine
7	D-Erythrose4-phosphate	L-Leucine
7	Adenine	dATP
7	D-Erythrose4-phosphate	dATP
7	L-Histidine	L-Histidine
7	D-Erythrose4-phosphate	L-Histidine
7	Glycine	5-10-Methylenetetrahydrofolate
7	Tetrahydrofolate	5-10-Methylenetetrahydrofolate
7	D-Erythrose4-phosphate	5-10-Methylenetetrahydrofolate
7	Guanine	GMP
7	D-Erythrose4-phosphate	GMP
7	Adenine	Adenine
7	D-Erythrose4-phosphate	Adenine
7	L-Proline	L-Proline
7	D-Erythrose4-phosphate	L-Proline
7	L-Asparagine	L-Asparagine
7	D-Erythrose4-phosphate	L-Asparagine
7	D-Erythrose4-phosphate	Glycogen
7	L-Valine	L-Valine
7	D-Erythrose4-phosphate	L-Valine
7	D-Erythrose4-phosphate	L-Threonine
7	L-Threonine	L-Threonine
7	Adenine	Adenosine
7	D-Erythrose4-phosphate	Adenosine
7	Adenine	Thymidine
7	L-Asparagine	Thymidine
7	L-Methionine	Thymidine
7	D-Erythrose4-phosphate	Thymidine
7	10-Formyltetrahydrofolate	10-Formyltetrahydrofolate
7	D-Erythrose4-phosphate	10-Formyltetrahydrofolate
7	Guanine	Guanine
7	D-Erythrose4-phosphate	Guanine
7	Chorismate	Chorismate
7	AICAR	Riboflavin
7	D-Erythrose4-phosphate	Riboflavin
7	Guanine	dGTP
7	D-Erythrose4-phosphate	dGTP
7	Adenine	Inosine
7	D-Erythrose4-phosphate	Inosine
7	L-Asparagine	Uridine
7	D-Erythrose4-phosphate	Uridine
7	Spermidine	Spermidine
7	D-Erythrose4-phosphate	Spermidine
7	Guanine	Deoxyguanosine
7	D-Erythrose4-phosphate	Deoxyguanosine
7	Glycine	Cytosine
7	L-Asparagine	Cytosine
7	D-Erythrose4-phosphate	Cytosine
7	Guanine	Guanosine
7	D-Erythrose4-phosphate	Guanosine
7	L-Isoleucine	L-Isoleucine
7	D-Erythrose4-phosphate	L-Isoleucine
7	5-Methyltetrahydrofolate	5-Methyltetrahydrofolate
7	D-Erythrose4-phosphate	5-Methyltetrahydrofolate
7	Glycine	dCTP
7	L-Asparagine	dCTP
7	D-Erythrose4-phosphate	dCTP
7	Adenine	TTP
7	L-Asparagine	TTP
7	L-Methionine	TTP
7	D-Erythrose4-phosphate	TTP
7	Glycine	Cytidine
7	L-Asparagine	Cytidine
7	D-Erythrose4-phosphate	Cytidine
7	Glycine	L-Cysteine
7	D-Erythrose4-phosphate	L-Cysteine
7	L-Asparagine	Deoxyuridine
7	D-Erythrose4-phosphate	Deoxyuridine
7	Adenine	Deoxyadenosine
7	D-Erythrose4-phosphate	Deoxyadenosine
7	Glycine	Deoxycytidine
7	L-Asparagine	Deoxycytidine
7	D-Erythrose4-phosphate	Deoxycytidine
7	AICAR	Xanthosine
7	D-Erythrose4-phosphate	Xanthosine
7	D-Erythrose4-phosphate	Thyminose
7	L-Selenocysteine	L-Selenocysteine
7	D-Erythrose4-phosphate	L-Selenocysteine
7	Adenine	dTDP-rhamnose
7	L-Asparagine	dTDP-rhamnose
7	L-Methionine	dTDP-rhamnose
7	D-Erythrose4-phosphate	dTDP-rhamnose
7	D-Erythrose4-phosphate	Bactoprenyl diphosphate
7	Glycine	CDPtyvelose
7	L-Asparagine	CDPtyvelose
7	D-Erythrose4-phosphate	CDPtyvelose
7	Glycine	Lipid A disaccharide
7	D-Erythrose4-phosphate	Lipid A disaccharide
7	L-Glutamate	Chlorophyll a
7	Adenine	Chlorophyll a
7	L-Methionine	Chlorophyll a
7	D-Erythrose4-phosphate	Chlorophyll a
7	Selenomethionine	Selenomethionine
7	D-Erythrose4-phosphate	Selenomethionine
7	D-Erythrose4-phosphate	zeta-Carotene
7	L-Glutamate	hemeO
7	D-Erythrose4-phosphate	hemeO
7	Glycerol-3-phosphate	Phosphatidylglycerol ditetradecanoyl
7	D-Erythrose4-phosphate	Phosphatidylglycerol ditetradecanoyl
7	Glycerol-3-phosphate	Phosphatidylglycerol dihexadecanoyl
7	D-Erythrose4-phosphate	Phosphatidylglycerol dihexadecanoyl
7	Glycerol-3-phosphate	Phosphatidylglycerol dihexadec-9-enoyl
7	D-Erythrose4-phosphate	Phosphatidylglycerol dihexadec-9-enoyl
7	Glycerol-3-phosphate	Phosphatidylglycerol dioctadecanoyl
7	D-Erythrose4-phosphate	Phosphatidylglycerol dioctadecanoyl
7	Glycerol-3-phosphate	Phosphatidylglycerol dioctadec-11-enoyl
7	D-Erythrose4-phosphate	Phosphatidylglycerol dioctadec-11-enoyl
7	Glycerol-3-phosphate	Digalactosyl-diacylglycerol(n-C14)
7	D-Erythrose4-phosphate	Digalactosyl-diacylglycerol(n-C14)
7	Glycerol-3-phosphate	Digalactosyl-diacylglycerol(n-C16:0)
7	D-Erythrose4-phosphate	Digalactosyl-diacylglycerol(n-C16:0)
7	Glycerol-3-phosphate	Digalactosyl-diacylglycerol(n-C16:1)
7	D-Erythrose4-phosphate	Digalactosyl-diacylglycerol(n-C16:1)
7	Glycerol-3-phosphate	Digalactosyl-diacylglycerol(n-C18:0)
7	D-Erythrose4-phosphate	Digalactosyl-diacylglycerol(n-C18:0)
7	Glycerol-3-phosphate	Digalactosyl-diacylglycerol(n-C18:1)
7	D-Erythrose4-phosphate	Digalactosyl-diacylglycerol(n-C18:1)
7	Glycerol-3-phosphate	Digalactosyl-diacylglycerol(n-C18:2)
7	D-Erythrose4-phosphate	Digalactosyl-diacylglycerol(n-C18:2)
7	Glycerol-3-phosphate	Digalactosyl-diacylglycerol(n-C18:3)
7	D-Erythrose4-phosphate	Digalactosyl-diacylglycerol(n-C18:3)
7	Glycerol-3-phosphate	1,2-diacyl-3-beta-d-galactosyl-sn-glycerol (n-c14)
7	D-Erythrose4-phosphate	1,2-diacyl-3-beta-d-galactosyl-sn-glycerol (n-c14)
7	Glycerol-3-phosphate	1,2-diacyl-3-beta-d-galactosyl-sn-glycerol (n-c16)
7	D-Erythrose4-phosphate	1,2-diacyl-3-beta-d-galactosyl-sn-glycerol (n-c16)
7	Glycerol-3-phosphate	1,2-diacyl-3-beta-d-galactosyl-sn-glycerol (n-c16:1)
7	D-Erythrose4-phosphate	1,2-diacyl-3-beta-d-galactosyl-sn-glycerol (n-c16:1)
7	Glycerol-3-phosphate	1,2-diacyl-3-beta-d-galactosyl-sn-glycerol (n-c18:0)
7	D-Erythrose4-phosphate	1,2-diacyl-3-beta-d-galactosyl-sn-glycerol (n-c18:0)
7	Glycerol-3-phosphate	1,2-diacyl-3-beta-d-galactosyl-sn-glycerol (n-c18:1)
7	D-Erythrose4-phosphate	1,2-diacyl-3-beta-d-galactosyl-sn-glycerol (n-c18:1)
7	Glycerol-3-phosphate	1,2-diacyl-3-beta-d-galactosyl-sn-glycerol (n-c18:2)
7	D-Erythrose4-phosphate	1,2-diacyl-3-beta-d-galactosyl-sn-glycerol (n-c18:2)
7	Glycerol-3-phosphate	1,2-diacyl-3-beta-d-galactosyl-sn-glycerol (n-c18:3)
7	D-Erythrose4-phosphate	1,2-diacyl-3-beta-d-galactosyl-sn-glycerol (n-c18:3)
8	Glycerol-3-phosphate	Sulfoquinovosyldiacylglycerol (n-C14:0)
8	D-Erythrose4-phosphate	Sulfoquinovosyldiacylglycerol (n-C14:0)
8	Glycerol-3-phosphate	Sulfoquinovosyldiacylglycerol (n-C16:0)
8	D-Erythrose4-phosphate	Sulfoquinovosyldiacylglycerol (n-C16:0)
8	Glycerol-3-phosphate	Sulfoquinovosyldiacylglycerol (n-C16:1)
8	D-Erythrose4-phosphate	Sulfoquinovosyldiacylglycerol (n-C16:1)
8	Glycerol-3-phosphate	Sulfoquinovosyldiacylglycerol (n-C18:0)
8	D-Erythrose4-phosphate	Sulfoquinovosyldiacylglycerol (n-C18:0)
8	Glycerol-3-phosphate	Sulfoquinovosyldiacylglycerol (n-C18:1)
8	D-Erythrose4-phosphate	Sulfoquinovosyldiacylglycerol (n-C18:1)
8	Glycerol-3-phosphate	Sulfoquinovosyldiacylglycerol (n-C18:2)
8	D-Erythrose4-phosphate	Sulfoquinovosyldiacylglycerol (n-C18:2)
8	Glycerol-3-phosphate	Sulfoquinovosyldiacylglycerol (n-C18:3)
8	D-Erythrose4-phosphate	Sulfoquinovosyldiacylglycerol (n-C18:3)
8	CoA	CoA
8	D-Erythrose4-phosphate	CoA
8	AICAR	FAD
8	Adenine	FAD
8	D-Erythrose4-phosphate	FAD
8	Adenine	S-Adenosyl-L-methionine
8	L-Methionine	S-Adenosyl-L-methionine
8	D-Erythrose4-phosphate	S-Adenosyl-L-methionine
8	Adenine	AMP
8	D-Erythrose4-phosphate	AMP
8	CoA	Acetyl-CoA
8	D-Erythrose4-phosphate	Acetyl-CoA
8	L-Glutamine	L-Glutamate
8	D-Erythrose4-phosphate	L-Glutamate
8	L-Asparagine	UDP-glucose
8	D-Erythrose4-phosphate	UDP-glucose
8	Glycine	Glycine
8	D-Erythrose4-phosphate	Glycine
8	Glycine	L-Alanine
8	D-Erythrose4-phosphate	L-Alanine
8	Guanine	GTP
8	D-Erythrose4-phosphate	GTP
8	L-Asparagine	L-Lysine
8	D-Erythrose4-phosphate	L-Lysine
8	L-Asparagine	L-Aspartate
8	D-Erythrose4-phosphate	L-Aspartate
8	Glycine	GSH
8	L-Glutamine	GSH
8	D-Erythrose4-phosphate	GSH
8	Glycine	CMP
8	L-Asparagine	CMP
8	D-Erythrose4-phosphate	CMP
8	L-Arginine	L-Arginine
8	D-Erythrose4-phosphate	L-Arginine
8	Glycine	CTP
8	L-Asparagine	CTP
8	D-Erythrose4-phosphate	CTP
8	L-Glutamine	L-Glutamine
8	D-Erythrose4-phosphate	L-Glutamine
8	Glycine	L-Serine
8	D-Erythrose4-phosphate	L-Serine
8	Thiamine phosphate	TPP
8	L-Methionine	L-Methionine
8	D-Erythrose4-phosphate	L-Methionine
8	L-Asparagine	UTP
8	D-Erythrose4-phosphate	UTP
8	L-Tryptophan	L-Tryptophan
8	D-Erythrose4-phosphate	L-Tryptophan
8	Phenylpyruvate	L-Phenylalanine
8	L-Asparagine	L-Phenylalanine
8	D-Erythrose4-phosphate	L-Phenylalanine
8	L-Asparagine	L-Tyrosine
8	p-hydroxyphenylpyruvate	L-Tyrosine
8	D-Erythrose4-phosphate	L-Tyrosine
8	CoA	Malonyl-CoA
8	D-Erythrose4-phosphate	Malonyl-CoA
8	Tetrahydrofolate	Tetrahydrofolate
8	D-Erythrose4-phosphate	Tetrahydrofolate
8	L-Asparagine	UMP
8	D-Erythrose4-phosphate	UMP
8	L-Asparagine	Uracil
8	D-Erythrose4-phosphate	Uracil
8	BIOT	BIOT
8	D-Erythrose4-phosphate	BIOT
8	L-Leucine	L-Leucine
8	D-Erythrose4-phosphate	L-Leucine
8	Adenine	dATP
8	D-Erythrose4-phosphate	dATP
8	L-Histidine	L-Histidine
8	D-Erythrose4-phosphate	L-Histidine
8	Glycine	5-10-Methylenetetrahydrofolate
8	Tetrahydrofolate	5-10-Methylenetetrahydrofolate
8	D-Erythrose4-phosphate	5-10-Methylenetetrahydrofolate
8	Guanine	GMP
8	D-Erythrose4-phosphate	GMP
8	Adenine	Adenine
8	D-Erythrose4-phosphate	Adenine
8	L-Proline	L-Proline
8	D-Erythrose4-phosphate	L-Proline
8	L-Asparagine	L-Asparagine
8	D-Erythrose4-phosphate	L-Asparagine
8	D-Erythrose4-phosphate	Glycogen
8	L-Valine	L-Valine
8	D-Erythrose4-phosphate	L-Valine
8	D-Erythrose4-phosphate	L-Threonine
8	L-Threonine	L-Threonine
8	Adenine	Adenosine
8	D-Erythrose4-phosphate	Adenosine
8	Adenine	Thymidine
8	L-Asparagine	Thymidine
8	L-Methionine	Thymidine
8	D-Erythrose4-phosphate	Thymidine
8	10-Formyltetrahydrofolate	10-Formyltetrahydrofolate
8	D-Erythrose4-phosphate	10-Formyltetrahydrofolate
8	Guanine	Guanine
8	D-Erythrose4-phosphate	Guanine
8	Chorismate	Chorismate
8	AICAR	Riboflavin
8	D-Erythrose4-phosphate	Riboflavin
8	Guanine	dGTP
8	D-Erythrose4-phosphate	dGTP
8	Adenine	Inosine
8	D-Erythrose4-phosphate	Inosine
8	L-Asparagine	Uridine
8	D-Erythrose4-phosphate	Uridine
8	Spermidine	Spermidine
8	D-Erythrose4-phosphate	Spermidine
8	Guanine	Deoxyguanosine
8	D-Erythrose4-phosphate	Deoxyguanosine
8	Glycine	Cytosine
8	L-Asparagine	Cytosine
8	D-Erythrose4-phosphate	Cytosine
8	Guanine	Guanosine
8	D-Erythrose4-phosphate	Guanosine
8	L-Isoleucine	L-Isoleucine
8	D-Erythrose4-phosphate	L-Isoleucine
8	5-Methyltetrahydrofolate	5-Methyltetrahydrofolate
8	D-Erythrose4-phosphate	5-Methyltetrahydrofolate
8	Glycine	dCTP
8	L-Asparagine	dCTP
8	D-Erythrose4-phosphate	dCTP
8	Adenine	TTP
8	L-Asparagine	TTP
8	L-Methionine	TTP
8	D-Erythrose4-phosphate	TTP
8	Glycine	Cytidine
8	L-Asparagine	Cytidine
8	D-Erythrose4-phosphate	Cytidine
8	Glycine	L-Cysteine
8	D-Erythrose4-phosphate	L-Cysteine
8	L-Asparagine	Deoxyuridine
8	D-Erythrose4-phosphate	Deoxyuridine
8	Adenine	Deoxyadenosine
8	D-Erythrose4-phosphate	Deoxyadenosine
8	Glycine	Deoxycytidine
8	L-Asparagine	Deoxycytidine
8	D-Erythrose4-phosphate	Deoxycytidine
8	AICAR	Xanthosine
8	D-Erythrose4-phosphate	Xanthosine
8	D-Erythrose4-phosphate	Thyminose
8	L-Selenocysteine	L-Selenocysteine
8	D-Erythrose4-phosphate	L-Selenocysteine
8	Adenine	dTDP-rhamnose
8	L-Asparagine	dTDP-rhamnose
8	L-Methionine	dTDP-rhamnose
8	D-Erythrose4-phosphate	dTDP-rhamnose
8	D-Erythrose4-phosphate	Bactoprenyl diphosphate
8	Glycine	CDPtyvelose
8	L-Asparagine	CDPtyvelose
8	D-Erythrose4-phosphate	CDPtyvelose
8	Glycine	Lipid A disaccharide
8	D-Erythrose4-phosphate	Lipid A disaccharide
8	L-Glutamine	Chlorophyll a
8	Adenine	Chlorophyll a
8	L-Methionine	Chlorophyll a
8	D-Erythrose4-phosphate	Chlorophyll a
8	Selenomethionine	Selenomethionine
8	D-Erythrose4-phosphate	Selenomethionine
8	D-Erythrose4-phosphate	zeta-Carotene
8	L-Glutamine	hemeO
8	D-Erythrose4-phosphate	hemeO
8	Glycerol-3-phosphate	Phosphatidylglycerol ditetradecanoyl
8	D-Erythrose4-phosphate	Phosphatidylglycerol ditetradecanoyl
8	Glycerol-3-phosphate	Phosphatidylglycerol dihexadecanoyl
8	D-Erythrose4-phosphate	Phosphatidylglycerol dihexadecanoyl
8	Glycerol-3-phosphate	Phosphatidylglycerol dihexadec-9-enoyl
8	D-Erythrose4-phosphate	Phosphatidylglycerol dihexadec-9-enoyl
8	Glycerol-3-phosphate	Phosphatidylglycerol dioctadecanoyl
8	D-Erythrose4-phosphate	Phosphatidylglycerol dioctadecanoyl
8	Glycerol-3-phosphate	Phosphatidylglycerol dioctadec-11-enoyl
8	D-Erythrose4-phosphate	Phosphatidylglycerol dioctadec-11-enoyl
8	Glycerol-3-phosphate	Digalactosyl-diacylglycerol(n-C14)
8	D-Erythrose4-phosphate	Digalactosyl-diacylglycerol(n-C14)
8	Glycerol-3-phosphate	Digalactosyl-diacylglycerol(n-C16:0)
8	D-Erythrose4-phosphate	Digalactosyl-diacylglycerol(n-C16:0)
8	Glycerol-3-phosphate	Digalactosyl-diacylglycerol(n-C16:1)
8	D-Erythrose4-phosphate	Digalactosyl-diacylglycerol(n-C16:1)
8	Glycerol-3-phosphate	Digalactosyl-diacylglycerol(n-C18:0)
8	D-Erythrose4-phosphate	Digalactosyl-diacylglycerol(n-C18:0)
8	Glycerol-3-phosphate	Digalactosyl-diacylglycerol(n-C18:1)
8	D-Erythrose4-phosphate	Digalactosyl-diacylglycerol(n-C18:1)
8	Glycerol-3-phosphate	Digalactosyl-diacylglycerol(n-C18:2)
8	D-Erythrose4-phosphate	Digalactosyl-diacylglycerol(n-C18:2)
8	Glycerol-3-phosphate	Digalactosyl-diacylglycerol(n-C18:3)
8	D-Erythrose4-phosphate	Digalactosyl-diacylglycerol(n-C18:3)
8	Glycerol-3-phosphate	1,2-diacyl-3-beta-d-galactosyl-sn-glycerol (n-c14)
8	D-Erythrose4-phosphate	1,2-diacyl-3-beta-d-galactosyl-sn-glycerol (n-c14)
8	Glycerol-3-phosphate	1,2-diacyl-3-beta-d-galactosyl-sn-glycerol (n-c16)
8	D-Erythrose4-phosphate	1,2-diacyl-3-beta-d-galactosyl-sn-glycerol (n-c16)
8	Glycerol-3-phosphate	1,2-diacyl-3-beta-d-galactosyl-sn-glycerol (n-c16:1)
8	D-Erythrose4-phosphate	1,2-diacyl-3-beta-d-galactosyl-sn-glycerol (n-c16:1)
8	Glycerol-3-phosphate	1,2-diacyl-3-beta-d-galactosyl-sn-glycerol (n-c18:0)
8	D-Erythrose4-phosphate	1,2-diacyl-3-beta-d-galactosyl-sn-glycerol (n-c18:0)
8	Glycerol-3-phosphate	1,2-diacyl-3-beta-d-galactosyl-sn-glycerol (n-c18:1)
8	D-Erythrose4-phosphate	1,2-diacyl-3-beta-d-galactosyl-sn-glycerol (n-c18:1)
8	Glycerol-3-phosphate	1,2-diacyl-3-beta-d-galactosyl-sn-glycerol (n-c18:2)
8	D-Erythrose4-phosphate	1,2-diacyl-3-beta-d-galactosyl-sn-glycerol (n-c18:2)
8	Glycerol-3-phosphate	1,2-diacyl-3-beta-d-galactosyl-sn-glycerol (n-c18:3)
8	D-Erythrose4-phosphate	1,2-diacyl-3-beta-d-galactosyl-sn-glycerol (n-c18:3)
9	Glycerol-3-phosphate	Sulfoquinovosyldiacylglycerol (n-C14:0)
9	D-Erythrose4-phosphate	Sulfoquinovosyldiacylglycerol (n-C14:0)
9	Glycerol-3-phosphate	Sulfoquinovosyldiacylglycerol (n-C16:0)
9	D-Erythrose4-phosphate	Sulfoquinovosyldiacylglycerol (n-C16:0)
9	Glycerol-3-phosphate	Sulfoquinovosyldiacylglycerol (n-C16:1)
9	D-Erythrose4-phosphate	Sulfoquinovosyldiacylglycerol (n-C16:1)
9	Glycerol-3-phosphate	Sulfoquinovosyldiacylglycerol (n-C18:0)
9	D-Erythrose4-phosphate	Sulfoquinovosyldiacylglycerol (n-C18:0)
9	Glycerol-3-phosphate	Sulfoquinovosyldiacylglycerol (n-C18:1)
9	D-Erythrose4-phosphate	Sulfoquinovosyldiacylglycerol (n-C18:1)
9	Glycerol-3-phosphate	Sulfoquinovosyldiacylglycerol (n-C18:2)
9	D-Erythrose4-phosphate	Sulfoquinovosyldiacylglycerol (n-C18:2)
9	Glycerol-3-phosphate	Sulfoquinovosyldiacylglycerol (n-C18:3)
9	D-Erythrose4-phosphate	Sulfoquinovosyldiacylglycerol (n-C18:3)
9	Glycine	CoA
9	Adenine	CoA
9	PAN	CoA
9	D-Erythrose4-phosphate	CoA
9	Adenine	FAD
9	Guanine	FAD
9	D-Erythrose4-phosphate	FAD
9	Adenine	S-Adenosyl-L-methionine
9	L-Methionine	S-Adenosyl-L-methionine
9	D-Erythrose4-phosphate	S-Adenosyl-L-methionine
9	Adenine	AMP
9	D-Erythrose4-phosphate	AMP
9	Glycine	Acetyl-CoA
9	Adenine	Acetyl-CoA
9	PAN	Acetyl-CoA
9	D-Erythrose4-phosphate	Acetyl-CoA
9	L-Glutamate	L-Glutamate
9	D-Erythrose4-phosphate	L-Glutamate
9	L-Asparagine	UDP-glucose
9	D-Erythrose4-phosphate	UDP-glucose
9	Glycine	Glycine
9	D-Erythrose4-phosphate	Glycine
9	Glycine	L-Alanine
9	D-Erythrose4-phosphate	L-Alanine
9	Guanine	GTP
9	D-Erythrose4-phosphate	GTP
9	L-Asparagine	L-Lysine
9	D-Erythrose4-phosphate	L-Lysine
9	L-Asparagine	L-Aspartate
9	D-Erythrose4-phosphate	L-Aspartate
9	Glycine	GSH
9	L-Glutamate	GSH
9	D-Erythrose4-phosphate	GSH
9	Glycine	CMP
9	L-Asparagine	CMP
9	D-Erythrose4-phosphate	CMP
9	L-Arginine	L-Arginine
9	D-Erythrose4-phosphate	L-Arginine
9	Glycine	CTP
9	L-Asparagine	CTP
9	D-Erythrose4-phosphate	CTP
9	Glycine	L-Glutamine
9	L-Glutamate	L-Glutamine
9	D-Erythrose4-phosphate	L-Glutamine
9	Glycine	L-Serine
9	D-Erythrose4-phosphate	L-Serine
9	Thiamine phosphate	TPP
9	L-Methionine	L-Methionine
9	D-Erythrose4-phosphate	L-Methionine
9	L-Asparagine	UTP
9	D-Erythrose4-phosphate	UTP
9	L-Tryptophan	L-Tryptophan
9	D-Erythrose4-phosphate	L-Tryptophan
9	Phenylpyruvate	L-Phenylalanine
9	L-Asparagine	L-Phenylalanine
9	D-Erythrose4-phosphate	L-Phenylalanine
9	L-Tyrosine	L-Tyrosine
9	D-Erythrose4-phosphate	L-Tyrosine
9	Glycine	Malonyl-CoA
9	Adenine	Malonyl-CoA
9	PAN	Malonyl-CoA
9	D-Erythrose4-phosphate	Malonyl-CoA
9	Tetrahydrofolate	Tetrahydrofolate
9	D-Erythrose4-phosphate	Tetrahydrofolate
9	L-Asparagine	UMP
9	D-Erythrose4-phosphate	UMP
9	L-Asparagine	Uracil
9	D-Erythrose4-phosphate	Uracil
9	BIOT	BIOT
9	D-Erythrose4-phosphate	BIOT
9	L-Leucine	L-Leucine
9	D-Erythrose4-phosphate	L-Leucine
9	Adenine	dATP
9	D-Erythrose4-phosphate	dATP
9	L-Histidine	L-Histidine
9	D-Erythrose4-phosphate	L-Histidine
9	Glycine	5-10-Methylenetetrahydrofolate
9	Tetrahydrofolate	5-10-Methylenetetrahydrofolate
9	D-Erythrose4-phosphate	5-10-Methylenetetrahydrofolate
9	Guanine	GMP
9	D-Erythrose4-phosphate	GMP
9	Adenine	Adenine
9	D-Erythrose4-phosphate	Adenine
9	L-Proline	L-Proline
9	D-Erythrose4-phosphate	L-Proline
9	L-Asparagine	L-Asparagine
9	D-Erythrose4-phosphate	L-Asparagine
9	D-Erythrose4-phosphate	Glycogen
9	L-Valine	L-Valine
9	D-Erythrose4-phosphate	L-Valine
9	D-Erythrose4-phosphate	L-Threonine
9	L-Threonine	L-Threonine
9	Adenine	Adenosine
9	D-Erythrose4-phosphate	Adenosine
9	Adenine	Thymidine
9	L-Asparagine	Thymidine
9	L-Methionine	Thymidine
9	D-Erythrose4-phosphate	Thymidine
9	10-Formyltetrahydrofolate	10-Formyltetrahydrofolate
9	D-Erythrose4-phosphate	10-Formyltetrahydrofolate
9	Guanine	Guanine
9	D-Erythrose4-phosphate	Guanine
9	Chorismate	Chorismate
9	Guanine	Riboflavin
9	D-Erythrose4-phosphate	Riboflavin
9	Guanine	dGTP
9	D-Erythrose4-phosphate	dGTP
9	Adenine	Inosine
9	D-Erythrose4-phosphate	Inosine
9	L-Asparagine	Uridine
9	D-Erythrose4-phosphate	Uridine
9	Spermidine	Spermidine
9	D-Erythrose4-phosphate	Spermidine
9	Guanine	Deoxyguanosine
9	D-Erythrose4-phosphate	Deoxyguanosine
9	Glycine	Cytosine
9	L-Asparagine	Cytosine
9	D-Erythrose4-phosphate	Cytosine
9	Guanine	Guanosine
9	D-Erythrose4-phosphate	Guanosine
9	L-Isoleucine	L-Isoleucine
9	D-Erythrose4-phosphate	L-Isoleucine
9	5-Methyltetrahydrofolate	5-Methyltetrahydrofolate
9	D-Erythrose4-phosphate	5-Methyltetrahydrofolate
9	Glycine	dCTP
9	L-Asparagine	dCTP
9	D-Erythrose4-phosphate	dCTP
9	Adenine	TTP
9	L-Asparagine	TTP
9	L-Methionine	TTP
9	D-Erythrose4-phosphate	TTP
9	Glycine	Cytidine
9	L-Asparagine	Cytidine
9	D-Erythrose4-phosphate	Cytidine
9	Glycine	L-Cysteine
9	D-Erythrose4-phosphate	L-Cysteine
9	L-Asparagine	Deoxyuridine
9	D-Erythrose4-phosphate	Deoxyuridine
9	Adenine	Deoxyadenosine
9	D-Erythrose4-phosphate	Deoxyadenosine
9	Glycine	Deoxycytidine
9	L-Asparagine	Deoxycytidine
9	D-Erythrose4-phosphate	Deoxycytidine
9	FAICAR	Xanthosine
9	D-Erythrose4-phosphate	Xanthosine
9	D-Erythrose4-phosphate	Thyminose
9	L-Selenocysteine	L-Selenocysteine
9	D-Erythrose4-phosphate	L-Selenocysteine
9	Adenine	dTDP-rhamnose
9	L-Asparagine	dTDP-rhamnose
9	L-Methionine	dTDP-rhamnose
9	D-Erythrose4-phosphate	dTDP-rhamnose
9	D-Erythrose4-phosphate	Bactoprenyl diphosphate
9	Glycine	CDPtyvelose
9	L-Asparagine	CDPtyvelose
9	D-Erythrose4-phosphate	CDPtyvelose
9	Glycine	Lipid A disaccharide
9	D-Erythrose4-phosphate	Lipid A disaccharide
9	L-Glutamate	Chlorophyll a
9	Adenine	Chlorophyll a
9	L-Methionine	Chlorophyll a
9	D-Erythrose4-phosphate	Chlorophyll a
9	Selenomethionine	Selenomethionine
9	D-Erythrose4-phosphate	Selenomethionine
9	D-Erythrose4-phosphate	zeta-Carotene
9	L-Glutamate	hemeO
9	D-Erythrose4-phosphate	hemeO
9	Glycerol-3-phosphate	Phosphatidylglycerol ditetradecanoyl
9	D-Erythrose4-phosphate	Phosphatidylglycerol ditetradecanoyl
9	Glycerol-3-phosphate	Phosphatidylglycerol dihexadecanoyl
9	D-Erythrose4-phosphate	Phosphatidylglycerol dihexadecanoyl
9	Glycerol-3-phosphate	Phosphatidylglycerol dihexadec-9-enoyl
9	D-Erythrose4-phosphate	Phosphatidylglycerol dihexadec-9-enoyl
9	Glycerol-3-phosphate	Phosphatidylglycerol dioctadecanoyl
9	D-Erythrose4-phosphate	Phosphatidylglycerol dioctadecanoyl
9	Glycerol-3-phosphate	Phosphatidylglycerol dioctadec-11-enoyl
9	D-Erythrose4-phosphate	Phosphatidylglycerol dioctadec-11-enoyl
9	Glycerol-3-phosphate	Digalactosyl-diacylglycerol(n-C14)
9	D-Erythrose4-phosphate	Digalactosyl-diacylglycerol(n-C14)
9	Glycerol-3-phosphate	Digalactosyl-diacylglycerol(n-C16:0)
9	D-Erythrose4-phosphate	Digalactosyl-diacylglycerol(n-C16:0)
9	Glycerol-3-phosphate	Digalactosyl-diacylglycerol(n-C16:1)
9	D-Erythrose4-phosphate	Digalactosyl-diacylglycerol(n-C16:1)
9	Glycerol-3-phosphate	Digalactosyl-diacylglycerol(n-C18:0)
9	D-Erythrose4-phosphate	Digalactosyl-diacylglycerol(n-C18:0)
9	Glycerol-3-phosphate	Digalactosyl-diacylglycerol(n-C18:1)
9	D-Erythrose4-phosphate	Digalactosyl-diacylglycerol(n-C18:1)
9	Glycerol-3-phosphate	Digalactosyl-diacylglycerol(n-C18:2)
9	D-Erythrose4-phosphate	Digalactosyl-diacylglycerol(n-C18:2)
9	Glycerol-3-phosphate	Digalactosyl-diacylglycerol(n-C18:3)
9	D-Erythrose4-phosphate	Digalactosyl-diacylglycerol(n-C18:3)
9	Glycerol-3-phosphate	1,2-diacyl-3-beta-d-galactosyl-sn-glycerol (n-c14)
9	D-Erythrose4-phosphate	1,2-diacyl-3-beta-d-galactosyl-sn-glycerol (n-c14)
9	Glycerol-3-phosphate	1,2-diacyl-3-beta-d-galactosyl-sn-glycerol (n-c16)
9	D-Erythrose4-phosphate	1,2-diacyl-3-beta-d-galactosyl-sn-glycerol (n-c16)
9	Glycerol-3-phosphate	1,2-diacyl-3-beta-d-galactosyl-sn-glycerol (n-c16:1)
9	D-Erythrose4-phosphate	1,2-diacyl-3-beta-d-galactosyl-sn-glycerol (n-c16:1)
9	Glycerol-3-phosphate	1,2-diacyl-3-beta-d-galactosyl-sn-glycerol (n-c18:0)
9	D-Erythrose4-phosphate	1,2-diacyl-3-beta-d-galactosyl-sn-glycerol (n-c18:0)
9	Glycerol-3-phosphate	1,2-diacyl-3-beta-d-galactosyl-sn-glycerol (n-c18:1)
9	D-Erythrose4-phosphate	1,2-diacyl-3-beta-d-galactosyl-sn-glycerol (n-c18:1)
9	Glycerol-3-phosphate	1,2-diacyl-3-beta-d-galactosyl-sn-glycerol (n-c18:2)
9	D-Erythrose4-phosphate	1,2-diacyl-3-beta-d-galactosyl-sn-glycerol (n-c18:2)
9	Glycerol-3-phosphate	1,2-diacyl-3-beta-d-galactosyl-sn-glycerol (n-c18:3)
9	D-Erythrose4-phosphate	1,2-diacyl-3-beta-d-galactosyl-sn-glycerol (n-c18:3)
10	Glycerol-3-phosphate	Sulfoquinovosyldiacylglycerol (n-C14:0)
10	D-Erythrose4-phosphate	Sulfoquinovosyldiacylglycerol (n-C14:0)
10	Glycerol-3-phosphate	Sulfoquinovosyldiacylglycerol (n-C16:0)
10	D-Erythrose4-phosphate	Sulfoquinovosyldiacylglycerol (n-C16:0)
10	Glycerol-3-phosphate	Sulfoquinovosyldiacylglycerol (n-C16:1)
10	D-Erythrose4-phosphate	Sulfoquinovosyldiacylglycerol (n-C16:1)
10	Glycerol-3-phosphate	Sulfoquinovosyldiacylglycerol (n-C18:0)
10	D-Erythrose4-phosphate	Sulfoquinovosyldiacylglycerol (n-C18:0)
10	Glycerol-3-phosphate	Sulfoquinovosyldiacylglycerol (n-C18:1)
10	D-Erythrose4-phosphate	Sulfoquinovosyldiacylglycerol (n-C18:1)
10	Glycerol-3-phosphate	Sulfoquinovosyldiacylglycerol (n-C18:2)
10	D-Erythrose4-phosphate	Sulfoquinovosyldiacylglycerol (n-C18:2)
10	Glycerol-3-phosphate	Sulfoquinovosyldiacylglycerol (n-C18:3)
10	D-Erythrose4-phosphate	Sulfoquinovosyldiacylglycerol (n-C18:3)
10	Glycine	CoA
10	Adenine	CoA
10	PAN	CoA
10	D-Erythrose4-phosphate	CoA
10	Adenine	FAD
10	Guanine	FAD
10	D-Erythrose4-phosphate	FAD
10	Adenine	S-Adenosyl-L-methionine
10	L-Methionine	S-Adenosyl-L-methionine
10	D-Erythrose4-phosphate	S-Adenosyl-L-methionine
10	Adenine	AMP
10	D-Erythrose4-phosphate	AMP
10	Glycine	Acetyl-CoA
10	Adenine	Acetyl-CoA
10	PAN	Acetyl-CoA
10	D-Erythrose4-phosphate	Acetyl-CoA
10	L-Glutamine	L-Glutamate
10	D-Erythrose4-phosphate	L-Glutamate
10	L-Asparagine	UDP-glucose
10	D-Erythrose4-phosphate	UDP-glucose
10	Glycine	Glycine
10	D-Erythrose4-phosphate	Glycine
10	Glycine	L-Alanine
10	D-Erythrose4-phosphate	L-Alanine
10	Guanine	GTP
10	D-Erythrose4-phosphate	GTP
10	L-Asparagine	L-Lysine
10	D-Erythrose4-phosphate	L-Lysine
10	L-Asparagine	L-Aspartate
10	D-Erythrose4-phosphate	L-Aspartate
10	Glycine	GSH
10	L-Glutamine	GSH
10	D-Erythrose4-phosphate	GSH
10	Glycine	CMP
10	L-Asparagine	CMP
10	D-Erythrose4-phosphate	CMP
10	L-Arginine	L-Arginine
[truncated: 19,334 more rows]

## Sheet: UCYN-A Nitrogen Fixation
Supplementary Table 1: List of metabolites transferred from the algal host to UCYN-A to facilitate UCYN-A nitrogen fixation
Iteration	Transferring Host Metabolite(s)	Total Transferring Host Metabolite(s) Flux	Transferring UCYN-A metabolite(s)	Total Transferring UCYN-A Metabolite(s) Flux	Nitrogen fixation flux	Net ATP flux	Net NADPH flux	Total Network Flux
1	L-Homoserine	0.425	NH3	0.538333	0.283333	4.53333	0.85	221.857
2	Acetaldehyde	0.85	NH3	0.538333	0.283333	4.53333	0.85	274.605
3	Glyceraldehyde3-phosphate	0.566667	NH3	0.448611	0.236111	1.51111	0.566667	222.236
4	D-fructose-1,6-bisphosphate	0.283333	NH3	0.448611	0.236111	1.51111	0.566667	223.653
5	Glycerone-phosphate	0.566667	NH3	0.448611	0.236111	1.51111	0.566667	223.936
6	Acetaldehyde; L-Aspartate	0.64557	Orotate	0.20443	0.21519	3.8519	0.441139	240.133
7	Glyceraldehyde3-phosphate; L-Aspartate; L-Homoserine	0.48367	L-Alanine, Orotate	0.24899	0.200337	2.76465	0.46936	199.857
8	D-fructose-1,6-bisphosphate; L-Aspartate; L-Homoserine	0.36633	L-Alanine, Orotate	0.24899	0.200337	2.76465	0.46936	200.444
9	Glycerone-phosphate; L-Aspartate; L-Homoserine	0.48367	L-Alanine, Orotate	0.24899	0.200337	2.76465	0.46936	200.561
10	Glyceraldehyde3-phosphate; L-Asparagine; Acetaldehyde	0.597656	L-Alanine, Orotate	0.252344	0.199219	2.68281	0.471484	214.617
11	D-fructose-1,6-bisphosphate; L-Asparagine; Acetaldehyde	0.471484	L-Alanine, Orotate	0.252344	0.199219	2.68281	0.471484	215.208
12	L-Asparagine; Glycerone-phosphate; Acetaldehyde	0.597656	L-Alanine, Orotate	0.252344	0.199219	2.68281	0.471484	215.335
13	Glyceraldehyde3-phosphate; L-Aspartate	0.504931	Orotate	0.185206	0.194954	2.21078	0.319725	214.661
14	D-fructose-1,6-bisphosphate; L-Aspartate	0.345069	L-Alanine, Orotate	0.185206	0.194954	2.21078	0.319725	215.46
15	D-fructose-1,6-bisphosphate; L-Aspartate	0.345069	Orotate	0.185206	0.194954	2.21078	0.319725	215.46
16	Glycerone-phosphate; L-Aspartate	0.504931	Orotate	0.185206	0.194954	2.21078	0.319725	215.62
17	Glyceraldehyde3-phosphate; L-Asparagine; L-Homoserine	0.51	L-Alanine, Orotate	0.268987	0.193671	2.27671	0.482025	195.716
18	D-fructose-1,6-bisphosphate; L-Asparagine; L-Homoserine	0.34	L-Alanine, Orotate	0.268987	0.193671	2.27671	0.482025	196.566
19	L-Asparagine; Glycerone-phosphate; L-Homoserine	0.51	L-Alanine, Orotate	0.268987	0.193671	2.27671	0.482025	196.736
20	S-Dihydroorotate; Acetaldehyde	0.576271	Orotate	0.182486	0.19209	3.07345	0.393785	195.821
21	N-Carbamoyl-L-aspartate; Acetaldehyde	0.576271	Orotate	0.182486	0.19209	3.07345	0.393785	196.628
22	Oxaloacetate; L-Asparagine; Acetaldehyde	0.667514	Orotate	0.182486	0.19209	3.52966	0.485028	241.651
23	Glyceraldehyde3-phosphate; L-Asparagine	0.526672	L-Alanine, Orotate	0.23997	0.18945	1.8844	0.406686	202.117
24	D-fructose-1,6-bisphosphate; L-Asparagine	0.323328	L-Alanine, Orotate	0.23997	0.18945	1.8844	0.406686	202.929
25	L-Asparagine; Glycerone-phosphate	0.526672	L-Alanine, Orotate	0.23997	0.18945	1.8844	0.406686	203.132
26	Glyceraldehyde3-phosphate; S-Dihydroorotate; L-Homoserine	0.448906	L-Alanine, Orotate	0.231094	0.185938	2.32156	0.435625	173.011
27	D-fructose-1,6-bisphosphate; S-Dihydroorotate; L-Homoserine	0.34	L-Alanine, Orotate	0.231094	0.185938	2.32156	0.435625	173.556
28	N-Carbamoyl-L-aspartate; Glyceraldehyde3-phosphate; L-Homoserine	0.448906	L-Alanine, Orotate	0.231094	0.185938	2.32156	0.435625	173.622
29	S-Dihydroorotate; Glycerone-phosphate; L-Homoserine	0.448906	L-Alanine, Orotate	0.231094	0.185938	2.32156	0.435625	173.665
30	N-Carbamoyl-L-aspartate; D-fructose-1,6-bisphosphate; L-Homoserine	0.34	L-Alanine, Orotate	0.231094	0.185938	2.32156	0.435625	174.167
31	N-Carbamoyl-L-aspartate; Glycerone-phosphate; L-Homoserine	0.448906	L-Alanine, Orotate	0.231094	0.185938	2.32156	0.435625	174.276
32	Glyceraldehyde3-phosphate; L-Asparagine; Acetaldehyde; Glyoxalate	0.673818	Glycine, Orotate	0.234909	0.185455	2.96727	0.438909	222.82
33	D-fructose-1,6-bisphosphate; L-Asparagine; Acetaldehyde; Glyoxalate	0.615091	Glycine, Orotate	0.234909	0.185455	2.96727	0.438909	223.076
34	L-Asparagine; Glycerone-phosphate; Acetaldehyde; Glyoxalate	0.673818	Glycine, Orotate	0.234909	0.185455	2.96727	0.438909	223.135
35	Glyceraldehyde3-phosphate; Acetaldehyde; L-Arginine	0.590214	L-Alanine, Agmatine	0.216488	0.182306	1.87775	0.546917	209.267
36	D-fructose-1,6-bisphosphate; Acetaldehyde; L-Arginine	0.417024	L-Alanine, Agmatine	0.216488	0.182306	1.87775	0.546917	209.787
37	L-Glutamate; L-Asparagine; Acetaldehyde	0.633512	L-Glutamine, Orotate	0.17319	0.182306	3.17668	0.460322	219.615
38	Glycerone-phosphate; Acetaldehyde; L-Arginine	0.590214	L-Alanine, Agmatine	0.216488	0.182306	1.87775	0.546917	209.96
39	AICAR; Glyceraldehyde3-phosphate; Acetaldehyde	0.590214	L-Alanine, 2,5-Diamino-6-(5'-phosphoribosylamino)-4-pyrimidineone	0.17319	0.182306	2.44062	0.546917	221.568
40	AICAR; D-fructose-1,6-bisphosphate; Acetaldehyde	0.481971	L-Alanine, 2,5-Diamino-6-(5'-phosphoribosylamino)-4-pyrimidineone	0.17319	0.182306	2.44062	0.546917	221.676
41	AICAR; Glycerone-phosphate; Acetaldehyde	0.590214	L-Alanine, 2,5-Diamino-6-(5'-phosphoribosylamino)-4-pyrimidineone	0.17319	0.182306	2.44062	0.546917	221.784
42	Thymidine; Oxaloacetate; AICAR; Acetaldehyde	0.553144	L-Alanine, Orotate, 5-Methylcytosine, 2,5-Diamino-6-(5'-phosphoribosylamino)-4-pyrimidineone	0.145824	0.180909	2.93621	0.542728	226.481
43	Thymidine; Oxaloacetate; Acetaldehyde; L-Arginine	0.549468	L-Alanine, Orotate, Agmatine, 5-Methylcytosine	0.150266	0.180771	2.89233	0.542313	224.904
44	Glyceraldehyde3-phosphate; L-Arginine; L-Homoserine	0.51	L-Alanine, L-Aspartate4-semialdehyde, Agmatine	0.239204	0.180531	1.66089	0.541593	192.249
45	Glyceraldehyde3-phosphate; L-Arginine; L-Homoserine	0.51	L-Alanine, Agmatine	0.239204	0.180531	1.66089	0.541593	192.249
46	D-fructose-1,6-bisphosphate; L-Arginine; L-Homoserine	0.305398	L-Alanine, Agmatine	0.239204	0.180531	1.66088	0.541593	192.731
47	Glycerone-phosphate; L-Arginine; L-Homoserine	0.51	L-Alanine, Agmatine	0.239204	0.180531	1.66088	0.541593	192.935
48	Thymidine; Glyceraldehyde3-phosphate; Acetaldehyde	0.472824	L-Alanine, 5-Methylcytosine	0.205732	0.180467	2.06454	0.541401	208.884
49	Thymidine; D-fructose-1,6-bisphosphate; Acetaldehyde	0.369958	L-Alanine, 5-Methylcytosine	0.205732	0.180467	2.06454	0.541401	209.124
50	Thymidine; Glycerone-phosphate; Acetaldehyde	0.472824	L-Alanine, 5-Methylcytosine	0.205732	0.180467	2.06454	0.541401	209.227
51	Thymidine; Oxaloacetate; Acetaldehyde	0.524257	L-Alanine, Orotate, 5-Methylcytosine	0.154299	0.180467	2.83604	0.541401	223.238
52	Adenine; L-Asparagine; Acetaldehyde; D-Glyceraldehyde; D-Erythrose4-phosphate	0.646922	L-Alanine, Orotate, APS	0.12826	0.180013	2.96572	0.497286	225.79
53	AICAR; Glyceraldehyde3-phosphate; L-Homoserine	0.473258	L-Alanine, 2,5-Diamino-6-(5'-phosphoribosylamino)-4-pyrimidineone	0.21899	0.179718	1.95959	0.539154	195.541
54	AICAR; D-fructose-1,6-bisphosphate; L-Homoserine	0.300196	L-Alanine, 2,5-Diamino-6-(5'-phosphoribosylamino)-4-pyrimidineone	0.21899	0.179718	1.95959	0.539154	196.074
55	AICAR; Glycerone-phosphate; L-Homoserine	0.473258	L-Alanine, 2,5-Diamino-6-(5'-phosphoribosylamino)-4-pyrimidineone	0.21899	0.179718	1.95959	0.539154	196.247
56	2-Oxoglutarate; L-Asparagine; Acetaldehyde	0.651318	L-Glutamine, Orotate	0.170299	0.179262	3.20879	0.481019	227.665
57	Oxaloacetate; Acetaldehyde; L-Arginine	0.679701	Orotate, Agmatine	0.141916	0.179262	3.20879	0.537786	244.054
58	L-Asparagine; Acetaldehyde; D-Glyceraldehyde; D-Erythrose4-phosphate	0.594552	L-Alanine, Orotate	0.227065	0.179262	2.69789	0.481019	220.429
59	L-Asparagine; Acetaldehyde; D-Glyceraldehyde; Glyoxalate	0.708084	Glycine, Orotate	0.227065	0.179262	3.09525	0.424253	227.707
60	Thymidine; Glyceraldehyde3-phosphate; L-Homoserine	0.416643	L-Alanine, 5-Methylcytosine	0.230407	0.179073	1.81222	0.537219	192.3
61	Thymidine; D-fructose-1,6-bisphosphate; L-Homoserine	0.26861	L-Alanine, 5-Methylcytosine	0.230407	0.179073	1.81222	0.537219	192.558
62	Thymidine; Glycerone-phosphate; L-Homoserine	0.416643	L-Alanine, 5-Methylcytosine	0.230407	0.179073	1.81222	0.537219	192.706
63	Adenine; L-Asparagine; Acetaldehyde; D-Erythrose4-phosphate	0.640938	L-Alanine, Orotate, APS	0.104531	0.178803	2.96537	0.510275	226.103
64	Thymidine; Oxaloacetate; Acetyl-ACP; Acetaldehyde	0.607871	Orotate, 5-Methylcytosine, (R)-3-Hydroxybutanoyl-[acyl-carrier protein]	0.145277	0.178411	2.85457	0.559445	271.433
65	Thymidine; Oxaloacetate; Acetyl-ACP; Acetaldehyde	0.607871	But-2-enoyl-[acyl-carrier protein], Orotate, 5-Methylcytosine	0.145277	0.178411	2.85457	0.559445	272.327
66	N-Carbamoyl-L-aspartate; Glyceraldehyde3-phosphate	0.534965	L-Alanine, Orotate	0.291259	0.178322	1.39091	0.487413	176.861
67	Glyceraldehyde3-phosphate; S-Dihydroorotate	0.534965	L-Alanine, Orotate	0.291259	0.178322	1.39091	0.487413	177.146
68	N-Carbamoyl-L-aspartate; D-fructose-1,6-bisphosphate	0.291259	L-Alanine, Orotate	0.291259	0.178322	1.39091	0.487413	177.592
69	N-Carbamoyl-L-aspartate; Glycerone-phosphate	0.534965	L-Alanine, Orotate	0.291259	0.178322	1.39091	0.487413	177.836
70	D-fructose-1,6-bisphosphate; S-Dihydroorotate	0.291259	L-Alanine, Orotate	0.291259	0.178322	1.39091	0.487413	177.877
71	S-Dihydroorotate; Glycerone-phosphate	0.534965	L-Alanine, Orotate	0.291259	0.178322	1.39091	0.487413	178.121
72	Oxaloacetate; AICAR; Adenine; Acetaldehyde; D-Erythrose4-phosphate	0.646997	L-Alanine, Orotate, APS, 2,5-Diamino-6-(5'-phosphoribosylamino)-4-pyrimidineone	0.112779	0.178073	3.09728	0.534218	230.921
73	FAICAR; Glyceraldehyde3-phosphate; Acetaldehyde	0.575556	L-Alanine, 2,5-Diamino-6-(5'-phosphoribosylamino)-4-pyrimidineone	0.168889	0.177778	2.33778	0.533333	219.846
74	FAICAR; D-fructose-1,6-bisphosphate; Acetaldehyde	0.47	L-Alanine, 2,5-Diamino-6-(5'-phosphoribosylamino)-4-pyrimidineone	0.168889	0.177778	2.33778	0.533333	219.952
75	FAICAR; Glycerone-phosphate; Acetaldehyde	0.575556	L-Alanine, 2,5-Diamino-6-(5'-phosphoribosylamino)-4-pyrimidineone	0.168889	0.177778	2.33778	0.533333	220.058
76	Adenine; L-Asparagine; Acetaldehyde; D-Erythrose4-phosphate; Glyoxalate	0.66	Glycine, Orotate, APS	0.126667	0.177778	3.01333	0.491111	226.614
77	D-Erythrose4-phosphate	0.425	NH3	0.336458	0.177083	1.34583	0.6375	222.943
78	Glyceraldehyde3-phosphate; L-Arginine	0.548958	L-Alanine, Agmatine	0.283333	0.177083	1.23958	0.53125	186.778
79	D-fructose-1,6-bisphosphate; L-Arginine	0.283333	L-Alanine, Agmatine	0.283333	0.177083	1.23958	0.53125	187.575
80	Glycerone-phosphate; L-Arginine	0.548958	L-Alanine, Agmatine	0.283333	0.177083	1.23958	0.53125	187.841
81	Thymidine; Oxaloacetate; Acetaldehyde	0.513892	Orotate, 5-Methylcytosine	0.134443	0.176899	2.76316	0.513892	222.599
82	Oxaloacetate; AICAR; Acetaldehyde; D-Erythrose4-phosphate	0.63153	L-Alanine, Orotate, 2,5-Diamino-6-(5'-phosphoribosylamino)-4-pyrimidineone	0.134443	0.176899	3.08247	0.547503	239.851
83	Oxaloacetate; AICAR; Acetaldehyde; Glyoxalate	0.66514	Glycine, Orotate, 2,5-Diamino-6-(5'-phosphoribosylamino)-4-pyrimidineone	0.134443	0.176899	3.2001	0.530697	242.009
84	Oxaloacetate; AICAR; Acetaldehyde	0.651747	Orotate, 2,5-Diamino-6-(5'-phosphoribosylamino)-4-pyrimidineone	0.122002	0.176582	3.25231	0.529745	244.377
85	Thymidine; Adenine; Acetaldehyde; D-Erythrose4-phosphate; L-Aspartate	0.590746	L-Alanine, S-Dihydroorotate, 5-Methylcytosine, APS	0.122002	0.176582	2.82531	0.529745	215.298
86	Thymidine; Adenine; Acetaldehyde; D-Erythrose4-phosphate; L-Aspartate	0.590746	L-Alanine, N-Carbamoyl-L-aspartate, 5-Methylcytosine, APS	0.122002	0.176582	2.82531	0.529745	215.542
87	FAICAR; Glyceraldehyde3-phosphate; L-Homoserine	0.464885	L-Alanine, 2,5-Diamino-6-(5'-phosphoribosylamino)-4-pyrimidineone	0.215115	0.176538	1.89485	0.529615	196.288
88	FAICAR; D-fructose-1,6-bisphosphate; L-Homoserine	0.294885	L-Alanine, 2,5-Diamino-6-(5'-phosphoribosylamino)-4-pyrimidineone	0.215115	0.176538	1.89485	0.529615	196.69
89	FAICAR; Glycerone-phosphate; L-Homoserine	0.464885	L-Alanine, 2,5-Diamino-6-(5'-phosphoribosylamino)-4-pyrimidineone	0.215115	0.176538	1.89485	0.529615	196.86
90	Thymidine; Glyceraldehyde3-phosphate	0.50083	L-Alanine, 5-Methylcytosine	0.278631	0.176349	1.31909	0.529046	186.846
91	Thymidine; D-fructose-1,6-bisphosphate	0.264523	L-Alanine, 5-Methylcytosine	0.278631	0.176349	1.31909	0.529046	187.527
92	Thymidine; Glycerone-phosphate	0.50083	L-Alanine, 5-Methylcytosine	0.278631	0.176349	1.31909	0.529046	187.764
93	Thymidine; Acetaldehyde; D-Glyceraldehyde; L-Aspartate	0.556871	L-Alanine, S-Dihydroorotate, 5-Methylcytosine	0.167502	0.176318	2.70942	0.528954	219.736
94	Thymidine; Acetaldehyde; D-Glyceraldehyde; L-Aspartate	0.556871	L-Alanine, N-Carbamoyl-L-aspartate, 5-Methylcytosine	0.167502	0.176318	2.70942	0.528954	220.183
95	Thymidine; L-Glutamate; Acetaldehyde; L-Aspartate	0.554024	L-Alanine, L-Glutamine, S-Dihydroorotate, 5-Methylcytosine	0.154422	0.176096	2.79179	0.528287	218.848
96	Thymidine; L-Glutamate; Acetaldehyde; L-Aspartate	0.554024	L-Alanine, N-Carbamoyl-L-aspartate, L-Glutamine, 5-Methylcytosine	0.154422	0.176096	2.79179	0.528287	219.26
97	AICAR; Glyceraldehyde3-phosphate	0.541055	L-Alanine, 2,5-Diamino-6-(5'-phosphoribosylamino)-4-pyrimidineone	0.283333	0.176083	1.2838	0.528249	186.732
98	AICAR; D-fructose-1,6-bisphosphate	0.27693	L-Alanine, 2,5-Diamino-6-(5'-phosphoribosylamino)-4-pyrimidineone	0.283333	0.176083	1.2838	0.528249	187.435
99	AICAR; Glycerone-phosphate	0.541055	L-Alanine, 2,5-Diamino-6-(5'-phosphoribosylamino)-4-pyrimidineone	0.283333	0.176083	1.2838	0.528249	187.699
100	D-Erythrose4-phosphate; L-Aspartate; L-Homoserine	0.425	L-Alanine, Orotate	0.218787	0.176036	2.5324	0.515533	202.122
