# Supplementary material for: Elucidation of trophic interactions in an unusual single-cell nitrogen-fixing symbiosis using metabolic modeling
Source: PLoS Comput Biol. 2021 May 7;17(5):e1008983. doi: 10.1371/journal.pcbi.1008983 (PMC8143392; doi:10.1371/journal.pcbi.1008983)
Supplement: S2 Table — (XLSX) [file pcbi.1008983.s002.xlsx]

## Sheet: Sheet1
Supplementary Table 2: List of UCYN-A biomass precursors derived from metabolic reconstructions of Cyanothece sp. ATCC 51142 and P. marinus.
UCYN-A Biomass Precursor	Metabolite Model ID
Amino Acids			Colour Scheme
l-alanine	cpd00035		Unique to Cyanothece sp. ATCC 51142
l-arginine	cpd00051		Unique to P. marinus
l-aspartate	cpd00041		Common to Cyanothece sp. ATCC 51142 and P. marinus
l-asparagine	cpd00132
l-cystine	cpd00084
l-glutamate	cpd00023
l-glutamine	cpd00053
l-histidine	cpd00119
l-isoleucine	cpd00322
l-leucine	cpd00107
l-lysine	cpd00039
l-methionine	cpd00060
l-phenylalanine	cpd00066
l-proline	cpd00129
l-threonine	cpd00161
l-tryptophan	cpd00065
l-tyrosine	cpd00069
l-valine	cpd00156
l-glycine	cpd00033
l-serine	cpd00054
Energy Metabolites/Cofactors
dATP	cpd00115
dCTP	cpd00356
dGTP	cpd00241
dTTP	cpd00357
GMP	cpd00126
AMP	cpd00018
CMP	cpd00046
UMP	cpd00091
TTP	cpd00357
CTP	cpd00052
GTP	cpd00038
UTP	cpd00062
ATP	cpd00002
NAD	cpd00003
NADH	cpd00004
NADP	cpd00006
NADPH	cpd00005
FAD	cpd00015
Nucleotides/Nucleosides
cytidine	cpd00367
cytosine	cpd00307
adenine	cpd00128
adenosine	cpd00182
guanine	cpd00207
guanosine	cpd00311
uracil	cpd00092
uridine	cpd00249
thymidine	cpd00184
xanthosine	cpd01217
inosine	cpd00246
deoxyadenosine	cpd00438
deoxycytidine	cpd00654
deoxyguanosine	cpd00277
deoxyribose	cpd01242
deoxyuridine	cpd00412
Pigments
chlorophyll a	cpd03148
3r,2's-myxol 2'-2,4-di-o-methyl-alpha-l-fucoside	cpd14665
all-trans-zeta-carotene	cpd03215
zeaxanthin	cpd03637
hydroxyechinone	cpd14689
Lipids
malonyl-coa	cpd00070
acetyl-coa	cpd00022
1,2-diacyl-3-beta-d-galactosyl-sn-glycerol (n-c14)	cpdMG140
1,2-diacyl-3-beta-d-galactosyl-sn-glycerol (n-c16)	cpdMG160
1,2-diacyl-3-beta-d-galactosyl-sn-glycerol (n-c16:1)	cpdMG161
1,2-diacyl-3-beta-d-galactosyl-sn-glycerol (n-c18:0)	cpdMG180
1,2-diacyl-3-beta-d-galactosyl-sn-glycerol (n-c18:1)	cpdMG181
1,2-diacyl-3-beta-d-galactosyl-sn-glycerol (n-c18:2)	cpdMG182
1,2-diacyl-3-beta-d-galactosyl-sn-glycerol (n-c18:3)	cpdMG183
digalactosyl-diacylglycerol (n-c14)	cpdDG140
digalactosyl-diacylglycerol (n-c16)	cpdDG160
digalactosyl-diacylglycerol (n-c16:1)	cpdDG161
digalactosyl-diacylglycerol (n-c18:0)	cpdDG180
digalactosyl-diacylglycerol (n-c18:1)	cpdDG181
digalactosyl-diacylglycerol (n-c18:2)	cpdDG182
Digalactosyl-diacylglycerol(n-C18:3)	cpdDG183
sulfoquinovosyldiacylglycerol n-c14:0	cSQDG140
sulfoquinovosyldiacylglycerol n-c16:0	cSQDG160
sulfoquinovosyldiacylglycerol n-c16:1	cSQDG161
sulfoquinovosyldiacylglycerol n-c18:0	cSQDG180
sulfoquinovosyldiacylglycerol n-c18:1	cSQDG181
sulfoquinovosyldiacylglycerol n-c18:2	cSQDG182
sulfoquinovosyldiacylglycerol n-c18:3	cSQDG183
phosphatidylglycerol ditetradecanoyl	cpd15536
phosphatidylglycerol dihexadecanoyl	cpd15538
phosphatidylglycerol dihexadec-9-enoyl	cpd15539
phosphatidylglycerol dioctadecanoyl	cpd15540
phosphatidylglycerol dioctadec-11-enoyl	cpd15541
Others
CoA	cpd00010
glycogen	cpd00155
succinyl-coa	cpd00078
Heme O	cpd11313
thiamin diphosphate	cpd00056
lipid A disaccharide	cpd03002
cdp-3,6-dideoxy-d-mannose	cpd02265
riboflavin	cpd00220
chorismate	cpd00216
cobamide coenzyme	cpd00166
biotin	cpd00104
udp-glucose	cpd00026
dtdp-rhamnose	cpd02113
di-trans poly-cis-undecaprenyl diphosphate	cpd02229
tetrahydrofolate	cpd00087
10-formyltetrahydrofolate	cpd00201
5,10-methylenetetrahydrofolate	cpd00125
5-methyltetrahydrofolate	cpd00345
spermidine	cpd00264
l-selenomethionine	cpd03163
s-adenosyl-l-methionine	cpd00017
glutathione	cpd00042
l-selenocysteine	cpd01608
