# Supplementary material for: Elucidation of trophic interactions in an unusual single-cell nitrogen-fixing symbiosis using metabolic modeling
Source: PLoS Comput Biol. 2021 May 7;17(5):e1008983. doi: 10.1371/journal.pcbi.1008983 (PMC8143392; doi:10.1371/journal.pcbi.1008983)
Supplement: S3 Table — (XLSX) [file pcbi.1008983.s003.xlsx]

## Sheet: GSM
Reaction ID	Reaction Name	EC Number	Subsystem	GPR	Stoichiometry
rxn06936	L-Aspartate:tRNA(Asp) ligase (AMP-forming)	6.1.1.12	Alanine and Aspartate Metabolism	UCYN_08770	(1.0) cpd00041 + (1.0) cpd00002 + (1.0) cpd11909 --> (1) cpd12226 + (1) cpd00012 + (1) cpd00018
rxn06300	L-Alanine:tRNA(Ala) ligase (AMP-forming)	6.1.1.7	Alanine and Aspartate Metabolism	UCYN_08980	(1.0) cpd11906 + (1.0) cpd00002 + (1.0) cpd00035 --> (1) cpd00012 + (1) cpd00018 + (1) cpd11770
rxn06434	L-Asparagine:tRNA(Asn) ligase (AMP-forming)	6.1.1.22	Alanine and Aspartate Metabolism	UCYN_00220	(1.0) cpd11908 + (1.0) cpd00002 + (1.0) cpd00132 --> (1) cpd00012 + (1) cpd00018 + (1) cpd12313
rxn11595	Asp-tRNA(Asn):L-glutamine amido-ligase (ADP-forming)	6.3.5.6	Alanine and Aspartate Metabolism	UCYN_04100 and UCYN_00390 and UCYN_06630	(1.0) cpd12313 + (1.0) cpd00023 + (1.0) cpd00008 + (1.0) cpd00009 + (1.0) cpd00067 <=> (1) cpd12829 + (1) cpd00001 + (1) cpd00053 + (1) cpd00002
rxn00337	ATP:L-aspartate 4-phosphotransferase	2.7.2.4	Alanine and Aspartate Metabolism	UCYN_09130	(1.0) cpd00041 + (1.0) cpd00002 --> (1) cpd00008 + (1) cpd01977
rxn00851	D-AlanineD-Alanine ligase (ADP-forming)	6.3.2.4	Alanine and Aspartate Metabolism	UCYN_03780	(2.0) cpd00117 + (1.0) cpd00002 <=> (1) cpd00009 + (1) cpd00731 + (1) cpd00008 + (1) cpd00067
rxn00260	L-Aspartate:2-oxoglutarate aminotransferase	2.6.1.1	Alanine and Aspartate Metabolism	UCYN_01480	(1.0) cpd00041 + (1.0) cpd00024 <=> (1) cpd00023 + (1) cpd00032
rxn00278	L-Alanine:NAD+ oxidoreductase (deaminating)	1.4.1.1	Alanine and Aspartate Metabolism	UCYN_08500	(1.0) cpd00003 + (1.0) cpd00001 + (1.0) cpd00035 <=> (1) cpd00020 + (1) cpd00004 + (1) cpd00067 + (1) cpd00013
rxn00283	L-Alanine racemase	5.1.1.1	Alanine and Aspartate Metabolism	UCYN_11280	(1.0) cpd00035 <=> (1) cpd00117
rxn01643	L-Aspartate-4-semialdehyde:NADP+ oxidoreductase (phosphorylating)	1.2.1.11	Alanine and Aspartate Metabolism	UCYN_00340	(1.0) cpd00009 + (1.0) cpd00006 + (1.0) cpd00346 <=> (1) cpd00005 + (1) cpd01977 + (1) cpd00067
rxn01951	ATP:N-acyl-D-mannosamine 6-phosphotransferase	2.7.1.60	Amino Sugar and Nucleotide Sugar Metabolism	UCYN_02060	(1.0) cpd00492 + (1.0) cpd00002 --> (1) cpd02612 + (1) cpd00008
rxn01750	CDP-glucose 4,6-dehydratase	4.2.1.45	Amino Sugar and Nucleotide Sugar Metabolism	UCYN_08070	(1.0) cpd00390 --> (1) cpd00897 + (1) cpd00001
rxn02974	CDP-alpha-D-paratose:NADP+ 4-oxidoreductase	1.1.1.342	Amino Sugar and Nucleotide Sugar Metabolism	UCYN_02170	(1.0) cpd02638 + (1.0) cpd00005 + (1.0) cpd00067 --> (1) cpd02264 + (1) cpd00006
rxn02975	CDP-3,6-dideoxy-D-glucose 2-epimerase	5.1.3.10	Amino Sugar and Nucleotide Sugar Metabolism	UCYN_09470	(1.0) cpd02264 <=> (1) cpd02265
rxn00552	D-Glucosamine-6-phosphate ketol-isomerase(deaminating)	3.5.99.6	Amino Sugar and Nucleotide Sugar Metabolism	UCYN_03750	(1.0) cpd00001 + (1.0) cpd00288 --> (1) cpd00072 + (1) cpd00013
rxn01953	N-acetyl-D-mannosamine N-acetylmannosaminohydrolase	5.1.3.14	Amino Sugar and Nucleotide Sugar Metabolism	UCYN_08850	(1.0) cpd00492 + (1.0) cpd00014 <-- (1) cpd00001 + (1) cpd00861
rxn02432	CDP-4-dehydro-3,6-dideoxy-D-glucose:NAD+ 3-oxydoreductase	1.17.1.1	Amino Sugar and Nucleotide Sugar Metabolism	UCYN_00940	(1.0) cpd00897 + (1.0) cpd00067 + (1.0) cpd00004 --> (1) cpd00003 + (1) cpd00001 + (1) cpd02638
rxn00213	UTP:alpha-D-glucose-1-phosphate uridylyltransferase	2.7.7.9	Amino Sugar and Nucleotide Sugar Metabolism	UCYN_11560	(1.0) cpd00089 + (1.0) cpd00067 + (1.0) cpd00062 <=> (1) cpd00012 + (1) cpd00026
rxn00214	UDPglucose 4-epimerase	5.1.3.2	Amino Sugar and Nucleotide Sugar Metabolism	UCYN_08800	(1.0) cpd00026 <=> (1) cpd00043
rxn00702	CTP:alpha-D-glucose-1-phosphate cytidylyltransferase	2.7.7.33	Amino Sugar and Nucleotide Sugar Metabolism	UCYN_11560	(1.0) cpd00089 + (1.0) cpd00052 --> (1) cpd00012 + (1) cpd00390
rxn03638	Acetyl-CoA:D-glucosamine-1-phosphate N-acetyltransferase	2.3.1.157	Amino Sugar and Nucleotide Sugar Metabolism	UCYN_00650	(1.0) cpd03671 + (1.0) cpd00022 --> (1) cpd00067 + (1) cpd00010 + (1) cpd02611
rxn01675	dTTP:alpha-D-glucose-1-phosphate thymidylyltransferase	2.7.7.24	Amino Sugar and Nucleotide Sugar Metabolism	UCYN_08010 or UCYN_02150	(1.0) cpd00067 + (1.0) cpd00357 + (1.0) cpd00089 --> (1) cpd00012 + (1) cpd00626
rxn00461	Phosphoenolpyruvate:UDP-N-acetyl-D-glucosamine	2.5.1.7	Amino Sugar and Nucleotide Sugar Metabolism	UCYN_11700	(1.0) cpd00037 + (1.0) cpd00061 --> (1) cpd02820 + (1) cpd00009
rxn02284	UDP-N-acetylmuramate:NADP+ oxidoreductase	1.1.1.158	Amino Sugar and Nucleotide Sugar Metabolism	UCYN_08130	(1.0) cpd00773 + (1.0) cpd00003 <-- (1) cpd02820 + (1) cpd00067 + (1) cpd00004
rxn02285	UDP-N-acetylmuramate:NADP+ oxidoreductase	1.1.1.158	Amino Sugar and Nucleotide Sugar Metabolism	UCYN_08130	(1.0) cpd00773 + (1.0) cpd00006 <-- (1) cpd02820 + (1) cpd00067 + (1) cpd00005
rxn01485	D-Glucosamine 1-phosphate 1,6-phosphomutase	5.4.2.10	Amino Sugar and Nucleotide Sugar Metabolism	UCYN_10200	(1.0) cpd03671 <=> (1) cpd00288
rxn01484	N-Acetyl-D-glucosamine-6-phosphate amidohydrolase	3.5.1.25	Amino Sugar and Nucleotide Sugar Metabolism	UCYN_05830	(1.0) cpd00001 + (1.0) cpd00293 --> (1) cpd00029 + (1) cpd00288
rxn00293	UTP:N-acetyl-alpha-D-glucosamine-1-phosphate uridylyltransferase	2.7.7.23	Amino Sugar and Nucleotide Sugar Metabolism	UCYN_00650	(1.0) cpd00067 + (1.0) cpd02611 + (1.0) cpd00062 --> (1) cpd00012 + (1) cpd00037
rxn00292	UDP-N-acetyl-D-glucosamine 2-epimerase	5.1.3.14	Amino Sugar and Nucleotide Sugar Metabolism	UCYN_08850	(1.0) cpd00037 + (1.0) cpd00001 <=> (1) cpd00067 + (1) cpd00014 + (1) cpd00492
rxn00297	UDP-N-acetyl-D-glucosamine 2-epimerase	5.1.3.14	Amino Sugar and Nucleotide Sugar Metabolism	UCYN_08850	(1.0) cpd00037 <=> (1) cpd00861
rxn04027	UDP-6-sulfo-6-deoxyglucose sulfohydrolase	3.13.1.1	Amino Sugar and Nucleotide Sugar Metabolism	UCYN_02170	(1.0) cpd00081 + (1.0) cpd00067 + (1.0) cpd00026 <=> (1) cpd08358 + (1) cpd00001
rxn06445	L-Proline:tRNA(Pro) ligase (AMP-forming)	6.1.1.15	Arginine and Proline Metabolism	UCYN_12110	(1.0) cpd11920 + (1.0) cpd00129 + (1.0) cpd00002 --> (1) cpd00012 + (1) cpd00018 + (1) cpd12164
rxn06432	L-Arginine:tRNA(Arg) ligase (AMP-forming)	6.1.1.19	Arginine and Proline Metabolism	UCYN_05320	(1.0) cpd00051 + (1.0) cpd00002 + (1.0) cpd11907 --> (1) cpd00012 + (1) cpd00018 + (1) cpd12036
rxn02339	L-erythro-4-Hydroxyglutamate:2-oxoglutarate aminotransferase	2.6.1.1	Arginine and Proline Metabolism	UCYN_01480	(1.0) cpd00024 + (1.0) cpd01974 --> (1) cpd00023 + (1) cpd00830
rxn00179	ATP:L-glutamate 5-phosphotransferase	2.7.2.11	Arginine and Proline Metabolism	UCYN_02300	(1.0) cpd00023 + (1.0) cpd00002 --> (1) cpd02097 + (1) cpd00008
rxn00792	Biotin:CoA ligase (AMP-forming)	6.3.4.15	Biotin Metabolism	UCYN_00560	(1.0) cpd00104 + (1.0) cpd00067 + (1.0) cpd00002 --> (1) cpd00012 + (1) cpd03517
rxn02277	7,8-Diaminononanoate:carbon-dioxide cyclo-ligase	6.3.3.3	Biotin Metabolism	UCYN_05330	(1.0) cpd00011 + (1.0) cpd00002 + (1.0) cpd00764 --> (1) cpd00009 + (1) cpd00008 + (1) cpd01311 + (3) cpd00067
rxn01334	Sedoheptulose 1,7-bisphosphate D-glyceraldehyde-3-phosphate-lyase	4.1.2.13	Carbon Fixation	UCYN_03870	(1.0) cpd00349 <=> (1) cpd00236 + (1) cpd00095
rxn06792	neurosporene desaturase (nadp dependent)	Undetermined	Carotenoid Biosynthesis	UCYN_01070	(1.0) cpd00005 + (1.0) cpd00007 + (1.0) cpd00067 + (1.0) cpd03216 --> (2) cpd00001 + (1) cpd03217 + (1) cpd00006
rxn06790	carotene desaturase (NADP+ dependent)	Undetermined	Carotenoid Biosynthesis	UCYN_01070	(1.0) cpd00005 + (1.0) cpd00007 + (1.0) cpd03215 + (1.0) cpd00067 --> (2) cpd00001 + (1) cpd00006 + (1) cpd03216
PHYTFDH1	phytofluene desaturase	Undetermined	Carotenoid Biosynthesis	UCYN_01070	(1.0) cpd03206 + (1.0) cpd00003 --> (1) cpd03215 + (1) cpd00067 + (1) cpd00004
PHYTFDH2	phytofluene desaturase (nadp dependent)	Undetermined	Carotenoid Biosynthesis	UCYN_01070	(1.0) cpd03206 + (1.0) cpd00006 --> (1) cpd03215 + (1) cpd00067 + (1) cpd00005
rxn01489	Geranylgeranyl-diphosphate:geranylgeranyl-diphosphate	2.5.1.32	Carotenoid Biosynthesis	UCYN_01090	(2.0) cpd00289 --> (1) cpd00012 + (1) cpd02168
rxn06792b	neurosporene desaturase	Undetermined	Carotenoid Biosynthesis	UCYN_01070	(1.0) cpd00007 + (1.0) cpd00067 + (1.0) cpd03216 + (1.0) cpd00004 --> (1) cpd00003 + (2) cpd00001 + (1) cpd03217
BCAROHX3	beta-carotene hydroxylase	1.14.13.-	Carotenoid Biosynthesis	UCYN_03310	(1.0) cpd00005 + (1.0) cpd00007 + (1.0) cpd05498 + (1.0) cpd00067 --> (1) cpd00001 + (1) cpd00006 + (1) cpd14689
BCAROHX2	beta-carotene hydroxylase	1.14.13.-	Carotenoid Biosynthesis	UCYN_03310	(1.0) cpd00005 + (1.0) cpd00007 + (1.0) cpd05498 + (1.0) cpd00067 --> (1) cpd03637 + (1) cpd00001 + (1) cpd00006
BCAROHX	beta-carotene hydroxylase	1.14.13.-	Carotenoid Biosynthesis	UCYN_03310	(1.0) cpd00005 + (1.0) cpd01420 + (1.0) cpd00007 + (1.0) cpd00067 --> (1) cpd00001 + (1) cpd00006 + (1) cpd05498
rxn07385	rxn07385	1.14.13.-	Carotenoid Biosynthesis	UCYN_03310	(0.5) cpd00007 + (1.0) cpd14663 --> (1) cpd14665
PHYTEDH1	phytoene desaturase	Undetermined	Carotenoid Biosynthesis	UCYN_01070	(1.0) cpd03205 + (1.0) cpd00003 --> (1) cpd03206 + (1) cpd00067 + (1) cpd00004
PHYTEDH2	phytoene desaturase (nadp depedent)	Undetermined	Carotenoid Biosynthesis	UCYN_01070	(1.0) cpd00006 + (1.0) cpd03205 --> (1) cpd00005 + (1) cpd03206 + (1) cpd00067
rxn06790b	carotene desaturase	Undetermined	Carotenoid Biosynthesis	UCYN_01070	(1.0) cpd00007 + (1.0) cpd03215 + (1.0) cpd00067 + (1.0) cpd00004 --> (1) cpd00003 + (2) cpd00001 + (1) cpd03216
rxn05031	prephytoene diphosphate:geranylgeranyl-diphosphate	2.5.1.32	Carotenoid Biosynthesis	UCYN_01090	(1.0) cpd02168 --> (1) cpd00012 + (1) cpd03205
rxn00952	O-Acetyl-L-homoserine acetate-lyase (adding methanethiol)	4.2.99.8	Cysteine and Methionine Metabolism	UCYN_02390 or UCYN_11830	(1.0) cpd00239 + (1.0) cpd00790 --> (1) cpd00135 + (1) cpd00067 + (1) cpd00029
rxn06443	L-Methionine:tRNAMet ligase (AMP-forming)	6.1.1.10	Cysteine and Methionine Metabolism	UCYN_07420	(1.0) cpd00060 + (1.0) cpd00002 + (1.0) cpd11918 --> (1) cpd00012 + (1) cpd00018 + (1) cpd12105
rxn06435	L-Cysteine:tRNA(Cys) ligase (AMP-forming)	6.1.1.16	Cysteine and Methionine Metabolism	UCYN_08860	(1.0) cpd00084 + (1.0) cpd00002 + (1.0) cpd11910 --> (1) cpd00012 + (1) cpd00018 + (1) cpd12255
rxn00455	N-Formyl-L-methionine amidohydrolase	3.5.1.31	Cysteine and Methionine Metabolism	UCYN_06920	(1.0) cpd00001 + (1.0) cpd02012 --> (1) cpd00060 + (1) cpd00047
rxn00126	ATP:L-methione S-adenosyltransferase	2.5.1.6	Cysteine and Methionine Metabolism	UCYN_06940	(1.0) cpd00060 + (1.0) cpd00001 + (1.0) cpd00002 --> (1) cpd00009 + (1) cpd00012 + (1) cpd00017
rxn09888	cytosine 5-methyltransferase	2.1.1.37	Cysteine and Methionine Metabolism	UCYN_02710	(1.0) cpd00017 + (1.0) cpd00307 <=> (1) cpd01587 + (1) cpd00019 + (1) cpd00067
rxn11944	Methyltransferase	2.1.1.-	Cysteine and Methionine Metabolism	UCYN_12710 or UCYN_01530 or UCYN_05430 or UCYN_00120	(1.0) cpd00019 + (1.0) cpd00067 + (1.0) cpd02738 <-- (1) cpd00017 + (1) cpd02555
Exchange_cp_DLiGl_ucyn	1,2-Diacyl-sn-glycerol (dioctadec-9-12-dienoyl, n-C18:2) exchange	-	Exchange	-	(1.0) cp_DLiGl -->
Exchange_cpd00722_ucyn	O-Acetyl-L-serine exchange	-	Exchange	-	(1.0) cpd00722 -->
Exchange_cpd00241_ucyn	dGTP exchange	-	Exchange	-	(1.0) cpd00241 -->
Exchange_cpd12483_ucyn	tRNA containing N1-methylguanine exchange	-	Exchange	-	(1.0) cpd12483 -->
Exchange_cpd15421_ucyn	CDP-1,2-dioctadecanoylglycerol exchange	-	Exchange	-	(1.0) cpd15421 -->
Exchange_cpd00387_ucyn	ADPglucose exchange	-	Exchange	-	(1.0) cpd00387 -->
Exchange_cpd03584_ucyn	UDP-3-O-(beta-hydroxymyristoyl)-D-glucosamine exchange	-	Exchange	-	(1.0) cpd03584 -->
Exchange_cpd00238_ucyn	Sedoheptulose7-phosphate exchange	-	Exchange	-	(1.0) cpd00238 -->
Exchange_cpd03524_ucyn	10-Formyl-THF-L-glutamate exchange	-	Exchange	-	(1.0) cpd03524 -->
Exchange_cpd16471_ucyn	Benzylpenicilloic acid exchange	-	Exchange	-	(1.0) cpd16471 -->
Exchange_cpd00145_ucyn	Hydroxypyruvate exchange	-	Exchange	-	(1.0) cpd00145 -->
Exchange_cpd01895_ucyn	7,8-Dihydrobiopterin exchange	-	Exchange	-	(1.0) cpd01895 -->
Exchange_cpd00398_ucyn	Naringenin exchange	-	Exchange	-	(1.0) cpd00398 -->
Exchange_cpd02654_ucyn	4-Methyl-5--2-phosphoethyl-thiazole exchange	-	Exchange	-	(1.0) cpd02654 -->
Exchange_cpd01217_ucyn	Xanthosine exchange	-	Exchange	-	(1.0) cpd01217 -->
Exchange_cpd03671_ucyn	D-Glucosamine1-phosphate exchange	-	Exchange	-	(1.0) cpd03671 -->
Exchange_cpdPG183_ucyn	Phosphatidylglycerol (dioctadec-9-12-15-trienoyl, n-C18:3) exchange	-	Exchange	-	(1.0) cpdPG183 -->
Exchange_cpd11482_ucyn	(R)-3-Hydroxydecanoyl-[acyl-carrier protein] exchange	-	Exchange	-	(1.0) cpd11482 -->
Exchange_cpd00497_ucyn	XMP exchange	-	Exchange	-	(1.0) cpd00497 -->
Exchange_cpdPG182_ucyn	Phosphatidylglycerol (dioctadec-9-12-dienoyl, n-C18:2) exchange	-	Exchange	-	(1.0) cpdPG182 -->
Exchange_cpd00113_ucyn	Isopentenyldiphosphate exchange	-	Exchange	-	(1.0) cpd00113 -->
Exchange_cpd08631_ucyn	Divinylprotochlorophyllide exchange	-	Exchange	-	(1.0) cpd08631 -->
Exchange_cpd00143_ucyn	Phenylpyruvate exchange	-	Exchange	-	(1.0) cpd00143 -->
Exchange_cpd11825_ucyn	Octadecenoyl-ACP exchange	-	Exchange	-	(1.0) cpd11825 -->
Exchange_cpd02738_ucyn	5-Methyltetrahydropteroyltri-L-glutamate exchange	-	Exchange	-	(1.0) cpd02738 -->
Exchange_cpd00242_ucyn	H2CO3 exchange	-	Exchange	-	(1.0) cpd00242 -->
Exchange_cpd01587_ucyn	5-Methylcytosine exchange	-	Exchange	-	(1.0) cpd01587 -->
Exchange_cpd15527_ucyn	1,2-dioctadec-11-enoyl-sn-glycerol 3-phosphate exchange	-	Exchange	-	(1.0) cpd15527 -->
Exchange_cpd12060_ucyn	Gln-tRNA(Gln) exchange	-	Exchange	-	(1.0) cpd12060 -->
Exchange_cpd16503_ucyn	Plastoquinol-9 exchange	-	Exchange	-	(1.0) cpd16503 -->
Exchange_cpd02886_ucyn	UDP-3-O-(beta-hydroxymyristoyl)-N-acetylglucosamine exchange	-	Exchange	-	(1.0) cpd02886 -->
Exchange_cpd15312_ucyn	1,2-Diacyl-sn-glycerol dioctadec-11-enoyl exchange	-	Exchange	-	(1.0) cpd15312 -->
Exchange_cpd11478_ucyn	(R)-3-Hydroxybutanoyl-[acyl-carrier protein] exchange	-	Exchange	-	(1.0) cpd11478 -->
Exchange_cpd00307_ucyn	Cytosine exchange	-	Exchange	-	(1.0) cpd00307 -->
Exchange_cpdDG161_ucyn	Digalactosyl-diacylglycerol(n-C16:1) exchange	-	Exchange	-	(1.0) cpdDG161 -->
Exchange_cpd14938_ucyn	3-Oxostearoyl-[acp] exchange	-	Exchange	-	(1.0) cpd14938 -->
Exchange_cpd00104_ucyn	BIOT exchange	-	Exchange	-	(1.0) cpd00104 -->
Exchange_cpd00346_ucyn	L-Aspartate4-semialdehyde exchange	-	Exchange	-	(1.0) cpd00346 -->
Exchange_cpd00246_ucyn	Inosine exchange	-	Exchange	-	(1.0) cpd00246 -->
Exchange_cpd00056_ucyn	TPP exchange	-	Exchange	-	(1.0) cpd00056 -->
Exchange_cpd00911_ucyn	6-phospho-D-glucono-1-5-lactone exchange	-	Exchange	-	(1.0) cpd00911 -->
Exchange_cpd03517_ucyn	Biotinyl-5-AMP exchange	-	Exchange	-	(1.0) cpd03517 -->
Exchange_cpd00207_ucyn	Guanine exchange	-	Exchange	-	(1.0) cpd00207 -->
Exchange_cpd00626_ucyn	dTDPglucose exchange	-	Exchange	-	(1.0) cpd00626 -->
Exchange_cpd00249_ucyn	Uridine exchange	-	Exchange	-	(1.0) cpd00249 -->
Exchange_cpd15239_ucyn	Hexadecenoyl-ACP exchange	-	Exchange	-	(1.0) cpd15239 -->
Exchange_cpd02851_ucyn	AICAR exchange	-	Exchange	-	(1.0) cpd02851 -->
Exchange_cpd15272_ucyn	Octadecynoyl-CoA exchange	-	Exchange	-	(1.0) cpd15272 -->
Exchange_cpd00521_ucyn	dTDP-4-oxo-6-deoxy-D-glucose exchange	-	Exchange	-	(1.0) cpd00521 -->
Exchange_cpd01977_ucyn	4-Phospho-L-aspartate exchange	-	Exchange	-	(1.0) cpd01977 -->
Exchange_cpd00947_ucyn	LacCer exchange	-	Exchange	-	(1.0) cpd00947 -->
Exchange_cpd00223_ucyn	Glycerate exchange	-	Exchange	-	(1.0) cpd00223 -->
Exchange_cpd00152_ucyn	Agmatine exchange	-	Exchange	-	(1.0) cpd00152 -->
Exchange_cpd02197_ucyn	5-Formyltetrahydrofolate exchange	-	Exchange	-	(1.0) cpd02197 -->
Exchange_cpd01250_ucyn	Heptadecane exchange	-	Exchange	-	(1.0) cpd01250 -->
Exchange_cpd03637_ucyn	Zeaxanthin exchange	-	Exchange	-	(1.0) cpd03637 -->
Exchange_cpd00322_ucyn	L-Isoleucine exchange	-	Exchange	-	(1.0) cpd00322 -->
Exchange_cpdMG161_ucyn	1,2-Diacyl-3-beta-D-galactosyl-sn-glycerol (n-C16:1) exchange	-	Exchange	-	(1.0) cpdMG161 -->
Exchange_cpd10515_ucyn	Fe2+ exchange	-	Exchange	-	(1.0) cpd10515 <=>
Exchange_cpd15510_ucyn	two linked disacharide pentapeptide and tetrapeptide murein units (uncrosslinked, middle of chain) exchange	-	Exchange	-	(1.0) cpd15510 -->
Exchange_cpd02964_ucyn	UDP-N-acetylmuramoyl-L-alanyl-D-gamma-glutamyl-meso-2-6-diaminopimelate exchange	-	Exchange	-	(1.0) cpd02964 -->
Exchange_cpd00957_ucyn	2,5-Diamino-6-(5'-phosphoribosylamino)-4-pyrimidineone exchange	-	Exchange	-	(1.0) cpd00957 -->
Exchange_cpd00107_ucyn	L-Leucine exchange	-	Exchange	-	(1.0) cpd00107 -->
Exchange_cpd11921_ucyn	tRNA(Ser) exchange	-	Exchange	-	(1.0) cpd11921 -->
Exchange_cpd08211_ucyn	trans,trans,cis-Geranylgeranyl diphosphate exchange	-	Exchange	-	(1.0) cpd08211 -->
Exchange_cpd12182_ucyn	tRNA pseudouridine exchange	-	Exchange	-	(1.0) cpd12182 -->
Exchange_cpd00027_ucyn	D-Glucose exchange	-	Exchange	-	(1.0) cpd00027 -->
Exchange_cpd00283_ucyn	Geranyldiphosphate exchange	-	Exchange	-	(1.0) cpd00283 -->
Exchange_cpd15378_ucyn	4-Hydroxy-benzylalcohol exchange	-	Exchange	-	(1.0) cpd15378 -->
Exchange_cpd03920_ucyn	Adenosylcobinamide-GDP exchange	-	Exchange	-	(1.0) cpd03920 -->
Exchange_cpd00282_ucyn	S-Dihydroorotate exchange	-	Exchange	-	(1.0) cpd00282 -->
Exchange_cpd00330_ucyn	Dihydrofolate exchange	-	Exchange	-	(1.0) cpd00330 -->
Exchange_cpdDG180_ucyn	Digalactosyl-diacylglycerol(n-C18:0) exchange	-	Exchange	-	(1.0) cpdDG180 -->
Exchange_cpd15506_ucyn	two disacharide linked murein units, tetrapeptide corsslinked tetrapeptide (A2pm->D-ala) (middle of chain) exchange	-	Exchange	-	(1.0) cpd15506 -->
Exchange_cpd08289_ucyn	1-deoxy-D-xylulose5-phosphate exchange	-	Exchange	-	(1.0) cpd08289 -->
Exchange_cpd15806_ucyn	Iso-C16:0 CoA exchange	-	Exchange	-	(1.0) cpd15806 -->
Exchange_cpd15513_ucyn	two disacharide linked murein units, pentapeptide corsslinked tripeptide (A2pm->A2pm) (middle of chain) exchange	-	Exchange	-	(1.0) cpd15513 -->
Exchange_cpd11476_ucyn	hexadecanoyl-acp exchange	-	Exchange	-	(1.0) cpd11476 -->
Exchange_cpd15538_ucyn	Phosphatidylglycerol dihexadecanoyl exchange	-	Exchange	-	(1.0) cpd15538 -->
Exchange_cpd08928_ucyn	L-Threonine phosphate exchange	-	Exchange	-	(1.0) cpd08928 -->
Exchange_cpd00834_ucyn	Phosphopantetheine exchange	-	Exchange	-	(1.0) cpd00834 -->
Exchange_cpd15420_ucyn	CDP-1,2-dioctadec-11-enoylglycerol exchange	-	Exchange	-	(1.0) cpd15420 -->
Exchange_cpd03421_ucyn	Cobyrinate exchange	-	Exchange	-	(1.0) cpd03421 -->
Exchange_cpd00050_ucyn	FMN exchange	-	Exchange	-	(1.0) cpd00050 -->
Exchange_cpd14939_ucyn	3-Hydroxystearoyl-[acp] exchange	-	Exchange	-	(1.0) cpd14939 -->
Exchange_cpd00144_ucyn	UDPglucuronate exchange	-	Exchange	-	(1.0) cpd00144 -->
Exchange_cpd03279_ucyn	Deoxyinosine exchange	-	Exchange	-	(1.0) cpd03279 -->
Exchange_cpd00028_ucyn	Heme exchange	-	Exchange	-	(1.0) cpd00028 -->
Exchange_cpd01326_ucyn	L-Lysyl-tRNA exchange	-	Exchange	-	(1.0) cpd01326 -->
Exchange_cpd15546_ucyn	Phosphatidylglycerophosphate dihexadec-9-enoyl exchange	-	Exchange	-	(1.0) cpd15546 -->
Exchange_cpd00043_ucyn	UDP-galactose exchange	-	Exchange	-	(1.0) cpd00043 -->
Exchange_cpd00011_ucyn	CO2 exchange	-	Exchange	-	(1.0) cpd00011 -->
Exchange_cpd00157_ucyn	Glycerone exchange	-	Exchange	-	(1.0) cpd00157 -->
Exchange_cpd15121_ucyn	5-Deoxyleucopelargonidin exchange	-	Exchange	-	(1.0) cpd15121 -->
Exchange_cpd00338_ucyn	5-Aminolevulinate exchange	-	Exchange	-	(1.0) cpd00338 -->
Exchange_cpd02967_ucyn	N-Acetyl-beta-D-mannosaminyl-1,4-N-acetyl-D- glucosaminyldiphosphoundecaprenol exchange	-	Exchange	-	(1.0) cpd02967 -->
Exchange_cpd11438_ucyn	fa4 exchange	-	Exchange	-	(1.0) cpd11438 -->
Exchange_cpd00837_ucyn	S-Adenosylmethioninamine exchange	-	Exchange	-	(1.0) cpd00837 -->
Exchange_cpd11431_ucyn	fa11 exchange	-	Exchange	-	(1.0) cpd11431 -->
Exchange_cpd00982_ucyn	FADH2 exchange	-	Exchange	-	(1.0) cpd00982 -->
Exchange_cpd01695_ucyn	Myristoyl-CoA exchange	-	Exchange	-	(1.0) cpd01695 -->
Exchange_cpd01476_ucyn	Protoporphyrin exchange	-	Exchange	-	(1.0) cpd01476 -->
Exchange_cpd15270_ucyn	octadecynoate exchange	-	Exchange	-	(1.0) cpd15270 -->
Exchange_cpd03423_ucyn	alpha-Ribazole exchange	-	Exchange	-	(1.0) cpd03423 -->
Exchange_cpd00091_ucyn	UMP exchange	-	Exchange	-	(1.0) cpd00091 -->
Exchange_cpd01646_ucyn	2-Isopropylmalate exchange	-	Exchange	-	(1.0) cpd01646 -->
Exchange_cpd03846_ucyn	octanoate exchange	-	Exchange	-	(1.0) cpd03846 -->
Exchange_cpd11986_ucyn	tRNA queuine exchange	-	Exchange	-	(1.0) cpd11986 -->
Exchange_cpd00510_ucyn	deoxyribose-5-phosphate exchange	-	Exchange	-	(1.0) cpd00510 -->
Exchange_cpd12407_ucyn	Dolichyl phosphate D-mannose exchange	-	Exchange	-	(1.0) cpd12407 -->
Exchange_cpd03832_ucyn	Hydrogenobyrinate exchange	-	Exchange	-	(1.0) cpd03832 -->
Exchange_cpd00327_ucyn	strcoa exchange	-	Exchange	-	(1.0) cpd00327 -->
Exchange_cpd02857_ucyn	DAHP exchange	-	Exchange	-	(1.0) cpd02857 -->
Exchange_cpd02088_ucyn	Globoside exchange	-	Exchange	-	(1.0) cpd02088 -->
Exchange_cpd00092_ucyn	Uracil exchange	-	Exchange	-	(1.0) cpd00092 -->
Exchange_cpd03091_ucyn	5'-Deoxyadenosine exchange	-	Exchange	-	(1.0) cpd03091 -->
Exchange_cpd11420_ucyn	trdox exchange	-	Exchange	-	(1.0) cpd11420 -->
Exchange_cpd12458_ucyn	Stearoyl-[acyl-carrier protein] exchange	-	Exchange	-	(1.0) cpd12458 -->
Exchange_cpd11470_ucyn	Octanoyl-ACP exchange	-	Exchange	-	(1.0) cpd11470 -->
Exchange_cpd10516_ucyn	fe3 exchange	-	Exchange	-	(1.0) cpd10516 <=>
Exchange_cpd00026_ucyn	UDP-glucose exchange	-	Exchange	-	(1.0) cpd00026 -->
Exchange_cpd00235_ucyn	D-mannose-6-phosphate exchange	-	Exchange	-	(1.0) cpd00235 -->
Exchange_cpd04918_ucyn	D-Glycero-D-manno-heptose7-phosphate exchange	-	Exchange	-	(1.0) cpd04918 -->
Exchange_cpd01270_ucyn	FMNH2 exchange	-	Exchange	-	(1.0) cpd01270 -->
Exchange_cpd11313_ucyn	hemeO exchange	-	Exchange	-	(1.0) cpd11313 -->
Exchange_cpd00443_ucyn	ABEE exchange	-	Exchange	-	(1.0) cpd00443 -->
Exchange_cpd03292_ucyn	Penicillin G exchange	-	Exchange	-	(1.0) cpd03292 -->
Exchange_cpd00449_ucyn	Dihydrolipoamide exchange	-	Exchange	-	(1.0) cpd00449 -->
Exchange_cpd00062_ucyn	UTP exchange	-	Exchange	-	(1.0) cpd00062 -->
Exchange_cpd00020_ucyn	Pyruvate exchange	-	Exchange	-	(1.0) cpd00020 -->
Exchange_cpd15331_ucyn	1-tetradecanoyl-sn-glycerol 3-phosphate exchange	-	Exchange	-	(1.0) cpd15331 -->
Exchange_cpd00052_ucyn	CTP exchange	-	Exchange	-	(1.0) cpd00052 -->
Exchange_cpd15502_ucyn	two disacharide linked murein units, tripeptide crosslinked tripeptide (A2pm->A2pm) (middle of chain) exchange	-	Exchange	-	(1.0) cpd15502 -->
Exchange_cpd02069_ucyn	3-Phosphonooxypyruvate exchange	-	Exchange	-	(1.0) cpd02069 -->
Exchange_cpd15600_ucyn	Iso-C16:1 CoA exchange	-	Exchange	-	(1.0) cpd15600 -->
Exchange_cpd00293_ucyn	N-Acetyl-D-glucosamine 6-phosphate exchange	-	Exchange	-	(1.0) cpd00293 -->
Exchange_cpd00005_ucyn	NADPH exchange	-	Exchange	-	(1.0) cpd00005 -->
Exchange_cpd00061_ucyn	Phosphoenolpyruvate exchange	-	Exchange	-	(1.0) cpd00061 -->
Exchange_cpd00284_ucyn	6-Phospho-D-gluconate exchange	-	Exchange	-	(1.0) cpd00284 -->
Exchange_cpd01155_ucyn	Cadaverine exchange	-	Exchange	-	(1.0) cpd01155 -->
Exchange_cpd15327_ucyn	1-hexadecanoyl-sn-glycerol 3-phosphate exchange	-	Exchange	-	(1.0) cpd15327 -->
Exchange_cpd00229_ucyn	Glycolaldehyde exchange	-	Exchange	-	(1.0) cpd00229 -->
Exchange_cpd15311_ucyn	1,2-Diacyl-sn-glycerol dioctadecanoyl exchange	-	Exchange	-	(1.0) cpd15311 -->
Exchange_cpd15329_ucyn	1-octadecanoyl-sn-glycerol 3-phosphate exchange	-	Exchange	-	(1.0) cpd15329 -->
Exchange_cpd02345_ucyn	L-Glutamate1-semialdehyde exchange	-	Exchange	-	(1.0) cpd02345 -->
Exchange_cpd03128_ucyn	Decanoyl-CoA exchange	-	Exchange	-	(1.0) cpd03128 -->
Exchange_cpd00428_ucyn	2-Oxopropanal exchange	-	Exchange	-	(1.0) cpd00428 -->
Exchange_cpd00254_ucyn	Mg exchange	-	Exchange	-	(1.0) cpd00254 <=>
Exchange_cpd00013_ucyn	NH3 exchange	-	Exchange	-	(1.0) cpd00013 -->
Exchange_cpd00890_ucyn	UDP-N-acetylmuramoyl-L-alanine exchange	-	Exchange	-	(1.0) cpd00890 -->
Exchange_cpd11492_ucyn	Malonyl-acyl-carrierprotein- exchange	-	Exchange	-	(1.0) cpd11492 -->
Exchange_cpd11906_ucyn	tRNA(Ala) exchange	-	Exchange	-	(1.0) cpd11906 -->
Exchange_cpd15543_ucyn	Phosphatidylglycerophosphate ditetradecanoyl exchange	-	Exchange	-	(1.0) cpd15543 -->
Exchange_cpd11913_ucyn	tRNA(Gly) exchange	-	Exchange	-	(1.0) cpd11913 -->
Exchange_cpdMG180_ucyn	1,2-Diacyl-3-beta-D-galactosyl-sn-glycerol (n-C18:0) exchange	-	Exchange	-	(1.0) cpdMG180 -->
Exchange_cpd00094_ucyn	2-Oxobutyrate exchange	-	Exchange	-	(1.0) cpd00094 -->
Exchange_cpd00126_ucyn	GMP exchange	-	Exchange	-	(1.0) cpd00126 -->
Exchange_cpdDG140_ucyn	Digalactosyl-diacylglycerol(n-C14) exchange	-	Exchange	-	(1.0) cpdDG140 -->
Exchange_cpd15525_ucyn	1,2-dihexadec-9-enoyl-sn-glycerol 3-phosphate exchange	-	Exchange	-	(1.0) cpd15525 -->
Exchange_cpd11623_ucyn	L-Amino acid exchange	-	Exchange	-	(1.0) cpd11623 -->
Exchange_cpd02465_ucyn	tetrahydrodipicolinate exchange	-	Exchange	-	(1.0) cpd02465 -->
Exchange_cpd02201_ucyn	4-phosphopantothenate exchange	-	Exchange	-	(1.0) cpd02201 -->
Exchange_cpd08630_ucyn	13(1)-Oxo-Mg-protoporphyrin IX 13-monomethyl ester exchange	-	Exchange	-	(1.0) cpd08630 -->
Exchange_cpd02894_ucyn	4-Amino-2-methyl-5-diphosphomethylpyrimidine exchange	-	Exchange	-	(1.0) cpd02894 -->
Exchange_cpd11472_ucyn	Hexanoyl-ACP exchange	-	Exchange	-	(1.0) cpd11472 -->
Exchange_cpd00802_ucyn	D-fructose-1-phosphate exchange	-	Exchange	-	(1.0) cpd00802 -->
Exchange_cpd12239_ucyn	Reduced plastocyanin exchange	-	Exchange	-	(1.0) cpd12239 -->
Exchange_cpd11767_ucyn	tRNA uridine exchange	-	Exchange	-	(1.0) cpd11767 -->
Exchange_cpd00830_ucyn	4-Hydroxy-2-oxoglutarate exchange	-	Exchange	-	(1.0) cpd00830 -->
Exchange_cpd00644_ucyn	PAN exchange	-	Exchange	-	(1.0) cpd00644 -->
Exchange_cpd03217_ucyn	Lycopene exchange	-	Exchange	-	(1.0) cpd03217 -->
Exchange_cpd00389_ucyn	Biliverdin exchange	-	Exchange	-	(1.0) cpd00389 <=>
Exchange_cpd08375_ucyn	Cobalt-precorrin 8 exchange	-	Exchange	-	(1.0) cpd08375 -->
Exchange_cpd00528_ucyn	N2 exchange	-	Exchange	-	(1.0) cpd00528 <=>
Exchange_cpd12194_ucyn	L-Tyrosyl-tRNA(Tyr) exchange	-	Exchange	-	(1.0) cpd12194 -->
Exchange_cpd14663_ucyn	(2'S)-Deoxymyxol 2'-(2,4-di-O-methyl-alpha-L-fucoside) exchange	-	Exchange	-	(1.0) cpd14663 -->
Exchange_cpd02264_ucyn	CDPparatose exchange	-	Exchange	-	(1.0) cpd02264 -->
Exchange_cpdMG183_ucyn	1,2-Diacyl-3-beta-D-galactosyl-sn-glycerol (n-C18:3) exchange	-	Exchange	-	(1.0) cpdMG183 -->
Exchange_cpd00039_ucyn	L-Lysine exchange	-	Exchange	-	(1.0) cpd00039 -->
Exchange_cpd01260_ucyn	Lauroyl-CoA exchange	-	Exchange	-	(1.0) cpd01260 -->
Exchange_cpd00038_ucyn	GTP exchange	-	Exchange	-	(1.0) cpd00038 -->
Exchange_cpd00009_ucyn	Phosphate exchange	-	Exchange	-	(1.0) cpd00009 <=>
Exchange_cpd00622_ucyn	Sepiapterin exchange	-	Exchange	-	(1.0) cpd00622 -->
Exchange_cpd03847_ucyn	Myristic acid exchange	-	Exchange	-	(1.0) cpd03847 -->
Exchange_cpd00042_ucyn	GSH exchange	-	Exchange	-	(1.0) cpd00042 -->
Exchange_cpd00096_ucyn	CDP exchange	-	Exchange	-	(1.0) cpd00096 -->
Exchange_cpdLiG3P_ucyn	1-octadec-9-12-dienoyl-sn-glycerol 3-phosphate exchange	-	Exchange	-	(1.0) cpdLiG3P -->
Exchange_c_DaLG3P_ucyn	1,2-dioctadec-9-12-15-trienoyl-sn-glycerol 3-phosphate exchange	-	Exchange	-	(1.0) c_DaLG3P -->
Exchange_cSQDG183_ucyn	Sulfoquinovosyldiacylglycerol (n-C18:3) exchange	-	Exchange	-	(1.0) cSQDG183 -->
Exchange_cpd15503_ucyn	two disacharide linked murein units, tripeptide crosslinked tetrapeptide (A2pm->D-ala) (middle of chain) exchange	-	Exchange	-	(1.0) cpd15503 -->
Exchange_cpd06643_ucyn	Garbanzol exchange	-	Exchange	-	(1.0) cpd06643 -->
Exchange_cpd00221_ucyn	D-Lactate exchange	-	Exchange	-	(1.0) cpd00221 -->
Exchange_cpd00087_ucyn	Tetrahydrofolate exchange	-	Exchange	-	(1.0) cpd00087 -->
Exchange_cpd00041_ucyn	L-Aspartate exchange	-	Exchange	-	(1.0) cpd00041 -->
Exchange_cpd11468_ucyn	Dodecanoyl-ACP exchange	-	Exchange	-	(1.0) cpd11468 -->
Exchange_cp_aLG3P_ucyn	1-octadec-9-12-15-trienoyl-sn-glycerol 3-phosphate exchange	-	Exchange	-	(1.0) cp_aLG3P -->
Exchange_cpd00356_ucyn	dCTP exchange	-	Exchange	-	(1.0) cpd00356 -->
Exchange_cpd02289_ucyn	cis-3,4-Leucopelargonidin exchange	-	Exchange	-	(1.0) cpd02289 -->
Exchange_cpd15539_ucyn	Phosphatidylglycerol dihexadec-9-enoyl exchange	-	Exchange	-	(1.0) cpd15539 -->
Exchange_cpd00218_ucyn	Niacin exchange	-	Exchange	-	(1.0) cpd00218 -->
Exchange_cpd15545_ucyn	Phosphatidylglycerophosphate dihexadecanoyl exchange	-	Exchange	-	(1.0) cpd15545 -->
Exchange_cpd15801_ucyn	Iso-C17:0 CoA exchange	-	Exchange	-	(1.0) cpd15801 -->
Exchange_cpd02608_ucyn	6-Lactoyl-5,6,7,8-tetrahydropterin exchange	-	Exchange	-	(1.0) cpd02608 -->
Exchange_cpd15522_ucyn	1,2-ditetradecanoyl-sn-glycerol 3-phosphate exchange	-	Exchange	-	(1.0) cpd15522 -->
Exchange_cpd03656_ucyn	GA2 exchange	-	Exchange	-	(1.0) cpd03656 -->
Exchange_cpd15548_ucyn	Phosphatidylglycerophosphate dioctadec-11-enoyl exchange	-	Exchange	-	(1.0) cpd15548 -->
Exchange_cpd02638_ucyn	CDP-4-dehydro-3,6-dideoxy-D-glucose exchange	-	Exchange	-	(1.0) cpd02638 -->
Exchange_cpd11466_ucyn	Myristoyl-ACP exchange	-	Exchange	-	(1.0) cpd11466 -->
Exchange_cpd16335_ucyn	2-Succinyl-5-enolpyruvyl-6-hydroxy-3-cyclohexene-1-carboxylate exchange	-	Exchange	-	(1.0) cpd16335 -->
Exchange_cpd00069_ucyn	L-Tyrosine exchange	-	Exchange	-	(1.0) cpd00069 -->
Exchange_cpd00793_ucyn	Thiamine phosphate exchange	-	Exchange	-	(1.0) cpd00793 -->
Exchange_cpd00037_ucyn	UDP-N-acetylglucosamine exchange	-	Exchange	-	(1.0) cpd00037 -->
Exchange_cpd02021_ucyn	Succinylbenzoyl-CoA exchange	-	Exchange	-	(1.0) cpd02021 -->
Exchange_cpd11477_ucyn	(2E)-Hexadecenoyl-[acp] exchange	-	Exchange	-	(1.0) cpd11477 -->
Exchange_cpd08358_ucyn	UDP-6-sulfoquinovose exchange	-	Exchange	-	(1.0) cpd08358 -->
Exchange_cpd06227_ucyn	THF-L-glutamate exchange	-	Exchange	-	(1.0) cpd06227 -->
Exchange_cpd11441_ucyn	fa6coa exchange	-	Exchange	-	(1.0) cpd11441 -->
Exchange_cpd00764_ucyn	7-8-Diaminononanoate exchange	-	Exchange	-	(1.0) cpd00764 -->
Exchange_cpd11486_ucyn	3-Oxohexanoyl-[acp] exchange	-	Exchange	-	(1.0) cpd11486 -->
Exchange_cpPGP182_ucyn	Phosphatidylglycerophosphate (dioctadec-9-12-dienoyl, n-C18:2) exchange	-	Exchange	-	(1.0) cpPGP182 -->
Exchange_cpd00954_ucyn	6-hydroxymethyl dihydropterin exchange	-	Exchange	-	(1.0) cpd00954 -->
Exchange_cpd00343_ucyn	N-Carbamoyl-L-aspartate exchange	-	Exchange	-	(1.0) cpd00343 -->
Exchange_cpd00117_ucyn	D-Alanine exchange	-	Exchange	-	(1.0) cpd00117 -->
Exchange_cpd00135_ucyn	Homocysteine exchange	-	Exchange	-	(1.0) cpd00135 -->
Exchange_cpd03521_ucyn	Dihydroneopterin phosphate exchange	-	Exchange	-	(1.0) cpd03521 -->
Exchange_cpd08373_ucyn	Cobalt-precorrin 6B exchange	-	Exchange	-	(1.0) cpd08373 -->
Exchange_cpd15237_ucyn	hexadecenoate exchange	-	Exchange	-	(1.0) cpd15237 -->
Exchange_cpd12884_ucyn	Penicilloic acid exchange	-	Exchange	-	(1.0) cpd12884 -->
Exchange_cpd02120_ucyn	Dihydrodipicolinate exchange	-	Exchange	-	(1.0) cpd02120 -->
Exchange_cpd00358_ucyn	dUTP exchange	-	Exchange	-	(1.0) cpd00358 -->
Exchange_cpd01401_ucyn	Vitamin K1 exchange	-	Exchange	-	(1.0) cpd01401 -->
Exchange_cpd01157_ucyn	Chitobiose exchange	-	Exchange	-	(1.0) cpd01157 -->
Exchange_cpd03215_ucyn	zeta-Carotene exchange	-	Exchange	-	(1.0) cpd03215 -->
Exchange_cpd03214_ucyn	Phytyl diphosphate exchange	-	Exchange	-	(1.0) cpd03214 -->
Exchange_cpd00040_ucyn	Glyoxalate exchange	-	Exchange	-	(1.0) cpd00040 -->
Exchange_cpd00868_ucyn	p-hydroxyphenylpyruvate exchange	-	Exchange	-	(1.0) cpd00868 -->
Exchange_cpd00213_ucyn	Lipoamide exchange	-	Exchange	-	(1.0) cpd00213 -->
Exchange_cpd00079_ucyn	D-glucose-6-phosphate exchange	-	Exchange	-	(1.0) cpd00079 -->
Exchange_cpd00051_ucyn	L-Arginine exchange	-	Exchange	-	(1.0) cpd00051 -->
Exchange_cpd11770_ucyn	L-Alanyl-tRNA exchange	-	Exchange	-	(1.0) cpd11770 -->
Exchange_cpd11488_ucyn	Acetoacetyl-ACP exchange	-	Exchange	-	(1.0) cpd11488 -->
Exchange_cpd02172_ucyn	Solanesyl diphosphate exchange	-	Exchange	-	(1.0) cpd02172 -->
Exchange_cpd00478_ucyn	Pyridoxine phosphate exchange	-	Exchange	-	(1.0) cpd00478 -->
Exchange_cpd00186_ucyn	D-Glutamate exchange	-	Exchange	-	(1.0) cpd00186 -->
Exchange_cpd00658_ucyn	Isochorismate exchange	-	Exchange	-	(1.0) cpd00658 -->
Exchange_cpd00006_ucyn	NADP exchange	-	Exchange	-	(1.0) cpd00006 -->
Exchange_cpd15601_ucyn	Fatty acid (Iso-C17:1) exchange	-	Exchange	-	(1.0) cpd15601 -->
Exchange_cpd00046_ucyn	CMP exchange	-	Exchange	-	(1.0) cpd00046 -->
Exchange_cpd00897_ucyn	CDP-4-dehydro-6-deoxy-D-glucose exchange	-	Exchange	-	(1.0) cpd00897 -->
Exchange_cpdDG181_ucyn	Digalactosyl-diacylglycerol(n-C18:1) exchange	-	Exchange	-	(1.0) cpdDG181 -->
Exchange_cpd00065_ucyn	L-Tryptophan exchange	-	Exchange	-	(1.0) cpd00065 -->
Exchange_cpd08301_ucyn	2-C-methyl-D-erythritol2-4-cyclodiphosphate exchange	-	Exchange	-	(1.0) cpd08301 -->
Exchange_CDPDG182_ucyn	CDP-1,2-dioctadec-9-12-dienoylglycerol exchange	-	Exchange	-	(1.0) CDPDG182 -->
Exchange_cpd11985_ucyn	tRNA guanine exchange	-	Exchange	-	(1.0) cpd11985 -->
Exchange_cpd12164_ucyn	L-Prolyl-tRNA(Pro) exchange	-	Exchange	-	(1.0) cpd12164 -->
Exchange_cpd02552_ucyn	n-acetylglutamyl-phosphate exchange	-	Exchange	-	(1.0) cpd02552 -->
Exchange_cpd11490_ucyn	3-oxooctanoyl-acp exchange	-	Exchange	-	(1.0) cpd11490 -->
Exchange_cpd02611_ucyn	N-Acetyl-D-glucosamine1-phosphate exchange	-	Exchange	-	(1.0) cpd02611 -->
Exchange_cpd00448_ucyn	D-Glyceraldehyde exchange	-	Exchange	-	(1.0) cpd00448 -->
Exchange_cpd08906_ucyn	Apiforol exchange	-	Exchange	-	(1.0) cpd08906 -->
Exchange_cpd08449_ucyn	3-Amino-2-oxopropyl phosphate exchange	-	Exchange	-	(1.0) cpd08449 -->
Exchange_cpd03124_ucyn	Hexanoyl-CoA exchange	-	Exchange	-	(1.0) cpd03124 -->
Exchange_cpd03495_ucyn	Undecaprenyl-diphospho-N-acetylmuramoyl--N-acetylglucosamine-L-ala-D-glu-meso-2-6-diaminopimeloyl-D-ala-D-ala exchange	-	Exchange	-	(1.0) cpd03495 -->
Exchange_cpd11312_ucyn	hemeA exchange	-	Exchange	-	(1.0) cpd11312 -->
Exchange_cpd00203_ucyn	1,3-Bisphospho-D-glycerate exchange	-	Exchange	-	(1.0) cpd00203 -->
Exchange_cpd00591_ucyn	Ethylamine exchange	-	Exchange	-	(1.0) cpd00591 -->
Exchange_cpd11469_ucyn	(2E)-Dodecenoyl-[acp] exchange	-	Exchange	-	(1.0) cpd11469 -->
Exchange_cpd14940_ucyn	(2E)-Octadecenoyl-[acp] exchange	-	Exchange	-	(1.0) cpd14940 -->
Exchange_cSQDG181_ucyn	Sulfoquinovosyldiacylglycerol (n-C18:1) exchange	-	Exchange	-	(1.0) cSQDG181 -->
Exchange_cpd00971_ucyn	Na+ exchange	-	Exchange	-	(1.0) cpd00971 <=>
Exchange_cpd00035_ucyn	L-Alanine exchange	-	Exchange	-	(1.0) cpd00035 -->
Exchange_cpd00976_ucyn	dIDP exchange	-	Exchange	-	(1.0) cpd00976 -->
Exchange_cpd11922_ucyn	tRNA(Thr) exchange	-	Exchange	-	(1.0) cpd11922 -->
Exchange_cpd00004_ucyn	NADH exchange	-	Exchange	-	(1.0) cpd00004 -->
Exchange_cpd00485_ucyn	D-Mannose1-phosphate exchange	-	Exchange	-	(1.0) cpd00485 -->
Exchange_cpd03506_ucyn	Leucodelphinidin exchange	-	Exchange	-	(1.0) cpd03506 -->
Exchange_cpd15802_ucyn	Anteiso-C17:0 CoA exchange	-	Exchange	-	(1.0) cpd15802 -->
Exchange_cpd15501_ucyn	two linked disacharide tripeptide murein units (uncrosslinked, middle of chain) exchange	-	Exchange	-	(1.0) cpd15501 -->
Exchange_cpd09851_ucyn	beta-Tocopherol exchange	-	Exchange	-	(1.0) cpd09851 -->
Exchange_cpd11916_ucyn	tRNA(Leu) exchange	-	Exchange	-	(1.0) cpd11916 -->
Exchange_cpd03919_ucyn	Adenosyl cobinamide phosphate exchange	-	Exchange	-	(1.0) cpd03919 -->
Exchange_cSQDG182_ucyn	Sulfoquinovosyldiacylglycerol (n-C18:2) exchange	-	Exchange	-	(1.0) cSQDG182 -->
Exchange_cpd11907_ucyn	tRNA(Arg) exchange	-	Exchange	-	(1.0) cpd11907 -->
Exchange_cpd00342_ucyn	N-Acetylornithine exchange	-	Exchange	-	(1.0) cpd00342 -->
Exchange_cpd11751_ucyn	tRNA(Tyr) exchange	-	Exchange	-	(1.0) cpd11751 -->
Exchange_cpd11432_ucyn	fa11coa exchange	-	Exchange	-	(1.0) cpd11432 -->
Exchange_cpd00946_ucyn	Undecaprenyl diphospho N-acetyl-glucosamine exchange	-	Exchange	-	(1.0) cpd00946 -->
Exchange_cpd01997_ucyn	Dimethylbenzimidazole exchange	-	Exchange	-	(1.0) cpd01997 -->
Exchange_cpd_msbq_ucyn	2-methyl-6-solanyl-1,4-benzoquinone exchange	-	Exchange	-	(1.0) cpd_msbq -->
Exchange_cpd02083_ucyn	CoproporphyrinogenIII exchange	-	Exchange	-	(1.0) cpd02083 -->
Exchange_cpd00236_ucyn	D-Erythrose4-phosphate exchange	-	Exchange	-	(1.0) cpd00236 -->
Exchange_cpd00277_ucyn	Deoxyguanosine exchange	-	Exchange	-	(1.0) cpd00277 -->
Exchange_cpd11491_ucyn	3-oxotetradecanoyl-acp exchange	-	Exchange	-	(1.0) cpd11491 -->
Exchange_cpd02656_ucyn	6-7-Dimethyl-8--1-D-ribityllumazine exchange	-	Exchange	-	(1.0) cpd02656 -->
Exchange_cpd15310_ucyn	1,2-Diacyl-sn-glycerol dihexadec-9-enoyl exchange	-	Exchange	-	(1.0) cpd15310 -->
Exchange_cpd03914_ucyn	Cob(II)yrinate diamide exchange	-	Exchange	-	(1.0) cpd03914 -->
Exchange_cpd06628_ucyn	Fisetinin-3,4-diol exchange	-	Exchange	-	(1.0) cpd06628 -->
Exchange_cpd00084_ucyn	L-Cysteine exchange	-	Exchange	-	(1.0) cpd00084 -->
Exchange_cpd00683_ucyn	Dihydropteroate exchange	-	Exchange	-	(1.0) cpd00683 -->
Exchange_cpd08372_ucyn	Cobalt-precorrin 6 exchange	-	Exchange	-	(1.0) cpd08372 -->
Exchange_cpd01845_ucyn	Protochlorophyllide exchange	-	Exchange	-	(1.0) cpd01845 -->
Exchange_cpd02547_ucyn	(R)-1-Aminopropan-2-yl phosphate exchange	-	Exchange	-	(1.0) cpd02547 -->
Exchange_cpd00134_ucyn	Palmitoyl-CoA exchange	-	Exchange	-	(1.0) cpd00134 -->
Exchange_cpd11619_ucyn	Dolichyl phosphate exchange	-	Exchange	-	(1.0) cpd11619 -->
Exchange_cpd01335_ucyn	Octanoyl-CoA exchange	-	Exchange	-	(1.0) cpd01335 -->
Exchange_cpd00132_ucyn	L-Asparagine exchange	-	Exchange	-	(1.0) cpd00132 -->
Exchange_cpd00058_ucyn	Cu2+ exchange	-	Exchange	-	(1.0) cpd00058 <=>
Exchange_cpd00919_ucyn	Homocitrate exchange	-	Exchange	-	(1.0) cpd00919 -->
Exchange_cpd00809_ucyn	O-Phospho-L-homoserine exchange	-	Exchange	-	(1.0) cpd00809 -->
Exchange_cpd00008_ucyn	ADP exchange	-	Exchange	-	(1.0) cpd00008 -->
Exchange_cpd01636_ucyn	(R)-2-Ethylmalate exchange	-	Exchange	-	(1.0) cpd01636 -->
Exchange_cpd00216_ucyn	Chorismate exchange	-	Exchange	-	(1.0) cpd00216 -->
Exchange_cpd05498_ucyn	beta-Cryptoxanthin exchange	-	Exchange	-	(1.0) cpd05498 -->
Exchange_cpd15511_ucyn	two linked disacharide pentapeptide murein units (uncrosslinked, middle of chain) exchange	-	Exchange	-	(1.0) cpd15511 -->
Exchange_cpd00855_ucyn	beta-Pyrazol-1-ylalanine exchange	-	Exchange	-	(1.0) cpd00855 -->
Exchange_cpd02555_ucyn	Tetrahydropteroyltri-L-glutamate exchange	-	Exchange	-	(1.0) cpd02555 -->
Exchange_cpd00102_ucyn	Glyceraldehyde3-phosphate exchange	-	Exchange	-	(1.0) cpd00102 -->
Exchange_cpd08370_ucyn	Cobalt-precorrin 4 exchange	-	Exchange	-	(1.0) cpd08370 -->
Exchange_cpd00421_ucyn	Triphosphate exchange	-	Exchange	-	(1.0) cpd00421 -->
Exchange_cpd00108_ucyn	Galactose exchange	-	Exchange	-	(1.0) cpd00108 -->
Exchange_cpd00014_ucyn	UDP exchange	-	Exchange	-	(1.0) cpd00014 -->
Exchange_cpd12105_ucyn	L-Methionyl-tRNA exchange	-	Exchange	-	(1.0) cpd12105 -->
Exchange_cpd03451_ucyn	SHCHC exchange	-	Exchange	-	(1.0) cpd03451 -->
Exchange_cpd00272_ucyn	GDP-L-fucose exchange	-	Exchange	-	(1.0) cpd00272 -->
Exchange_cpd11434_ucyn	fa12coa exchange	-	Exchange	-	(1.0) cpd11434 -->
Exchange_cpd04098_ucyn	Arsenite exchange	-	Exchange	-	(1.0) cpd04098 <=>
Exchange_cpd00001_ucyn	H2O exchange	-	Exchange	-	(1.0) cpd00001 <=>
Exchange_cpd00064_ucyn	Ornithine exchange	-	Exchange	-	(1.0) cpd00064 -->
Exchange_cpd02904_ucyn	alpha-Ribazole 5'-phosphate exchange	-	Exchange	-	(1.0) cpd02904 -->
Exchange_cpd02740_ucyn	Guanosine 5'-triphosphate,3'-diphosphate exchange	-	Exchange	-	(1.0) cpd02740 -->
Exchange_cpd00717_ucyn	Aromadendrin exchange	-	Exchange	-	(1.0) cpd00717 -->
Exchange_cpd03420_ucyn	Precorrin 3A exchange	-	Exchange	-	(1.0) cpd03420 -->
Exchange_cpd00193_ucyn	APS exchange	-	Exchange	-	(1.0) cpd00193 -->
Exchange_cpd12255_ucyn	L-Cysteinyl-tRNA(Cys) exchange	-	Exchange	-	(1.0) cpd12255 -->
Exchange_cpd01628_ucyn	Vitamin E exchange	-	Exchange	-	(1.0) cpd01628 -->
Exchange_cpd11480_ucyn	D-3-Hydroxydodecanoyl-[acp] exchange	-	Exchange	-	(1.0) cpd11480 -->
Exchange_cpd11421_ucyn	trdrd exchange	-	Exchange	-	(1.0) cpd11421 -->
Exchange_cpd03760_ucyn	Precorrin 6B exchange	-	Exchange	-	(1.0) cpd03760 -->
Exchange_cpd02720_ucyn	5-Amino-6--5-phosphoribitylaminouracil exchange	-	Exchange	-	(1.0) cpd02720 -->
Exchange_cpd11919_ucyn	tRNA(Phe) exchange	-	Exchange	-	(1.0) cpd11919 -->
Exchange_cpd02968_ucyn	UDP-N-acetylmuramoyl-L-alanyl-D-glutamyl-6-carboxy-L-lysyl-D-alanyl- D-alanine exchange	-	Exchange	-	(1.0) cpd02968 -->
Exchange_cpd15803_ucyn	Iso-C14:0 CoA exchange	-	Exchange	-	(1.0) cpd15803 -->
Exchange_cpd15504_ucyn	two linked disacharide tetrapeptide and tripeptide murein units (uncrosslinked, middle of chain) exchange	-	Exchange	-	(1.0) cpd15504 -->
Exchange_cpd03494_ucyn	Undecaprenyl-diphospho-N-acetylmuramoyl-L-alanyl-D-glutamyl-meso-2-6-diaminopimeloyl-D-alanyl-D-alanine exchange	-	Exchange	-	(1.0) cpd03494 -->
Exchange_cpd00932_ucyn	5-O--1-Carboxyvinyl-3-phosphoshikimate exchange	-	Exchange	-	(1.0) cpd00932 -->
Exchange_cpd00978_ucyn	dUDP exchange	-	Exchange	-	(1.0) cpd00978 -->
Exchange_cpd15524_ucyn	1,2-dihexadecanoyl-sn-glycerol 3-phosphate exchange	-	Exchange	-	(1.0) cpd15524 -->
Exchange_cpd00171_ucyn	D-Ribulose5-phosphate exchange	-	Exchange	-	(1.0) cpd00171 -->
Exchange_cpd12228_ucyn	L-Histidyl-tRNA(His) exchange	-	Exchange	-	(1.0) cpd12228 -->
Exchange_cpd15418_ucyn	CDP-1,2-dihexadec-9-enoylglycerol exchange	-	Exchange	-	(1.0) cpd15418 -->
Exchange_cpd00166_ucyn	Calomide exchange	-	Exchange	-	(1.0) cpd00166 <=>
Exchange_cpd14689_ucyn	3-Hydroxyechinenone exchange	-	Exchange	-	(1.0) cpd14689 -->
Exchange_cpd11433_ucyn	fa12 exchange	-	Exchange	-	(1.0) cpd11433 -->
Exchange_cpd15298_ucyn	tetradecenoate exchange	-	Exchange	-	(1.0) cpd15298 -->
Exchange_cpd00559_ucyn	Supraene exchange	-	Exchange	-	(1.0) cpd00559 -->
Exchange_cpd00086_ucyn	Propionyl-CoA exchange	-	Exchange	-	(1.0) cpd00086 -->
Exchange_cpd00506_ucyn	gamma-Glutamylcysteine exchange	-	Exchange	-	(1.0) cpd00506 -->
Exchange_cpd00161_ucyn	L-Threonine exchange	-	Exchange	-	(1.0) cpd00161 -->
Exchange_cpd03206_ucyn	Phytofluene exchange	-	Exchange	-	(1.0) cpd03206 -->
Exchange_cpd00810_ucyn	Orotidylic acid exchange	-	Exchange	-	(1.0) cpd00810 -->
Exchange_cpd04539_ucyn	2-Amino-3-oxo-4-phosphonooxybutyrate exchange	-	Exchange	-	(1.0) cpd04539 -->
Exchange_cpd11475_ucyn	(2E)-Decenoyl-[acp] exchange	-	Exchange	-	(1.0) cpd11475 -->
Exchange_cpd15240_ucyn	hexacosanoate exchange	-	Exchange	-	(1.0) cpd15240 -->
Exchange_cpd00182_ucyn	Adenosine exchange	-	Exchange	-	(1.0) cpd00182 -->
Exchange_cpd15241_ucyn	Hexacosanoyl-CoA exchange	-	Exchange	-	(1.0) cpd15241 -->
Exchange_cpd00412_ucyn	Deoxyuridine exchange	-	Exchange	-	(1.0) cpd00412 -->
Exchange_cpd15309_ucyn	1,2-Diacyl-sn-glycerol dihexadecanoyl exchange	-	Exchange	-	(1.0) cpd15309 -->
Exchange_cpd11668_ucyn	Penam exchange	-	Exchange	-	(1.0) cpd11668 -->
Exchange_cpd00015_ucyn	FAD exchange	-	Exchange	-	(1.0) cpd00015 -->
Exchange_cpd15238_ucyn	Hexadecenoyl-CoA exchange	-	Exchange	-	(1.0) cpd15238 -->
Exchange_cpd12100_ucyn	Glycyl-tRNA(Gly) exchange	-	Exchange	-	(1.0) cpd12100 -->
Exchange_cpd00523_ucyn	Trehalose 6-phosphate exchange	-	Exchange	-	(1.0) cpd00523 -->
Exchange_cpd00129_ucyn	L-Proline exchange	-	Exchange	-	(1.0) cpd00129 -->
Exchange_cpd00049_ucyn	Carboxylic acid exchange	-	Exchange	-	(1.0) cpd00049 -->
Exchange_cpd11911_ucyn	tRNA(Gln) exchange	-	Exchange	-	(1.0) cpd11911 -->
Exchange_cpd05235_ucyn	tetracosanoate exchange	-	Exchange	-	(1.0) cpd05235 -->
Exchange_cpd12229_ucyn	L-Threonyl-tRNA(Thr) exchange	-	Exchange	-	(1.0) cpd12229 -->
Exchange_cpd15419_ucyn	CDP-1,2-dihexadecanoylglycerol exchange	-	Exchange	-	(1.0) cpd15419 -->
Exchange_cpd00177_ucyn	dADP exchange	-	Exchange	-	(1.0) cpd00177 -->
Exchange_cpd11435_ucyn	fa1coa exchange	-	Exchange	-	(1.0) cpd11435 -->
Exchange_cSQDG161_ucyn	Sulfoquinovosyldiacylglycerol (n-C16:1) exchange	-	Exchange	-	(1.0) cSQDG161 -->
Exchange_cpd00931_ucyn	5-Amino-6--5-phosphoribosylaminouracil exchange	-	Exchange	-	(1.0) cpd00931 -->
Exchange_cpd15326_ucyn	1-hexadec-9-enoyl-sn-glycerol 3-phosphate exchange	-	Exchange	-	(1.0) cpd15326 -->
Exchange_cpd08286_ucyn	2-C-methyl-D-erythritol4-phosphate exchange	-	Exchange	-	(1.0) cpd08286 -->
Exchange_cpd03344_ucyn	Eriodictyol exchange	-	Exchange	-	(1.0) cpd03344 -->
Exchange_cpd00298_ucyn	dTMP exchange	-	Exchange	-	(1.0) cpd00298 -->
Exchange_cpd00100_ucyn	Glycerol exchange	-	Exchange	-	(1.0) cpd00100 -->
Exchange_cpd11665_ucyn	QH2 exchange	-	Exchange	-	(1.0) cpd11665 -->
Exchange_cpd00699_ucyn	5-Dehydroquinate exchange	-	Exchange	-	(1.0) cpd00699 -->
Exchange_cpd03504_ucyn	Luteoforol exchange	-	Exchange	-	(1.0) cpd03504 -->
Exchange_cpd00007_ucyn	O2 exchange	-	Exchange	-	(1.0) cpd00007 <=>
Exchange_cpd11467_ucyn	(2E)-Tetradecenoyl-[acp] exchange	-	Exchange	-	(1.0) cpd11467 -->
Exchange_cpd12313_ucyn	Asn-tRNA(Asn) exchange	-	Exchange	-	(1.0) cpd12313 -->
Exchange_cpd00859_ucyn	Pseudouridine 5'-phosphate exchange	-	Exchange	-	(1.0) cpd00859 -->
Exchange_cpd03750_ucyn	22-Hopanol exchange	-	Exchange	-	(1.0) cpd03750 -->
Exchange_cpd12199_ucyn	N-Acyl-L-amino acid exchange	-	Exchange	-	(1.0) cpd12199 -->
Exchange_cpd02030_ucyn	3-phosphoshikimate exchange	-	Exchange	-	(1.0) cpd02030 -->
Exchange_cSQDG180_ucyn	Sulfoquinovosyldiacylglycerol (n-C18:0) exchange	-	Exchange	-	(1.0) cSQDG180 -->
Exchange_cpd08629_ucyn	13(1)-Hydroxy-Mg-protoporphyrin IX 13-monomethyl ester exchange	-	Exchange	-	(1.0) cpd08629 -->
Exchange_cpd00103_ucyn	PRPP exchange	-	Exchange	-	(1.0) cpd00103 -->
Exchange_cpd02229t_ucyn	Undecaprenyl diphosphate exchange	-	Exchange	-	(1.0) cpd02229t -->
Exchange_cpd08288_ucyn	2-phospho-4--cytidine5-diphospho-2-C-methyl-D-erythritol exchange	-	Exchange	-	(1.0) cpd08288 -->
Exchange_cpd00408_ucyn	Pantoate exchange	-	Exchange	-	(1.0) cpd00408 -->
Exchange_cpd00296_ucyn	dGMP exchange	-	Exchange	-	(1.0) cpd00296 -->
Exchange_cpd02012_ucyn	N-Formyl-L-methionine exchange	-	Exchange	-	(1.0) cpd02012 -->
Exchange_cpd11924_ucyn	tRNA(Val) exchange	-	Exchange	-	(1.0) cpd11924 -->
Exchange_cpd12256_ucyn	L-Isoleucyl-tRNA(Ile) exchange	-	Exchange	-	(1.0) cpd12256 -->
Exchange_focytc_6_ucyn	Ferrocytochrome c6 exchange	-	Exchange	-	(1.0) focytc_6 -->
Exchange_cpd00290_ucyn	D-fructose-1,6-bisphosphate exchange	-	Exchange	-	(1.0) cpd00290 -->
Exchange_cpd00873_ucyn	Nicotinate ribonucleotide exchange	-	Exchange	-	(1.0) cpd00873 -->
Exchange_cpd08544_ucyn	N-Ethylglycine exchange	-	Exchange	-	(1.0) cpd08544 -->
Exchange_cpd09850_ucyn	delta-Tocopherol exchange	-	Exchange	-	(1.0) cpd09850 -->
Exchange_cpd00367_ucyn	Cytidine exchange	-	Exchange	-	(1.0) cpd00367 -->
Exchange_cpd00202_ucyn	DMAPP exchange	-	Exchange	-	(1.0) cpd00202 -->
Exchange_cpd12226_ucyn	L-Aspartyl-tRNA(Asp) exchange	-	Exchange	-	(1.0) cpd12226 -->
Exchange_cpd15547_ucyn	Phosphatidylglycerophosphate dioctadecanoyl exchange	-	Exchange	-	(1.0) cpd15547 -->
Exchange_cpd01107_ucyn	Decanoate exchange	-	Exchange	-	(1.0) cpd01107 -->
Exchange_cpd00482_ucyn	2-Phospho-D-glycerate exchange	-	Exchange	-	(1.0) cpd00482 -->
Exchange_cpd00083_ucyn	GDP-mannose exchange	-	Exchange	-	(1.0) cpd00083 -->
Exchange_cpd12599_ucyn	GM3 exchange	-	Exchange	-	(1.0) cpd12599 -->
Exchange_cpd02216_ucyn	Mg-protoporphyrin IX exchange	-	Exchange	-	(1.0) cpd02216 -->
Exchange_cpd00074_ucyn	S exchange	-	Exchange	-	(1.0) cpd00074 <=>
Exchange_cpd00169_ucyn	3-Phosphoglycerate exchange	-	Exchange	-	(1.0) cpd00169 -->
Exchange_cpd00119_ucyn	L-Histidine exchange	-	Exchange	-	(1.0) cpd00119 -->
Exchange_cpd00288_ucyn	D-Glucosamine phosphate exchange	-	Exchange	-	(1.0) cpd00288 -->
Exchange_cpd00239_ucyn	H2S exchange	-	Exchange	-	(1.0) cpd00239 <=>
Exchange_cpd00525_ucyn	UDP-N-acetylmuramoyl-L-alanyl-D-glutamate exchange	-	Exchange	-	(1.0) cpd00525 -->
Exchange_cpd00155_ucyn	Glycogen exchange	-	Exchange	-	(1.0) cpd00155 -->
Exchange_cpd05300_ucyn	Pentadecane exchange	-	Exchange	-	(1.0) cpd05300 -->
Exchange_cpd01858_ucyn	Ampelopsin exchange	-	Exchange	-	(1.0) cpd01858 -->
Exchange_cSQDG160_ucyn	Sulfoquinovosyldiacylglycerol (n-C16:0) exchange	-	Exchange	-	(1.0) cSQDG160 -->
Exchange_cpd02745_ucyn	alpha-D-Galactosyl-diphosphoundecaprenol exchange	-	Exchange	-	(1.0) cpd02745 -->
Exchange_cpd03049_ucyn	2-Hydroxyethyl-ThPP exchange	-	Exchange	-	(1.0) cpd03049 -->
Exchange_cpd00861_ucyn	UDP-N-acetyl-D-mannosamine exchange	-	Exchange	-	(1.0) cpd00861 -->
Exchange_cpd03205_ucyn	Phytoene exchange	-	Exchange	-	(1.0) cpd03205 -->
Exchange_cpd00032_ucyn	Oxaloacetate exchange	-	Exchange	-	(1.0) cpd00032 -->
Exchange_cpd00183_ucyn	Sarcosine exchange	-	Exchange	-	(1.0) cpd00183 -->
Exchange_cpdMG140_ucyn	1,2-Diacyl-3-beta-D-galactosyl-sn-glycerol (n-C14) exchange	-	Exchange	-	(1.0) cpdMG140 -->
Exchange_cpd11484_ucyn	HMA exchange	-	Exchange	-	(1.0) cpd11484 -->
Exchange_cpd00023_ucyn	L-Glutamate exchange	-	Exchange	-	(1.0) cpd00023 -->
Exchange_cpd00156_ucyn	L-Valine exchange	-	Exchange	-	(1.0) cpd00156 -->
Exchange_cpd00022_ucyn	Acetyl-CoA exchange	-	Exchange	-	(1.0) cpd00022 -->
Exchange_cpd00054_ucyn	L-Serine exchange	-	Exchange	-	(1.0) cpd00054 -->
Exchange_cpd11471_ucyn	(2E)-Octenoyl-[acp] exchange	-	Exchange	-	(1.0) cpd11471 -->
Exchange_cpd11735_ucyn	Amylose exchange	-	Exchange	-	(1.0) cpd11735 -->
Exchange_cpd02229_ucyn	Bactoprenyl diphosphate exchange	-	Exchange	-	(1.0) cpd02229 -->
Exchange_cpd11439_ucyn	fa4coa exchange	-	Exchange	-	(1.0) cpd11439 -->
Exchange_cpd03751_ucyn	Diploptene exchange	-	Exchange	-	(1.0) cpd03751 -->
Exchange_cpd00991_ucyn	Fustin exchange	-	Exchange	-	(1.0) cpd00991 -->
Exchange_cpd02147_ucyn	4-Phosphoerythronate exchange	-	Exchange	-	(1.0) cpd02147 -->
Exchange_cpd12227_ucyn	L-Glutamyl-tRNA-Glu exchange	-	Exchange	-	(1.0) cpd12227 -->
Exchange_cpd15515_ucyn	three disacharide linked murein units (pentapeptide crosslinked tetrapeptide (A2pm->D-ala) tetrapeptide corsslinked tetrapeptide (A2pm->D-ala)) (middle of chain) exchange	-	Exchange	-	(1.0) cpd15515 -->
Exchange_c_DLiG3P_ucyn	1,2-dioctadec-9-12-dienoyl-sn-glycerol 3-phosphate exchange	-	Exchange	-	(1.0) c_DLiG3P -->
Exchange_cpd15297_ucyn	Lignoceroyl-CoA exchange	-	Exchange	-	(1.0) cpd15297 -->
Exchange_cpd11464_ucyn	Butyryl-ACP exchange	-	Exchange	-	(1.0) cpd11464 -->
Exchange_cpd15599_ucyn	Fatty acid (Iso-C16:1) exchange	-	Exchange	-	(1.0) cpd15599 -->
Exchange_cpd00918_ucyn	2-Acetamido-5-oxopentanoate exchange	-	Exchange	-	(1.0) cpd00918 -->
Exchange_cpd00149_ucyn	Co2+ exchange	-	Exchange	-	(1.0) cpd00149 -->
Exchange_cpd01135_ucyn	Taxifolin exchange	-	Exchange	-	(1.0) cpd01135 -->
Exchange_cpd12335_ucyn	L-Phenylalanyl-tRNA(Phe) exchange	-	Exchange	-	(1.0) cpd12335 -->
Exchange_cpd02882_ucyn	4--1-D-Ribitylamino-5-aminouracil exchange	-	Exchange	-	(1.0) cpd02882 -->
Exchange_cpd02930_ucyn	Lipid X exchange	-	Exchange	-	(1.0) cpd02930 -->
Exchange_cpd01716_ucyn	3-Dehydroshikimate exchange	-	Exchange	-	(1.0) cpd01716 -->
Exchange_cpd03607_ucyn	4-(Phosphonooxy)-threonine exchange	-	Exchange	-	(1.0) cpd03607 -->
Exchange_cpd02612_ucyn	N-Acetylmannosamine 6-phosphate exchange	-	Exchange	-	(1.0) cpd02612 -->
Exchange_cpd00002_ucyn	ATP exchange	-	Exchange	-	(1.0) cpd00002 -->
Exchange_cpd15269_ucyn	octadecenoate exchange	-	Exchange	-	(1.0) cpd15269 -->
Exchange_cpd02862_ucyn	UDPMurAc(oyl-L-Ala-D-gamma-Glu-L-Lys-D-Ala-D-Ala) exchange	-	Exchange	-	(1.0) cpd02862 -->
Exchange_cpd00836_ucyn	S-Acetyldihydrolipoamide exchange	-	Exchange	-	(1.0) cpd00836 -->
Exchange_cpd00294_ucyn	dAMP exchange	-	Exchange	-	(1.0) cpd00294 -->
Exchange_cpd12336_ucyn	L-Tryptophanyl-tRNA(Trp) exchange	-	Exchange	-	(1.0) cpd12336 -->
Exchange_cpd11917_ucyn	tRNA(Lys) exchange	-	Exchange	-	(1.0) cpd11917 -->
Exchange_cpd15536_ucyn	Phosphatidylglycerol ditetradecanoyl exchange	-	Exchange	-	(1.0) cpd15536 -->
Exchange_cpd01264_ucyn	Octadecanal exchange	-	Exchange	-	(1.0) cpd01264 -->
Exchange_cpd00095_ucyn	Glycerone-phosphate exchange	-	Exchange	-	(1.0) cpd00095 -->
Exchange_cpd11487_ucyn	3-oxodecanoyl-acp exchange	-	Exchange	-	(1.0) cpd11487 -->
Exchange_cpd15602_ucyn	Iso-C17:1 CoA exchange	-	Exchange	-	(1.0) cpd15602 -->
Exchange_cpd15597_ucyn	Fatty acid (Anteiso-C17:1) exchange	-	Exchange	-	(1.0) cpd15597 -->
Exchange_cpd11640_ucyn	H2 exchange	-	Exchange	-	(1.0) cpd11640 -->
Exchange_cpd00017_ucyn	S-Adenosyl-L-methionine exchange	-	Exchange	-	(1.0) cpd00017 -->
Exchange_cpd15514_ucyn	two disacharide linked murein units, pentapeptide crosslinked tetrapeptide (A2pm->D-ala) (middle of chain) exchange	-	Exchange	-	(1.0) cpd15514 -->
Exchange_cpd11473_ucyn	(2E)-Hexenoyl-[acp] exchange	-	Exchange	-	(1.0) cpd11473 -->
Exchange_cpd00047_ucyn	Formate exchange	-	Exchange	-	(1.0) cpd00047 -->
Exchange_cpd00033_ucyn	Glycine exchange	-	Exchange	-	(1.0) cpd00033 -->
Exchange_cpd00357_ucyn	TTP exchange	-	Exchange	-	(1.0) cpd00357 -->
Exchange_cpd02920_ucyn	2-Amino-4-hydroxy-6-hydroxymethyl-7-8-dihydropteridinediphosphate exchange	-	Exchange	-	(1.0) cpd02920 -->
Exchange_cpd00080_ucyn	Glycerol-3-phosphate exchange	-	Exchange	-	(1.0) cpd00080 -->
Exchange_cpd11437_ucyn	fa3coa exchange	-	Exchange	-	(1.0) cpd11437 -->
Exchange_cpd00977_ucyn	dITP exchange	-	Exchange	-	(1.0) cpd00977 -->
Exchange_cpd00111_ucyn	Oxidized glutathione exchange	-	Exchange	-	(1.0) cpd00111 -->
Exchange_cpd00063_ucyn	Ca2+ exchange	-	Exchange	-	(1.0) cpd00063 <=>
Exchange_cpd00654_ucyn	Deoxycytidine exchange	-	Exchange	-	(1.0) cpd00654 -->
Exchange_cpd00024_ucyn	2-Oxoglutarate exchange	-	Exchange	-	(1.0) cpd00024 -->
Exchange_cpd00522_ucyn	dTDP-4-oxo-L-rhamnose exchange	-	Exchange	-	(1.0) cpd00522 -->
Exchange_cpd02835_ucyn	UDP-2,3-bis(3-hydroxytetradecanoyl)glucosamine exchange	-	Exchange	-	(1.0) cpd02835 -->
Exchange_cpd00089_ucyn	Glucose-1-phosphate exchange	-	Exchange	-	(1.0) cpd00089 -->
Exchange_cpd11479_ucyn	D-3-Hydroxyhexanoyl-[acp] exchange	-	Exchange	-	(1.0) cpd11479 -->
Exchange_cpd12132_ucyn	L-Seryl-tRNA(Ser) exchange	-	Exchange	-	(1.0) cpd12132 -->
Exchange_cpd01741_ucyn	ddca exchange	-	Exchange	-	(1.0) cpd01741 -->
Exchange_cpd15274_ucyn	Octadecenoyl-CoA exchange	-	Exchange	-	(1.0) cpd15274 -->
Exchange_cpd02978_ucyn	7,8-Dihydroneopterin 3'-triphosphate exchange	-	Exchange	-	(1.0) cpd02978 -->
Exchange_cpd00372_ucyn	Pyrazole exchange	-	Exchange	-	(1.0) cpd00372 -->
Exchange_cpd00438_ucyn	Deoxyadenosine exchange	-	Exchange	-	(1.0) cpd00438 -->
Exchange_cpd11225_ucyn	3-4-dihydroxy-2-butanone4-phosphate exchange	-	Exchange	-	(1.0) cpd11225 -->
Exchange_cpd03470_ucyn	Iminoaspartate exchange	-	Exchange	-	(1.0) cpd03470 -->
Exchange_cpd03834_ucyn	Precorrin 4 exchange	-	Exchange	-	(1.0) cpd03834 -->
Exchange_cpd00072_ucyn	D-fructose-6-phosphate exchange	-	Exchange	-	(1.0) cpd00072 -->
Exchange_cpd15804_ucyn	Iso-C15:0 CoA exchange	-	Exchange	-	(1.0) cpd15804 -->
Exchange_cpd00105_ucyn	D-Ribose exchange	-	Exchange	-	(1.0) cpd00105 -->
Exchange_cpd00299_ucyn	dUMP exchange	-	Exchange	-	(1.0) cpd00299 -->
Exchange_cpd00067_ucyn	H+ exchange	-	Exchange	-	(1.0) cpd00067 -->
Exchange_cpd02820_ucyn	UDP-N-acetylglucosamine enolpyruvate exchange	-	Exchange	-	(1.0) cpd02820 -->
Exchange_cpd11474_ucyn	Decanoyl-ACP exchange	-	Exchange	-	(1.0) cpd11474 -->
Exchange_cpd02884_ucyn	FAICAR exchange	-	Exchange	-	(1.0) cpd02884 -->
Exchange_cpd02039_ucyn	1-Aminopropan-2-ol exchange	-	Exchange	-	(1.0) cpd02039 -->
Exchange_cpd02016_ucyn	N-Ribosylnicotinamide exchange	-	Exchange	-	(1.0) cpd02016 -->
Exchange_cpd00101_ucyn	ribose-5-phosphate exchange	-	Exchange	-	(1.0) cpd00101 -->
Exchange_cpd00773_ucyn	UDP-MurNAc exchange	-	Exchange	-	(1.0) cpd00773 -->
Exchange_cpd12828_ucyn	Glu-tRNA(Gln) exchange	-	Exchange	-	(1.0) cpd12828 -->
Exchange_cpd11915_ucyn	tRNA(Ile) exchange	-	Exchange	-	(1.0) cpd11915 -->
Exchange_cpd11465_ucyn	But-2-enoyl-[acyl-carrier protein] exchange	-	Exchange	-	(1.0) cpd11465 -->
Exchange_cpd11923_ucyn	tRNA(Trp) exchange	-	Exchange	-	(1.0) cpd11923 -->
Exchange_cpd01449_ucyn	Chlorophyllide exchange	-	Exchange	-	(1.0) cpd01449 -->
Exchange_cpd03918_ucyn	Adenosyl cobinamide exchange	-	Exchange	-	(1.0) cpd03918 -->
Exchange_cpd00141_ucyn	Propionate exchange	-	Exchange	-	(1.0) cpd00141 -->
Exchange_cpd11440_ucyn	fa6 exchange	-	Exchange	-	(1.0) cpd11440 -->
Exchange_cpd00383_ucyn	Shikimate exchange	-	Exchange	-	(1.0) cpd00383 -->
Exchange_cpd00607_ucyn	Citramalate exchange	-	Exchange	-	(1.0) cpd00607 -->
Exchange_cpd00227_ucyn	L-Homoserine exchange	-	Exchange	-	(1.0) cpd00227 -->
Exchange_cpd00019_ucyn	S-Adenosyl-homocysteine exchange	-	Exchange	-	(1.0) cpd00019 -->
Exchange_cpd08615_ucyn	1-Hydroxy-2-methyl-2-butenyl 4-diphosphate exchange	-	Exchange	-	(1.0) cpd08615 -->
Exchange_cpd02182_ucyn	(R)-S-Lactoylglutathione exchange	-	Exchange	-	(1.0) cpd02182 -->
Exchange_cpd00755_ucyn	Hydroxymethylbilane exchange	-	Exchange	-	(1.0) cpd00755 -->
Exchange_cpd00731_ucyn	Ala-Ala exchange	-	Exchange	-	(1.0) cpd00731 -->
Exchange_cpd15540_ucyn	Phosphatidylglycerol dioctadecanoyl exchange	-	Exchange	-	(1.0) cpd15540 -->
Exchange_cpd02961_ucyn	Dihydroneopterin exchange	-	Exchange	-	(1.0) cpd02961 -->
Exchange_cpd00533_ucyn	dCDP exchange	-	Exchange	-	(1.0) cpd00533 -->
Exchange_cpd11430_ucyn	fa1 exchange	-	Exchange	-	(1.0) cpd11430 -->
Exchange_cpd02168_ucyn	Prephytoene diphosphate exchange	-	Exchange	-	(1.0) cpd02168 -->
Exchange_cpd00286_ucyn	Undecaprenylphosphate exchange	-	Exchange	-	(1.0) cpd00286 -->
Exchange_cpd03503_ucyn	Resivit exchange	-	Exchange	-	(1.0) cpd03503 -->
Exchange_cpd00128_ucyn	Adenine exchange	-	Exchange	-	(1.0) cpd00128 -->
Exchange_cpd12003_ucyn	L-Leucyl-tRNA exchange	-	Exchange	-	(1.0) cpd12003 -->
Exchange_cpd03839_ucyn	Precorrin 5 exchange	-	Exchange	-	(1.0) cpd03839 -->
Exchange_cpd00066_ucyn	L-Phenylalanine exchange	-	Exchange	-	(1.0) cpd00066 -->
Exchange_cpd11914_ucyn	tRNA(His) exchange	-	Exchange	-	(1.0) cpd11914 -->
Exchange_cpd00297_ucyn	dTDP exchange	-	Exchange	-	(1.0) cpd00297 -->
Exchange_cpd15307_ucyn	1,2-Diacyl-sn-glycerol ditetradecanoyl exchange	-	Exchange	-	(1.0) cpd15307 -->
Exchange_cpdDG160_ucyn	Digalactosyl-diacylglycerol(n-C16) exchange	-	Exchange	-	(1.0) cpdDG160 -->
Exchange_cpd15328_ucyn	1-octadec-11-enoyl-sn-glycerol 3-phosphate exchange	-	Exchange	-	(1.0) cpd15328 -->
Exchange_cpd03915_ucyn	Cob(I)yrinate diamide exchange	-	Exchange	-	(1.0) cpd03915 -->
Exchange_cpd03833_ucyn	Precorrin 3B exchange	-	Exchange	-	(1.0) cpd03833 -->
Exchange_cpd03761_ucyn	Precorrin 6A exchange	-	Exchange	-	(1.0) cpd03761 -->
Exchange_cpd00081_ucyn	Sulfite exchange	-	Exchange	-	(1.0) cpd00081 <=>
Exchange_cpd02861_ucyn	UDP-N-acetylmuramoyl-L-alanyl-D-glutamyl-L-lysine exchange	-	Exchange	-	(1.0) cpd02861 -->
Exchange_cpd14665_ucyn	(3R,2'S)-Myxol 2'-(2,4-di-O-methyl-alpha-L-fucoside) exchange	-	Exchange	-	(1.0) cpd14665 -->
Exchange_cpd11481_ucyn	R-3-hydroxypalmitoyl-acyl-carrierprotein- exchange	-	Exchange	-	(1.0) cpd11481 -->
Exchange_cpd00045_ucyn	Adenosine 3-5-bisphosphate exchange	-	Exchange	-	(1.0) cpd00045 -->
Exchange_cpd00355_ucyn	Nicotinamide ribonucleotide exchange	-	Exchange	-	(1.0) cpd00355 -->
Exchange_cpd00044_ucyn	3-phosphoadenylylsulfate exchange	-	Exchange	-	(1.0) cpd00044 -->
Exchange_cpd00136_ucyn	4-Hydroxybenzoate exchange	-	Exchange	-	(1.0) cpd00136 -->
Exchange_cpd08371_ucyn	Cobalt-precorrin 5 exchange	-	Exchange	-	(1.0) cpd08371 -->
Exchange_cpd03916_ucyn	Adenosyl cobyrinate diamide exchange	-	Exchange	-	(1.0) cpd03916 -->
Exchange_cpd15508_ucyn	three disacharide linked murein units (tetrapeptide crosslinked tetrapeptide (A2pm->D-ala) and tetrapeptide corsslinked tetrapeptide (A2pm->D-ala)) (middle of chain) exchange	-	Exchange	-	(1.0) cpd15508 -->
Exchange_cpd12133_ucyn	L-Valyl-tRNA(Val) exchange	-	Exchange	-	(1.0) cpd12133 -->
Exchange_cpd02097_ucyn	L-Glutamyl 5-phosphate exchange	-	Exchange	-	(1.0) cpd02097 -->
Exchange_cpd03913_ucyn	Hydrogenobyrinate diamide exchange	-	Exchange	-	(1.0) cpd03913 -->
Exchange_cpd01311_ucyn	Dethiobiotin exchange	-	Exchange	-	(1.0) cpd01311 -->
Exchange_cpd02333_ucyn	Quinolinate exchange	-	Exchange	-	(1.0) cpd02333 -->
Exchange_cpd00214_ucyn	Palmitate exchange	-	Exchange	-	(1.0) cpd00214 -->
Exchange_cpd00791_ucyn	ProtoporphyrinogenIX exchange	-	Exchange	-	(1.0) cpd00791 -->
Exchange_cpd02295_ucyn	1-4-Dihydroxy-2-naphthoate exchange	-	Exchange	-	(1.0) cpd02295 -->
Exchange_cpd00123_ucyn	3-Methyl-2-oxobutanoate exchange	-	Exchange	-	(1.0) cpd00123 -->
Exchange_cpd01113_ucyn	Hexanoate exchange	-	Exchange	-	(1.0) cpd01113 -->
Exchange_cpd00905_ucyn	Guanosine 3',5'-bis(diphosphate) exchange	-	Exchange	-	(1.0) cpd00905 -->
Exchange_cpd15271_ucyn	Octadecynoyl-ACP exchange	-	Exchange	-	(1.0) cpd15271 -->
Exchange_cpd07274_ucyn	Plastoquinone A exchange	-	Exchange	-	(1.0) cpd07274 -->
Exchange_cpd00233_ucyn	Tetrahydrobiopterin exchange	-	Exchange	-	(1.0) cpd00233 -->
Exchange_cpdMG182_ucyn	1,2-Diacyl-3-beta-D-galactosyl-sn-glycerol (n-C18:2) exchange	-	Exchange	-	(1.0) cpdMG182 -->
Exchange_cpd00205_ucyn	K+ exchange	-	Exchange	-	(1.0) cpd00205 <=>
Exchange_cpd00198_ucyn	D-Xylulose5-phosphate exchange	-	Exchange	-	(1.0) cpd00198 -->
Exchange_cpd00289_ucyn	Geranylgeranyl diphosphate exchange	-	Exchange	-	(1.0) cpd00289 -->
Exchange_cpd15598_ucyn	Anteiso-C17:1 CoA exchange	-	Exchange	-	(1.0) cpd15598 -->
Exchange_cpd14882_ucyn	alpha-Linolenoyl-ACP exchange	-	Exchange	-	(1.0) cpd14882 -->
Exchange_cpd02419_ucyn	Nonaprenyl-4-hydroxybenzoate exchange	-	Exchange	-	(1.0) cpd02419 -->
Exchange_cpd01242_ucyn	Thyminose exchange	-	Exchange	-	(1.0) cpd01242 -->
Exchange_cpd12486_ucyn	tRNA containing N7-methylguanine exchange	-	Exchange	-	(1.0) cpd12486 -->
Exchange_cpfdxo22_ucyn	Oxidized ferredoxin exchange	-	Exchange	-	(1.0) cpfdxo22 -->
Exchange_cpd00638_ucyn	Deamido-NAD exchange	-	Exchange	-	(1.0) cpd00638 -->
Exchange_cpd02943_ucyn	UDP-N-acetylmuramoyl-L-alanyl-D-glutamyl-L-lysyl-D-alanyl-D-alanine exchange	-	Exchange	-	(1.0) cpd02943 -->
Exchange_cpd00295_ucyn	dGDP exchange	-	Exchange	-	(1.0) cpd00295 -->
Exchange_cpd00184_ucyn	Thymidine exchange	-	Exchange	-	(1.0) cpd00184 -->
Exchange_cpd00031_ucyn	GDP exchange	-	Exchange	-	(1.0) cpd00031 -->
Exchange_cpdMG181_ucyn	1,2-Diacyl-3-beta-D-galactosyl-sn-glycerol (n-C18:1) exchange	-	Exchange	-	(1.0) cpdMG181 -->
Exchange_cpd00060_ucyn	L-Methionine exchange	-	Exchange	-	(1.0) cpd00060 -->
Exchange_cpfdxr22_ucyn	Reduced ferredoxin exchange	-	Exchange	-	(1.0) cpfdxr22 -->
Exchange_cpd00516_ucyn	meso-2,6-Diaminopimelate exchange	-	Exchange	-	(1.0) cpd00516 -->
Exchange_cpdMG160_ucyn	1,2-Diacyl-3-beta-D-galactosyl-sn-glycerol (n-C16) exchange	-	Exchange	-	(1.0) cpdMG160 -->
Exchange_cpd12036_ucyn	L-Arginyl-tRNA exchange	-	Exchange	-	(1.0) cpd12036 -->
Exchange_cpdDG183_ucyn	Digalactosyl-diacylglycerol(n-C18:3) exchange	-	Exchange	-	(1.0) cpdDG183 -->
Exchange_cpd01080_ucyn	ocdca exchange	-	Exchange	-	(1.0) cpd01080 -->
Exchange_cpd00247_ucyn	Orotate exchange	-	Exchange	-	(1.0) cpd00247 -->
Exchange_cpd11494_ucyn	Acetyl-ACP exchange	-	Exchange	-	(1.0) cpd11494 -->
Exchange_cpd15295_ucyn	Tetradecenoyl-CoA exchange	-	Exchange	-	(1.0) cpd15295 -->
Exchange_cpd11489_ucyn	3-oxododecanoyl-acp exchange	-	Exchange	-	(1.0) cpd11489 -->
Exchange_cpd11669_ucyn	Q exchange	-	Exchange	-	(1.0) cpd11669 -->
Exchange_cpd03216_ucyn	Neurosporene exchange	-	Exchange	-	(1.0) cpd03216 -->
Exchange_cpd03490_ucyn	UDP-N-acetylmuramoyl-L-alanyl-gamma-D-glutamyl-L-lysine exchange	-	Exchange	-	(1.0) cpd03490 -->
Exchange_cpd00504_ucyn	LL-2,6-Diaminopimelate exchange	-	Exchange	-	(1.0) cpd00504 -->
Exchange_cpd15509_ucyn	two linked disacharide pentapeptide and tripeptide murein units (uncrosslinked, middle of chain) exchange	-	Exchange	-	(1.0) cpd15509 -->
Exchange_cpd03002_ucyn	Lipid A disaccharide exchange	-	Exchange	-	(1.0) cpd03002 -->
Exchange_cpd02996_ucyn	GM2 exchange	-	Exchange	-	(1.0) cpd02996 -->
Exchange_cpd00832_ucyn	N-Acetyl-D-chondrosamine exchange	-	Exchange	-	(1.0) cpd00832 -->
Exchange_cpd15541_ucyn	Phosphatidylglycerol dioctadec-11-enoyl exchange	-	Exchange	-	(1.0) cpd15541 -->
Exchange_cpd00655_ucyn	Dephospho-CoA exchange	-	Exchange	-	(1.0) cpd00655 -->
Exchange_cpd00689_ucyn	Porphobilinogen exchange	-	Exchange	-	(1.0) cpd00689 -->
Exchange_cpd01420_ucyn	beta-Carotene exchange	-	Exchange	-	(1.0) cpd01420 -->
Exchange_cpd02113_ucyn	dTDP-rhamnose exchange	-	Exchange	-	(1.0) cpd02113 -->
Exchange_cpd11908_ucyn	tRNA(Asn) exchange	-	Exchange	-	(1.0) cpd11908 -->
Exchange_cpd00244_ucyn	Ni2+ exchange	-	Exchange	-	(1.0) cpd00244 <=>
Exchange_cpd09410_ucyn	Demethylphylloquinone exchange	-	Exchange	-	(1.0) cpd09410 -->
Exchange_cpd00070_ucyn	Malonyl-CoA exchange	-	Exchange	-	(1.0) cpd00070 -->
Exchange_cp_DaLGl_ucyn	1,2-Diacyl-sn-glycerol (dioctadec-9-12-15-trienoyl, n-C18:3) exchange	-	Exchange	-	(1.0) cp_DaLGl -->
Exchange_cpd14548_ucyn	C15812 exchange	-	Exchange	-	(1.0) cpd14548 -->
Exchange_cSQDG140_ucyn	Sulfoquinovosyldiacylglycerol (n-C14:0) exchange	-	Exchange	-	(1.0) cSQDG140 -->
Exchange_cpd00900_ucyn	GDP-4-dehydro-D-rhamnose exchange	-	Exchange	-	(1.0) cpd00900 -->
Exchange_cpd00475_ucyn	Ribose 1-phosphate exchange	-	Exchange	-	(1.0) cpd00475 -->
Exchange_cpd01029_ucyn	Base Q exchange	-	Exchange	-	(1.0) cpd01029 -->
Exchange_cpd01620_ucyn	Precorrin 2 exchange	-	Exchange	-	(1.0) cpd01620 -->
Exchange_cpd08287_ucyn	4--cytidine5-diphospho-2-C-methyl-D-erythritol exchange	-	Exchange	-	(1.0) cpd08287 -->
Exchange_cpd00492_ucyn	N-Acetyl-D-mannosamine exchange	-	Exchange	-	(1.0) cpd00492 -->
Exchange_cpd00122_ucyn	N-Acetyl-D-glucosamine exchange	-	Exchange	-	(1.0) cpd00122 -->
Exchange_cpd00010_ucyn	CoA exchange	-	Exchange	-	(1.0) cpd00010 -->
Exchange_cpd00347_ucyn	5-10-Methenyltetrahydrofolate exchange	-	Exchange	-	(1.0) cpd00347 -->
Exchange_cpd00115_ucyn	dATP exchange	-	Exchange	-	(1.0) cpd00115 -->
Exchange_cpd00114_ucyn	IMP exchange	-	Exchange	-	(1.0) cpd00114 -->
Exchange_cpd00201_ucyn	10-Formyltetrahydrofolate exchange	-	Exchange	-	(1.0) cpd00201 -->
Exchange_cpd02762_ucyn	Mg-Protoporphyrin IX 13-monomethyl ester exchange	-	Exchange	-	(1.0) cpd02762 -->
Exchange_cpd00085_ucyn	beta-Alanine exchange	-	Exchange	-	(1.0) cpd00085 -->
Exchange_cpd00146_ucyn	Carbamoylphosphate exchange	-	Exchange	-	(1.0) cpd00146 -->
Exchange_cpd00016_ucyn	Pyridoxal phosphate exchange	-	Exchange	-	(1.0) cpd00016 -->
Exchange_cpd02315_ucyn	6-Pyruvoyltetrahydropterin exchange	-	Exchange	-	(1.0) cpd02315 -->
Exchange_cpd00029_ucyn	Acetate exchange	-	Exchange	-	(1.0) cpd00029 -->
Exchange_cpd14547_ucyn	C15811 exchange	-	Exchange	-	(1.0) cpd14547 -->
Exchange_cpd03427_ucyn	(3Z)-Phycocyanobilin exchange	-	Exchange	-	(1.0) cpd03427 -->
Exchange_CDPDG183_ucyn	CDP-1,2-dioctadec-9-12-15-trienoylglycerol exchange	-	Exchange	-	(1.0) CDPDG183 -->
Exchange_cpd00350_ucyn	Farnesyldiphosphate exchange	-	Exchange	-	(1.0) cpd00350 -->
Exchange_cpd00125_ucyn	5-10-Methylenetetrahydrofolate exchange	-	Exchange	-	(1.0) cpd00125 -->
Exchange_cpdDG182_ucyn	Digalactosyl-diacylglycerol(n-C18:2) exchange	-	Exchange	-	(1.0) cpdDG182 -->
Exchange_cpd12265_ucyn	Oxidized plastocyanin exchange	-	Exchange	-	(1.0) cpd12265 -->
Exchange_cpd00025_ucyn	H2O2 exchange	-	Exchange	-	(1.0) cpd00025 -->
Exchange_cpd11493_ucyn	ACP exchange	-	Exchange	-	(1.0) cpd11493 -->
Exchange_cpd11912_ucyn	tRNA-Glu exchange	-	Exchange	-	(1.0) cpd11912 -->
Exchange_cpd03148_ucyn	Chlorophyll a exchange	-	Exchange	-	(1.0) cpd03148 -->
Exchange_cpd00071_ucyn	Acetaldehyde exchange	-	Exchange	-	(1.0) cpd00071 -->
Exchange_cpd15805_ucyn	Anteiso-C15:0 CoA exchange	-	Exchange	-	(1.0) cpd15805 -->
Exchange_cpd12829_ucyn	Asp-tRNA(Asn) exchange	-	Exchange	-	(1.0) cpd12829 -->
Exchange_cpd11436_ucyn	fa3 exchange	-	Exchange	-	(1.0) cpd11436 -->
Exchange_cpd00311_ucyn	Guanosine exchange	-	Exchange	-	(1.0) cpd00311 -->
Exchange_cpd01974_ucyn	4-Hydroxy-L-glutamate exchange	-	Exchange	-	(1.0) cpd01974 -->
Exchange_ficytc_6_ucyn	Ferricytochrome c6 exchange	-	Exchange	-	(1.0) ficytc_6 -->
Exchange_cpd11909_ucyn	tRNA(Asp) exchange	-	Exchange	-	(1.0) cpd11909 -->
Exchange_cpd00790_ucyn	O-Acetyl-L-homoserine exchange	-	Exchange	-	(1.0) cpd00790 -->
Exchange_cpd15526_ucyn	1,2-dioctadecanoyl-sn-glycerol 3-phosphate exchange	-	Exchange	-	(1.0) cpd15526 -->
Exchange_cpd15217_ucyn	S-aminomethyldihydrolipoamide exchange	-	Exchange	-	(1.0) cpd15217 -->
Exchange_cpd15505_ucyn	two linked disacharide tetrapeptide murein units (uncrosslinked, middle of chain) exchange	-	Exchange	-	(1.0) cpd15505 -->
Exchange_cpd00053_ucyn	L-Glutamine exchange	-	Exchange	-	(1.0) cpd00053 -->
Exchange_cpd00206_ucyn	dCMP exchange	-	Exchange	-	(1.0) cpd00206 -->
Exchange_cis11hdl_ucyn	cis-11-Hexdecenal exchange	-	Exchange	-	(1.0) cis11hdl -->
Exchange_cpd02885_ucyn	Trihexosylceramide exchange	-	Exchange	-	(1.0) cpd02885 -->
Exchange_cpd03835_ucyn	Precorrin 8 exchange	-	Exchange	-	(1.0) cpd03835 -->
Exchange_cpd11483_ucyn	(R)-3-Hydroxyoctanoyl-[acyl-carrier protein] exchange	-	Exchange	-	(1.0) cpd11483 -->
Exchange_cpd03917_ucyn	Adenosylcobyric acid exchange	-	Exchange	-	(1.0) cpd03917 -->
Exchange_cpd11918_ucyn	tRNA(Met) exchange	-	Exchange	-	(1.0) cpd11918 -->
Exchange_hvphoton1_ucyn	Photosystem 1 photon exchange	-	Exchange	-	(1.0) hvphoton1 <=>
Exchange_cpd03426_ucyn	Sirohydrochlorin exchange	-	Exchange	-	(1.0) cpd03426 -->
Exchange_cpd00220_ucyn	Riboflavin exchange	-	Exchange	-	(1.0) cpd00220 -->
Exchange_cpd00048_ucyn	Sulfate exchange	-	Exchange	-	(1.0) cpd00048 <=>
Exchange_cpd11485_ucyn	3-oxohexadecanoyl-acp exchange	-	Exchange	-	(1.0) cpd11485 -->
Exchange_cpd02265_ucyn	CDPtyvelose exchange	-	Exchange	-	(1.0) cpd02265 -->
Exchange_cpd00493_ucyn	Pyridoxamine phosphate exchange	-	Exchange	-	(1.0) cpd00493 -->
Exchange_cpd00281_ucyn	GABA exchange	-	Exchange	-	(1.0) cpd00281 -->
Exchange_cpPGP183_ucyn	Phosphatidylglycerophosphate (dioctadec-9-12-15-trienoyl, n-C18:3) exchange	-	Exchange	-	(1.0) cpPGP183 -->
Exchange_cpd15423_ucyn	CDP-1,2-ditetradecanoylglycerol exchange	-	Exchange	-	(1.0) cpd15423 -->
Exchange_cpd00774_ucyn	UroporphyrinogenIII exchange	-	Exchange	-	(1.0) cpd00774 -->
Exchange_cpd11920_ucyn	tRNA(Pro) exchange	-	Exchange	-	(1.0) cpd11920 -->
Exchange_cpd01772_ucyn	Succinylbenzoate exchange	-	Exchange	-	(1.0) cpd01772 -->
Exchange_cpd00349_ucyn	Sedoheptulose 1,7-bisphosphate exchange	-	Exchange	-	(1.0) cpd00349 -->
Exchange_cpd00018_ucyn	AMP exchange	-	Exchange	-	(1.0) cpd00018 -->
Exchange_cpd00390_ucyn	CDP-glucose exchange	-	Exchange	-	(1.0) cpd00390 -->
Exchange_cpd00012_ucyn	PPi exchange	-	Exchange	-	(1.0) cpd00012 <=>
Exchange_cpd01631_ucyn	gamma-Tocopherol exchange	-	Exchange	-	(1.0) cpd01631 -->
Exchange_cpd00187_ucyn	Methanamine exchange	-	Exchange	-	(1.0) cpd00187 -->
Exchange_cpd00003_ucyn	NAD exchange	-	Exchange	-	(1.0) cpd00003 -->
Exchange_cpd11910_ucyn	tRNA(Cys) exchange	-	Exchange	-	(1.0) cpd11910 -->
rxn05465	malonyl-ACP:[acyl-carrier-protein] transferase	2.3.1.39	Fatty Acid Synthesis	UCYN_01150	(1.0) cpd00070 + (1.0) cpd11493 --> (1) cpd00010 + (1) cpd11492
rxn05328	Hexadecanoyl-[acyl-carrier protein]:malonyl-CoA	1.3.1.10	Fatty Acid Synthesis	UCYN_08930	(1.0) cpd11476 + (1.0) cpd00003 <-- (1) cpd00067 + (1) cpd11477 + (1) cpd00004
rxn05329	(3R)-3-Hydroxybutanoyl-[acyl-carrier-protein] hydro-lyase	4.2.1.58	Fatty Acid Synthesis	UCYN_10780	(1.0) cpd11478 --> (1) cpd11465 + (1) cpd00001
rxn05326	Hexanoyl-[acyl-carrier protein]:malonyl-CoA	1.3.1.10	Fatty Acid Synthesis	UCYN_08930	(1.0) cpd11472 + (1.0) cpd00003 <-- (1) cpd11473 + (1) cpd00067 + (1) cpd00004
rxn05327	Decanoyl-[acyl-carrier protein]:malonyl-CoA	1.3.1.10	Fatty Acid Synthesis	UCYN_08930	(1.0) cpd11474 + (1.0) cpd00003 <-- (1) cpd11475 + (1) cpd00067 + (1) cpd00004
rxn05324	Dodecanoyl-[acyl-carrier protein]:malonyl-CoA	1.3.1.10	Fatty Acid Synthesis	UCYN_08930	(1.0) cpd11468 + (1.0) cpd00003 <-- (1) cpd11469 + (1) cpd00067 + (1) cpd00004
rxn05325	Octanoyl-[acyl-carrier protein]:malonyl-CoA	1.3.1.10	Fatty Acid Synthesis	UCYN_08930	(1.0) cpd11470 + (1.0) cpd00003 <-- (1) cpd11471 + (1) cpd00067 + (1) cpd00004
rxn05323	Tetradecanoyl-[acyl-carrier protein]:malonyl-CoA	1.3.1.9	Fatty Acid Synthesis	UCYN_08930	(1.0) cpd11466 + (1.0) cpd00003 <-- (1) cpd11467 + (1) cpd00067 + (1) cpd00004
DESAT183_ACP	Octadecynoyl-ACP desaturase (n-C18:2ACP -> n-C18:3ACP)	1.14.19.2	Fatty Acid Synthesis	UCYN_05530	(1.0) cpd15271 + (1.0) cpd00005 + (1.0) cpd00007 + (1.0) cpd00067 --> (1) cpd14882 + (2) cpd00001 + (1) cpd00006
rxn05331	(3R)-3-Hydroxybutanoyl-[acyl-carrier-protein] hydro-lyase	4.2.1.58	Fatty Acid Synthesis	UCYN_10780	(1.0) cpd11480 --> (1) cpd00001 + (1) cpd11469
rxn05330	(3R)-3-Hydroxybutanoyl-[acyl-carrier-protein] hydro-lyase	4.2.1.58	Fatty Acid Synthesis	UCYN_10780	(1.0) cpd11479 --> (1) cpd00001 + (1) cpd11473
rxn05333	(3R)-3-Hydroxybutanoyl-[acyl-carrier-protein] hydro-lyase	4.2.1.58	Fatty Acid Synthesis	UCYN_10780	(1.0) cpd11482 --> (1) cpd00001 + (1) cpd11475
rxn05332	(3R)-3-Hydroxypalmitoyl-[acyl-carrier-protein] hydro-lyase	4.2.1.58	Fatty Acid Synthesis	UCYN_10780	(1.0) cpd11481 --> (1) cpd11477 + (1) cpd00001
rxn05335	(3R)-3-Hydroxypalmitoyl-[acyl-carrier-protein] hydro-lyase	4.2.1.61	Fatty Acid Synthesis	UCYN_10780	(1.0) cpd11484 --> (1) cpd11467 + (1) cpd00001
rxn05334	(3R)-3-Hydroxybutanoyl-[acyl-carrier-protein] hydro-lyase	4.2.1.58	Fatty Acid Synthesis	UCYN_10780	(1.0) cpd11483 --> (1) cpd11471 + (1) cpd00001
rxn05337	(3R)-3-Hydroxyhexanoyl-[acyl-carrier-protein]:NADP+ oxidoreductase	1.1.1.100	Fatty Acid Synthesis	UCYN_08150	(1.0) cpd00006 + (1.0) cpd11479 <-- (1) cpd00005 + (1) cpd11486 + (1) cpd00067
rxn05339	(3R)-3-Hydroxybutanoyl-[acyl-carrier protein]:NADP+ oxidoreductase	1.1.1.100	Fatty Acid Synthesis	UCYN_08150	(1.0) cpd00006 + (1.0) cpd11478 <-- (1) cpd00005 + (1) cpd00067 + (1) cpd11488
rxn05338	(3R)-3-Hydroxydecanoyl-[acyl-carrier-protein]:NADP+ oxidoreductase	1.1.1.100	Fatty Acid Synthesis	UCYN_08150	(1.0) cpd00006 + (1.0) cpd11482 <-- (1) cpd00005 + (1) cpd11487 + (1) cpd00067
rxn00947	Palmitate:CoA ligase (AMP-forming)	6.2.1.3	Fatty Acid Synthesis	UCYN_01980	(1.0) cpd00010 + (1.0) cpd00002 + (1.0) cpd00214 + (1.0) cpd00067 --> (1) cpd00012 + (1) cpd00018 + (1) cpd00134
rxn05344	Tetradecanoyl-[acyl-carrier protein]:malonyl-[acyl-carrier-protein]	2.3.1.41	Fatty Acid Synthesis	UCYN_11720	(1.0) cpd11466 + (1.0) cpd11492 + (1.0) cpd00067 --> (1) cpd11485 + (1) cpd00011 + (1) cpd11493
rxn05345	dodecanoyl-[acyl-carrier-protein]:malonyl-[acyl-carrier-protein]	2.3.1.41	Fatty Acid Synthesis	UCYN_11720	(1.0) cpd11492 + (1.0) cpd11468 + (1.0) cpd00067 --> (1) cpd00011 + (1) cpd11493 + (1) cpd11491
rxn05346	butyryl-[acyl-carrier protein]:malonyl-[acyl-carrier-protein]	2.3.1.41	Fatty Acid Synthesis	UCYN_11720	(1.0) cpd11492 + (1.0) cpd11464 + (1.0) cpd00067 --> (1) cpd00011 + (1) cpd11493 + (1) cpd11486
rxn05347	Acyl-[acyl-carrier-protein]:malonyl-[acyl-carrier-protein]	2.3.1.41	Fatty Acid Synthesis	UCYN_11720	(1.0) cpd11494 + (1.0) cpd11492 + (1.0) cpd00067 --> (1) cpd00011 + (1) cpd11488 + (1) cpd11493
rxn05340	(3R)-3-Hydroxydodecanoyl-[acyl-carrier-protein]:NADP+ oxidoreductase	1.1.1.100	Fatty Acid Synthesis	UCYN_08150	(1.0) cpd00006 + (1.0) cpd11480 <-- (1) cpd00005 + (1) cpd11489 + (1) cpd00067
rxn05341	(3R)-3-Hydroxyoctanoyl-[acyl-carrier-protein]:NADP+ oxidoreductase	1.1.1.100	Fatty Acid Synthesis	UCYN_08150	(1.0) cpd11483 + (1.0) cpd00006 <-- (1) cpd11490 + (1) cpd00067 + (1) cpd00005
rxn05342	(3R)-3-Hydroxytetradecanoyl-[acyl-carrier-protein]:NADP+	1.1.1.100	Fatty Acid Synthesis	UCYN_08150	(1.0) cpd00006 + (1.0) cpd11484 <-- (1) cpd00005 + (1) cpd00067 + (1) cpd11491
rxn05343	Octanoyl-[acyl-carrier protein]:malonyl-[acyl-carrier-protein]	2.3.1.41	Fatty Acid Synthesis	UCYN_11720	(1.0) cpd11470 + (1.0) cpd11492 + (1.0) cpd00067 --> (1) cpd11493 + (1) cpd11487 + (1) cpd00011
rxn05348	Decanoyl-[acyl-carrier protein]:malonyl-[acyl-carrier-protein]	2.3.1.41	Fatty Acid Synthesis	UCYN_11720	(1.0) cpd11492 + (1.0) cpd00067 + (1.0) cpd11474 --> (1) cpd11493 + (1) cpd11489 + (1) cpd00011
rxn05349	acetyl-CoA:[acyl-carrier-protein] S-acetyltransferase	2.3.1.38	Fatty Acid Synthesis	UCYN_01140	(1.0) cpd11493 + (1.0) cpd00022 --> (1) cpd00010 + (1) cpd11494
rxn05353	Butyryl-[acyl-carrier protein]:malonyl-CoA	1.3.1.10	Fatty Acid Synthesis	UCYN_08930	(1.0) cpd00006 + (1.0) cpd11464 <-- (1) cpd00005 + (1) cpd11465 + (1) cpd00067
rxn05351	Tetradecanoyl-[acyl-carrier protein]:malonyl-CoA	1.3.1.10	Fatty Acid Synthesis	UCYN_08930	(1.0) cpd00006 + (1.0) cpd11466 <-- (1) cpd00005 + (1) cpd11467 + (1) cpd00067
rxn05350	hexanoyl-[acyl-carrier protein]:malonyl-[acyl-carrier-protein]	2.3.1.41	Fatty Acid Synthesis	UCYN_11720	(1.0) cpd11472 + (1.0) cpd11492 + (1.0) cpd00067 --> (1) cpd11493 + (1) cpd11490 + (1) cpd00011
rxn08448	fatty-acid-CoA ligase (decanoate transport via vectoral Co-A coupling)	6.2.1.3	Fatty Acid Synthesis	UCYN_01980	(1.0) cpd00067 + (1.0) cpd01107 + (1.0) cpd00010 + (1.0) cpd00002 --> (1) cpd00012 + (1) cpd00018 + (1) cpd03128
rxn08457	fatty-acid-CoA ligase (octanoate transport via vectoral Co-A coupling)	6.2.1.3	Fatty Acid Synthesis	UCYN_01980	(1.0) cpd00067 + (1.0) cpd00010 + (1.0) cpd00002 + (1.0) cpd03846 --> (1) cpd00012 + (1) cpd00018 + (1) cpd01335
rxn08456	fatty-acid-CoA ligase (hexanoate transport via vectoral Co-A coupling)	6.2.1.3	Fatty Acid Synthesis	UCYN_01980	(1.0) cpd00067 + (1.0) cpd00010 + (1.0) cpd00002 + (1.0) cpd01113 <=> (1) cpd03124 + (1) cpd00012 + (1) cpd00018
rxn00533	Acetyl-CoA:carbon-dioxide ligase (ADP-forming)	6.4.1.2	Fatty Acid Synthesis	UCYN_06590 and UCYN_00360 and UCYN_04680 and UCYN_08530	(1.0) cpd00022 + (1.0) cpd00242 + (1.0) cpd00002 --> (1) cpd00009 + (1) cpd00008 + (1) cpd00070 + (1) cpd00067
DESAT182_ACP	Octadecenoyl-ACP desaturase (n-C18:1ACP -> n-C18:2ACP)	1.14.19.2	Fatty Acid Synthesis	UCYN_05530	(1.0) cpd00005 + (1.0) cpd11825 + (1.0) cpd00007 + (1.0) cpd00067 --> (1) cpd15271 + (2) cpd00001 + (1) cpd00006
rxn08766	beta-ketoacyl-ACP synthase	2.3.1.41	Fatty Acid Synthesis	UCYN_01140	(1.0) cpd00022 + (1.0) cpd11492 + (1.0) cpd00067 --> (1) cpd11488 + (1) cpd00010 + (1) cpd00011
rxn07579	rxn07579	1.3.1.10	Fatty Acid Synthesis	UCYN_08930	(1.0) cpd14940 + (1.0) cpd00067 + (1.0) cpd00004 --> (1) cpd12458 + (1) cpd00003
DESAT181_ACP	Octadecanoyl-ACP desaturase (n-C18:0ACP -> n-C18:1ACP)	1.14.19.2	Fatty Acid Synthesis	UCYN_05530	(1.0) cpd00005 + (1.0) cpd00007 + (1.0) cpd12458 + (1.0) cpd00067 --> (2) cpd00001 + (1) cpd11825 + (1) cpd00006
rxn09450	fatty-acid--CoA ligase (hexadecenoate), peroxisomal	6.2.1.3	Fatty Acid Synthesis	UCYN_01980	(1.0) cpd00010 + (1.0) cpd00002 + (1.0) cpd00067 + (1.0) cpd15237 --> (1) cpd00012 + (1) cpd00018 + (1) cpd15238
rxn09451	fatty-acid--CoA ligase (tetradecenoate), peroxisomal	6.2.1.3	Fatty Acid Synthesis	UCYN_01980	(1.0) cpd00010 + (1.0) cpd00002 + (1.0) cpd00067 + (1.0) cpd15298 --> (1) cpd00012 + (1) cpd00018 + (1) cpd15295
rxn09452	fatty-acid--CoA ligase (dodecanoate), peroxisomal	6.2.1.3	Fatty Acid Synthesis	UCYN_01980	(1.0) cpd01741 + (1.0) cpd00010 + (1.0) cpd00002 + (1.0) cpd00067 --> (1) cpd00012 + (1) cpd00018 + (1) cpd01260
rxn09453	fatty-acid--CoA ligase (decanoate), peroxisomal	6.2.1.3	Fatty Acid Synthesis	UCYN_01980	(1.0) cpd00067 + (1.0) cpd00010 + (1.0) cpd00002 + (1.0) cpd01107 --> (1) cpd00012 + (1) cpd00018 + (1) cpd03128
rxn09449	fatty-acid--CoA ligase (octadecanoate)	6.2.1.3	Fatty Acid Synthesis	UCYN_01980	(1.0) cpd00010 + (1.0) cpd01080 + (1.0) cpd00002 + (1.0) cpd00067 --> (1) cpd00012 + (1) cpd00018 + (1) cpd00327
rxn09448	fatty-acid--CoA ligase (octadecenoate)	6.2.1.3	Fatty Acid Synthesis	UCYN_01980	(1.0) cpd15269 + (1.0) cpd00010 + (1.0) cpd00002 + (1.0) cpd00067 --> (1) cpd00012 + (1) cpd00018 + (1) cpd15274
rxn09447	fatty-acid--CoA ligase (octadecynoate)	6.2.1.3	Fatty Acid Synthesis	UCYN_01980	(1.0) cpd00067 + (1.0) cpd00010 + (1.0) cpd00002 + (1.0) cpd15270 --> (1) cpd00012 + (1) cpd00018 + (1) cpd15272
rxn09446	fatty-acid--CoA ligase (n-C24:0), peroxisomal	6.2.1.3	Fatty Acid Synthesis	UCYN_01980	(1.0) cpd00010 + (1.0) cpd00002 + (1.0) cpd05235 + (1.0) cpd00067 --> (1) cpd00012 + (1) cpd00018 + (1) cpd15297
rxn09445	fatty-acid--CoA ligase (n-C26:0), peroxisomal	6.2.1.3	Fatty Acid Synthesis	UCYN_01980	(1.0) cpd15240 + (1.0) cpd00010 + (1.0) cpd00002 + (1.0) cpd00067 --> (1) cpd15241 + (1) cpd00012 + (1) cpd00018
rxn09444	fatty-acid--CoA ligase (octanoate), peroxisomal	6.2.1.3	Fatty Acid Synthesis	UCYN_01980	(1.0) cpd03846 + (1.0) cpd00010 + (1.0) cpd00002 + (1.0) cpd00067 --> (1) cpd00012 + (1) cpd00018 + (1) cpd01335
rxn07577	3oxoacyl-acp reductase (c18:0)	1.1.1.100	Fatty Acid Synthesis	UCYN_08150	(1.0) cpd00005 + (1.0) cpd14938 + (1.0) cpd00067 --> (1) cpd14939 + (1) cpd00006
rxn07576	3oxoacyl-acp synthase (c18:0)	2.3.1.41	Fatty Acid Synthesis	UCYN_11720	(1.0) cpd11492 + (1.0) cpd11476 --> (1) cpd14938 + (1) cpd00011 + (1) cpd11493
rxn07578	3hydroxyacyl-acp dehydratase (c18:0)	4.2.1.61	Fatty Acid Synthesis	UCYN_10780	(1.0) cpd14939 --> (1) cpd14940 + (1) cpd00001
rxn05736	fatty-acid--CoA ligase (tetradecanoate)	6.2.1.3	Fatty Acid Synthesis	UCYN_01980	(1.0) cpd00010 + (1.0) cpd00002 + (1.0) cpd00067 + (1.0) cpd03847 --> (1) cpd00012 + (1) cpd00018 + (1) cpd01695
rxn05336	(3R)-3-Hydroxypalmitoyl-[acyl-carrier-protein]:NADP+ oxidoreductase	1.1.1.100	Fatty Acid Synthesis	UCYN_08150	(1.0) cpd00006 + (1.0) cpd11481 <-- (1) cpd00005 + (1) cpd00067 + (1) cpd11485
DESAT161_ACP	Hexadecanoyl-ACP desaturase (n-C16:0ACP -> n-C16:1ACP)	1.14.19.2	Fatty Acid Synthesis	UCYN_05530	(1.0) cpd11476 + (1.0) cpd00005 + (1.0) cpd00007 + (1.0) cpd00067 --> (2) cpd00001 + (1) cpd15239 + (1) cpd00006
rxn02200	2-Amino-4-hydroxy-6-hydroxymethyl-7,8-dihydropteridine:4-	2.5.1.15	Folate Metabolism	UCYN_05390	(1.0) cpd00954 + (1.0) cpd00443 --> (1) cpd00683 + (1) cpd00001
rxn02201	2-Amino-4-hydroxy-6-hydroxymethyl-7,8-dihydropteridine-	2.5.1.15	Folate Metabolism	UCYN_05390	(1.0) cpd02920 + (1.0) cpd00443 --> (1) cpd00012 + (1) cpd00683
rxn03168	Dihydroneopterin monophosphate dephosphorylase	3.6.1.-	Folate Metabolism	UCYN_06300	(1.0) cpd00067 + (1.0) cpd02961 + (1.0) cpd00009 <-- (1) cpd03521 + (1) cpd00001
rxn02504	2-Amino-4-hydroxy-6-(D-erythro-1,2,3-trihydroxypropyl)-7,8-	4.1.2.25	Folate Metabolism	UCYN_03390	(1.0) cpd02961 --> (1) cpd00229 + (1) cpd00954
rxn02503	ATP:2-amino-4-hydroxy-6-hydroxymethyl-7,8-dihydropteridine	2.7.6.3	Folate Metabolism	UCYN_09240	(1.0) cpd00002 + (1.0) cpd00954 --> (1) cpd02920 + (1) cpd00018
rxn02986	2-Amino-4-hydroxy-6-(erythro-1,2,3-trihydroxypropyl)	4.2.3.12	Folate Metabolism	UCYN_09660 or UCYN_09710	(1.0) cpd02978 --> (1) cpd00421 + (1) cpd00067 + (1) cpd02315
rxn03173	Dihydroneopterin triphosphate pyrophosphatase	3.6.1.-	Folate Metabolism	UCYN_06300	(1.0) cpd00001 + (1.0) cpd02978 --> (1) cpd00012 + (1) cpd03521
rxn01603	7,8-dihydropteroate:L-glutamate ligase (ADP-forming)	6.3.2.12	Folate Metabolism	UCYN_02410	(1.0) cpd00683 + (1.0) cpd00002 + (1.0) cpd00023 --> (1) cpd00009 + (1) cpd00008 + (1) cpd00330 + (1) cpd00067
rxn01652	S-Aminomethyldihydrolipoylprotein:(6S)-tetrahydrofolate	2.1.2.10	Folate Metabolism	UCYN_11620	(1.0) cpd00347 + (1.0) cpd00001 --> (1) cpd00067 + (1) cpd02197
rxn00299	GTP cyclohydrolase I	3.5.4.16	Folate Metabolism	UCYN_06570	(1.0) cpd00038 + (1.0) cpd00001 --> (1) cpd00067 + (1) cpd02978 + (1) cpd00047
rxn09498	glycine-cleavage system (lipoamide) irreversible, mitochondrial	2.1.2.10	Folate Metabolism	UCYN_05950 and UCYN_04750 and UCYN_04240 and UCYN_11620	(1.0) cpd00087 + (1.0) cpd15217 --> (1) cpd00013 + (1) cpd00449 + (1) cpd00125
rxn00559	D-Mannose-6-phosphate ketol-isomerase	5.3.1.8	Fructose and mannose Metabolism	UCYN_05090 or UCYN_02530	(1.0) cpd00235 <=> (1) cpd00072
rxn01870	D-Fructose 1-phosphate D-glyceraldehyde-3-phosphate-lyase	4.1.2.13	Fructose and mannose Metabolism	UCYN_03870	(1.0) cpd00802 <=> (1) cpd00448 + (1) cpd00095
rxn03962	GDP-L-fucose:NADP+ 4-oxidoreductase (3,5-epimerizing)	1.1.1.271	Fructose and mannose Metabolism	UCYN_08440	(1.0) cpd00006 + (1.0) cpd00272 <=> (1) cpd00005 + (1) cpd00067 + (1) cpd00900
rxn01329	D-Mannose 6-phosphate 1,6-phosphomutase	5.4.2.8	Fructose and mannose Metabolism	UCYN_11460	(1.0) cpd00235 <=> (1) cpd00485
rxn00640	GDP:D-mannose-1-phosphate guanylyltransferase	2.7.7.22	Fructose and mannose Metabolism	UCYN_11250	(1.0) cpd00031 + (1.0) cpd00485 --> (1) cpd00009 + (1) cpd00067 + (1) cpd00083
rxn00642	GDPmannose 4,6-hydro-lyase	4.2.1.47	Fructose and mannose Metabolism	UCYN_08490 or UCYN_10050	(1.0) cpd00083 --> (1) cpd00900 + (1) cpd00001
rxn00641	GTP:alpha-D-mannose-1-phosphate guanylyltransferase	2.7.7.13	Fructose and mannose Metabolism	UCYN_02150	(1.0) cpd00067 + (1.0) cpd00038 + (1.0) cpd00485 --> (1) cpd00012 + (1) cpd00083
rxn06937	L-Glutamate:tRNA(Glu) ligase (AMP-forming)	6.1.1.17	Glutamate Metabolism	UCYN_09200	(1.0) cpd00023 + (1.0) cpd11912 + (1.0) cpd00002 --> (1) cpd00012 + (1) cpd00018 + (1) cpd12227
rxn00555	L-Glutamine:D-fructose-6-phosphate aminotransferase (hexose	2.6.1.16	Glutamate Metabolism	UCYN_03670	(1.0) cpd00072 + (1.0) cpd00053 --> (1) cpd00023 + (1) cpd00288
rxn06436	L-Glutamate:tRNA(Gln) ligase (AMP-forming)	6.1.1.17	Glutamate Metabolism	UCYN_09200	(1.0) cpd00023 + (1.0) cpd11911 + (1.0) cpd00002 --> (1) cpd00018 + (1) cpd00012 + (1) cpd12828
rxn06520	Glu-tRNA(Gln):L-glutamine amido-ligase(ADP-forming)	6.3.5.7	Glutamate Metabolism	UCYN_04100 and UCYN_00390 and UCYN_06630	(1.0) cpd12060 + (1.0) cpd00023 + (1.0) cpd00008 + (1.0) cpd00009 + (1.0) cpd00067 <-- (1) cpd00053 + (1) cpd12828 + (1) cpd00002
rxn00646	L-Glutamate:L-cysteine gamma-ligase (ADP-forming)	6.3.2.2	Glutamate Metabolism	UCYN_10910	(1.0) cpd00084 + (1.0) cpd00002 + (1.0) cpd00023 --> (1) cpd00009 + (1) cpd00008 + (1) cpd00067 + (1) cpd00506
rxn00193	L-Glutamate racemase	5.1.1.3	Glutamate Metabolism	UCYN_02270	(1.0) cpd00023 <=> (1) cpd00186
rxn00190	Deamido-NAD+:L-glutamine amido-ligase (AMP-forming)	6.3.5.1	Glutamate Metabolism	UCYN_10030	(1.0) cpd00053 + (1.0) cpd00001 + (1.0) cpd00638 + (1.0) cpd00002 --> (1) cpd00023 + (1) cpd00003 + (1) cpd00012 + (1) cpd00018 + (1) cpd00067
rxn00187	L-Glutamate:ammonia ligase (ADP-forming)	6.3.1.2	Glutamate Metabolism	UCYN_11890	(1.0) cpd00002 + (1.0) cpd00023 + (1.0) cpd00013 --> (1) cpd00053 + (1) cpd00009 + (1) cpd00008 + (1) cpd00067
rxn00086	glutathione:NADP+ oxidoreductase	1.8.1.7	Glutathione Metabolism	UCYN_03510	(1.0) cpd00006 + (2.0) cpd00042 <=> (1) cpd00005 + (1) cpd00067 + (1) cpd00111
rxn00351	gamma-L-Glutamyl-L-cysteine:glycine ligase (ADP-forming)	6.3.2.3	Glutathione Metabolism	UCYN_09640	(1.0) cpd00033 + (1.0) cpd00002 + (1.0) cpd00506 --> (1) cpd00009 + (1) cpd00042 + (1) cpd00008 + (1) cpd00067
rxn01286	D-Glyceraldehyde:NAD+ oxidoreductase	1.2.1.3	Glycerolipid Metabolism	UCYN_10920	(1.0) cpd00448 + (1.0) cpd00003 + (1.0) cpd00001 --> (2) cpd00067 + (1) cpd00223 + (1) cpd00004
rxn00762	Glycerol:NAD+ oxidoreductase	1.1.1.6	Glycerolipid Metabolism	UCYN_03890	(1.0) cpd00100 + (1.0) cpd00003 <=> (1) cpd00067 + (1) cpd00157 + (1) cpd00004
rxn01300	ATP:L-homoserine O-phosphotransferase	2.7.1.39	Glycine, Serine, and Threonine Metabolism	UCYN_09070	(1.0) cpd00227 + (1.0) cpd00002 --> (1) cpd00067 + (1) cpd00008 + (1) cpd00809
rxn01302	L-Homoserine:NADP+ oxidoreductase	1.1.1.3	Glycine, Serine, and Threonine Metabolism	UCYN_03990	(1.0) cpd00006 + (1.0) cpd00227 <=> (1) cpd00005 + (1) cpd00067 + (1) cpd00346
rxn06446	L-Serine:tRNA(Ser) ligase (AMP-forming)	6.1.1.11	Glycine, Serine, and Threonine Metabolism	UCYN_07930	(1.0) cpd00054 + (1.0) cpd00002 + (1.0) cpd11921 --> (1) cpd00012 + (1) cpd00018 + (1) cpd12132
rxn06447	L-Threonine:tRNA(Thr) ligase (AMP-forming)	6.1.1.3	Glycine, Serine, and Threonine Metabolism	UCYN_07920 or UCYN_07920 or UCYN_07920	(1.0) cpd00161 + (1.0) cpd11922 + (1.0) cpd00002 --> (1) cpd00012 + (1) cpd12229 + (1) cpd00018
rxn00422	L-Serine:pyruvate aminotransferase	2.6.1.51	Glycine, Serine, and Threonine Metabolism	UCYN_04080	(1.0) cpd00054 + (1.0) cpd00020 --> (1) cpd00145 + (1) cpd00035
rxn06438	Glycine:tRNA(Gly) ligase (AMP-forming)	6.1.1.14	Glycine, Serine, and Threonine Metabolism	UCYN_02730 and UCYN_01650	(1.0) cpd00033 + (1.0) cpd11913 + (1.0) cpd00002 --> (1) cpd12100 + (1) cpd00012 + (1) cpd00018
rxn00692	5,10-Methylenetetrahydrofolate:glycine hydroxymethyltransferase	2.1.2.1	Glycine, Serine, and Threonine Metabolism	UCYN_00480	(1.0) cpd00001 + (1.0) cpd00033 + (1.0) cpd00125 <=> (1) cpd00054 + (1) cpd00087
rxn09499	glycine-cleavage complex (lipoamide)	1.4.4.2	Glycine, Serine, and Threonine Metabolism	UCYN_04750	(1.0) cpd00449 + (1.0) cpd00067 + (1.0) cpd00033 <=> (1) cpd15217 + (1) cpd00011
rxn01101	3-Phospho-D-glycerate:NAD+ 2-oxidoreductase	1.1.1.95	Glycine, Serine, and Threonine Metabolism	UCYN_12720	(1.0) cpd00169 + (1.0) cpd00003 <=> (1) cpd02069 + (1) cpd00067 + (1) cpd00004
rxn00782	D-Glyceraldehyde-3-phosphate:NADP+ oxidoreductase(phosphorylating)	1.2.1.13	Glycolysis/Gluconeogenesis	UCYN_00240	(1.0) cpd00009 + (1.0) cpd00006 + (1.0) cpd00102 <=> (1) cpd00005 + (1) cpd00203 + (1) cpd00067
rxn00786	D-Fructose-1,6-bisphosphate D-glyceraldehyde-3-phosphate-lyase	4.1.2.13	Glycolysis/Gluconeogenesis	UCYN_03870	(1.0) cpd00290 <=> (1) cpd00095 + (1) cpd00102
rxn00147	ATP:pyruvate,water phosphotransferase	2.7.9.2	Glycolysis/Gluconeogenesis	UCYN_11750	(1.0) cpd00001 + (1.0) cpd00020 + (1.0) cpd00002 --> (1) cpd00061 + (1) cpd00009 + (1) cpd00018 + (1) cpd00067
rxn00148	ATP:pyruvate O2-phosphotransferase	2.7.1.40	Glycolysis/Gluconeogenesis	UCYN_11750	(1.0) cpd00002 + (1.0) cpd00020 <-- (1) cpd00061 + (1) cpd00008 + (1) cpd00067
rxn00459	2-Phospho-D-glycerate hydro-lyase	4.2.1.11	Glycolysis/Gluconeogenesis	UCYN_06850	(1.0) cpd00482 <=> (1) cpd00061 + (1) cpd00001
rxn00216	Hexokinase	2.7.1.2	Glycolysis/Gluconeogenesis	UCYN_02290	(1.0) cpd00027 + (1.0) cpd00002 --> (1) cpd00008 + (1) cpd00079
rxn00704	alpha-D-Glucose 1-phosphate 1,6-phosphomutase	5.4.2.2	Glycolysis/Gluconeogenesis	UCYN_00830	(1.0) cpd00089 <=> (1) cpd00079
rxn00747	D-Glyceraldehyde-3-phosphate ketol-isomerase	5.3.1.1	Glycolysis/Gluconeogenesis	UCYN_05380	(1.0) cpd00102 <=> (1) cpd00095
rxn01106	2-Phospho-D-glycerate 2,3-phosphomutase	5.4.2.1	Glycolysis/Gluconeogenesis	UCYN_00770	(1.0) cpd00482 <=> (1) cpd00169
rxn01100	ATP:3-phospho-D-glycerate 1-phosphotransferase	2.7.2.3	Glycolysis/Gluconeogenesis	UCYN_00250	(1.0) cpd00002 + (1.0) cpd00169 <=> (1) cpd00008 + (1) cpd00203
rxn00558	D-Glucose-6-phosphate ketol-isomerase	5.3.1.9	Glycolysis/Gluconeogenesis	UCYN_03710 or UCYN_03710	(1.0) cpd00079 <=> (1) cpd00072
rxn00507	Acetaldehyde:NADP+ oxidoreductase	1.2.1.4	Glycolysis/Gluconeogenesis	UCYN_10920	(1.0) cpd00001 + (1.0) cpd00071 + (1.0) cpd00006 --> (1) cpd00029 + (1) cpd00005 + (2) cpd00067
rxn00506	Acetaldehyde:NAD+ oxidoreductase	1.2.1.3	Glycolysis/Gluconeogenesis	UCYN_10920	(1.0) cpd00003 + (1.0) cpd00001 + (1.0) cpd00071 --> (1) cpd00029 + (2) cpd00067 + (1) cpd00004
rxn00272	L-Alanine:glyoxylate aminotransferase	2.6.1.44	Glyoxylate and Dicarboxylate Metabolism	UCYN_04080	(1.0) cpd00040 + (1.0) cpd00035 <=> (1) cpd00033 + (1) cpd00020
rxn01011	D-Glycerate:NADP+ 2-oxidoreductase	1.1.1.29	Glyoxylate and Dicarboxylate Metabolism	UCYN_12720	(1.0) cpd00223 + (1.0) cpd00003 <=> (1) cpd00145 + (1) cpd00067 + (1) cpd00004
rxn06439	L-Histidine:tRNA(His) ligase (AMP-forming)	6.1.1.21	Histidine Metabolism	UCYN_08730	(1.0) cpd00119 + (1.0) cpd11914 + (1.0) cpd00002 + (1.0) cpd00067 --> (1) cpd12228 + (1) cpd00012 + (1) cpd00018
UPHYDR	Uptake Hydrogenase	1.12.7.2	Hydrogen Metabolism	UCYN_00710 and UCYN_00690	(2.0) cpfdxo22 + (1.0) cpd11640 --> (2) cpd00067 + (2) cpfdxr22
rxn09111	Phosphatidylglycerol synthase (n-C16:0)	2.7.8.5	Lipid Biosynthesis	UCYN_02790	(1.0) cpd00080 + (1.0) cpd15419 --> (1) cpd00046 + (1) cpd15545
rxn09113	Phosphatidylglycerol synthase (n-C18:0)	2.7.8.5	Lipid Biosynthesis	UCYN_02790	(1.0) cpd00080 + (1.0) cpd15421 --> (1) cpd00046 + (1) cpd15547
rxn09114	Phosphatidylglycerol synthase (n-C18:1)	2.7.8.5	Lipid Biosynthesis	UCYN_02790	(1.0) cpd00080 + (1.0) cpd15420 --> (1) cpd15548 + (1) cpd00046
rxn08312	CDP-diacylglycerol synthetase (n-C18:1)	2.7.7.41	Lipid Biosynthesis	UCYN_01910	(1.0) cpd00052 + (1.0) cpd15527 --> (1) cpd00012 + (1) cpd15420
GaT_183	Galactosyltransferase (n-C18:3)	2.4.1.6	Lipid Biosynthesis	UCYN_04040 or UCYN_04050 or UCYN_05060 or UCYN_05260 or UCYN_05990 or UCYN_08180 or UCYN_11640 or UCYN_00950 or UCYN_01590 or UCYN_02810 or UCYN_03630 or UCYN_03810	(1.0) cpd00043 + (1.0) cp_DaLGl --> (1) cpd00067 + (1) cpd00014 + (1) cpdMG183
GaT_182	Galactosyltransferase (n-C18:2)	2.4.1.6	Lipid Biosynthesis	UCYN_04040 or UCYN_04050 or UCYN_05060 or UCYN_05260 or UCYN_05990 or UCYN_08180 or UCYN_11640 or UCYN_00950 or UCYN_01590 or UCYN_02810 or UCYN_03630 or UCYN_03810	(1.0) cpd00043 + (1.0) cp_DLiGl --> (1) cpd00067 + (1) cpd00014 + (1) cpdMG182
GaT_181	Galactosyltransferase (n-C18:1)	2.4.1.6	Lipid Biosynthesis	UCYN_04040 or UCYN_04050 or UCYN_05060 or UCYN_05260 or UCYN_05990 or UCYN_08180 or UCYN_11640 or UCYN_00950 or UCYN_01590 or UCYN_02810 or UCYN_03630 or UCYN_03810	(1.0) cpd00043 + (1.0) cpd15312 --> (1) cpdMG181 + (1) cpd00067 + (1) cpd00014
GaT_180	Galactosyltransferase (n-C18:0)	2.4.1.6	Lipid Biosynthesis	UCYN_04040 or UCYN_04050 or UCYN_05060 or UCYN_05260 or UCYN_05990 or UCYN_08180 or UCYN_11640 or UCYN_00950 or UCYN_01590 or UCYN_02810 or UCYN_03630 or UCYN_03810	(1.0) cpd00043 + (1.0) cpd15311 --> (1) cpdMG180 + (1) cpd00067 + (1) cpd00014
rxn08084	1-tetradecanoyl-sn-glycerol 3-phosphate O-acyltransferase (n-C14:0)	2.3.1.51	Lipid Biosynthesis	UCYN_09400	(1.0) cpd15331 + (1.0) cpd11466 --> (1) cpd15522 + (1) cpd11493
SQVT_140	Sulfoquinovosyltransferase (n-C14:0)	2.4.1.-	Lipid Biosynthesis	UCYN_05060	(1.0) cpd00001 + (1.0) cpd08358 + (1.0) cpd15307 --> (1) cpd00014 + (1) cSQDG140 + (1) cpd00067
rxn08929	murein L,D-carboxypeptidase (murein4p3p) (periplasm)	3.4.17.13	Lipid Biosynthesis	UCYN_10040	(1.0) cpd15504 + (1.0) cpd00001 <=> (1) cpd00117 + (1) cpd15501
rxn09112	Phosphatidylglycerol synthase (n-C16:1)	2.7.8.5	Lipid Biosynthesis	UCYN_02790	(1.0) cpd00080 + (1.0) cpd15418 --> (1) cpd15546 + (1) cpd00046
rxn08310	CDP-diacylglycerol synthetase (n-C16:1)	2.7.7.41	Lipid Biosynthesis	UCYN_01910	(1.0) cpd15525 + (1.0) cpd00052 --> (1) cpd00012 + (1) cpd15418
rxn08311	CDP-diacylglycerol synthetase (n-C18:0)	2.7.7.41	Lipid Biosynthesis	UCYN_01910	(1.0) cpd00052 + (1.0) cpd15526 --> (1) cpd00012 + (1) cpd15421
rxn08086	1-hexadecanoyl-sn-glycerol 3-phosphate O-acyltransferase (n-C16:0)	2.3.1.51	Lipid Biosynthesis	UCYN_09400	(1.0) cpd11476 + (1.0) cpd15327 --> (1) cpd11493 + (1) cpd15524
rxn08087	1-hexadec-7-enoyl-sn-glycerol 3-phosphate O-acyltransferase (n-C16:1)	2.3.1.51	Lipid Biosynthesis	UCYN_09400	(1.0) cpd15326 + (1.0) cpd15239 --> (1) cpd11493 + (1) cpd15525
rxn08089	1-octadec-7-enoyl-sn-glycerol 3-phosphate O-acyltransferase (n-C18:1)	2.3.1.51	Lipid Biosynthesis	UCYN_09400	(1.0) cpd11825 + (1.0) cpd15328 --> (1) cpd11493 + (1) cpd15527
rxn08552	glycerol-3-phosphate acyltransferase (C18:1)	2.3.1.15	Lipid Biosynthesis	UCYN_03550	(1.0) cpd11825 + (1.0) cpd00080 --> (1) cpd11493 + (1) cpd15328
rxn08550	glycerol-3-phosphate acyltransferase (C16:1)	2.3.1.15	Lipid Biosynthesis	UCYN_03550	(1.0) cpd00080 + (1.0) cpd15239 --> (1) cpd15326 + (1) cpd11493
SQVT_182	Sulfoquinovosyltransferase (n-C18:2)	2.4.1.-	Lipid Biosynthesis	UCYN_05060	(1.0) cpd00001 + (1.0) cp_DLiGl + (1.0) cpd08358 --> (1) cpd00014 + (1) cSQDG182 + (1) cpd00067
SQVT_183	Sulfoquinovosyltransferase (n-C18:3)	2.4.1.-	Lipid Biosynthesis	UCYN_05060	(1.0) cpd00001 + (1.0) cp_DaLGl + (1.0) cpd08358 --> (1) cpd00014 + (1) cpd00067 + (1) cSQDG183
SQVT_180	Sulfoquinovosyltransferase (n-C18:0)	2.4.1.-	Lipid Biosynthesis	UCYN_05060	(1.0) cpd00001 + (1.0) cpd15311 + (1.0) cpd08358 --> (1) cpd00014 + (1) cSQDG180 + (1) cpd00067
SQVT_181	Sulfoquinovosyltransferase (n-C18:1)	2.4.1.-	Lipid Biosynthesis	UCYN_05060	(1.0) cpd15312 + (1.0) cpd00001 + (1.0) cpd08358 --> (1) cSQDG181 + (1) cpd00014 + (1) cpd00067
rxn08893	murein D,D-carboxypeptidase (murein5p4p) (periplasm)	3.4.16.4	Lipid Biosynthesis	UCYN_01990 or UCYN_01180	(1.0) cpd00001 + (1.0) cpd15510 --> (1) cpd00117 + (1) cpd15505
rxn08890	murein D,D-carboxypeptidase (murein5px4p) (periplasm)	3.4.16.4	Lipid Biosynthesis	UCYN_01990 or UCYN_01180	(1.0) cpd15514 + (1.0) cpd00001 <=> (1) cpd00117 + (1) cpd15506
rxn08307	CDP-diacylglycerol synthetase (n-C14:0)	2.7.7.41	Lipid Biosynthesis	UCYN_01910	(1.0) cpd15522 + (1.0) cpd00052 <=> (1) cpd00012 + (1) cpd15423
rxn08300	diacylglycerol kinase (n-C18:1)	2.7.1.107	Lipid Biosynthesis	UCYN_06510	(1.0) cpd00002 + (1.0) cpd15312 --> (1) cpd15527 + (1) cpd00008
rxn08309	CDP-diacylglycerol synthetase (n-C16:0)	2.7.7.41	Lipid Biosynthesis	UCYN_01910	(1.0) cpd15524 + (1.0) cpd00052 --> (1) cpd00012 + (1) cpd15419
rxn08549	glycerol-3-phosphate acyltransferase (C16:0)	2.3.1.15	Lipid Biosynthesis	UCYN_03550	(1.0) cpd00080 + (1.0) cpd11476 --> (1) cpd11493 + (1) cpd15327
rxn08547	glycerol-3-phosphate acyltransferase (C14:0)	2.3.1.15	Lipid Biosynthesis	UCYN_03550	(1.0) cpd11466 + (1.0) cpd00080 --> (1) cpd15331 + (1) cpd11493
PGPS_183	Phosphatidylglycerol synthase (n-C16:0)	2.7.8.5	Lipid Biosynthesis	UCYN_02790	(1.0) cpd00080 + (1.0) CDPDG183 --> (1) cpPGP183 + (1) cpd00046
rxn10212	myristoyl-1-acylglycerol-3-phosphate O-acyltransferase	2.3.1.51	Lipid Biosynthesis	UCYN_09400	(1.0) cpd15331 + (1.0) cpd01695 --> (1) cpd00010 + (1) cpd15522
GaT_140	Galactosyltransferase (n-C14:0)	2.4.1.6	Lipid Biosynthesis	UCYN_04040 or UCYN_04050 or UCYN_05060 or UCYN_05260 or UCYN_05990 or UCYN_08180 or UCYN_11640 or UCYN_00950 or UCYN_01590 or UCYN_02810 or UCYN_03630 or UCYN_03810	(1.0) cpd00043 + (1.0) cpd15307 --> (1) cpdMG140 + (1) cpd00067 + (1) cpd00014
rxn10203	myristoyl-glycerol-3-phosphate O-acyltransferase	2.3.1.15	Lipid Biosynthesis	UCYN_01130 and UCYN_03550	(1.0) cpd01695 + (1.0) cpd00080 --> (1) cpd15331 + (1) cpd00010
rxn08927	murein L,D-carboxypeptidase (murein4p4p) (periplasm)	3.4.17.13	Lipid Biosynthesis	UCYN_10040	(1.0) cpd15505 + (1.0) cpd00001 --> (1) cpd00117 + (1) cpd15504
rxn08926	murein L,D-carboxypeptidase (murein5px4p) (periplasm)	3.4.17.13	Lipid Biosynthesis	UCYN_10040	(1.0) cpd15514 + (1.0) cpd00001 <=> (1) cpd15503 + (1) cpd00731
rxn08928	murein L,D-carboxypeptidase (murein5p5p) (periplasm)	3.4.17.13	Lipid Biosynthesis	UCYN_10040	(1.0) cpd15511 + (1.0) cpd00001 <-- (1) cpd15509 + (1) cpd00731
rxn08894	murein D,D-carboxypeptidase (murein5p3p) (periplasm)	3.4.16.4	Lipid Biosynthesis	UCYN_01990 or UCYN_01180	(1.0) cpd00001 + (1.0) cpd15509 <-- (1) cpd00117 + (1) cpd15504
rxn08892	murein D,D-carboxypeptidase (murein5p5p) (periplasm)	3.4.16.4	Lipid Biosynthesis	UCYN_01990 or UCYN_01180	(1.0) cpd15511 + (1.0) cpd00001 --> (1) cpd00117 + (1) cpd15510
rxn08891	murein D,D-carboxypeptidase (murein5px4px4p) (periplasm)	3.4.16.4	Lipid Biosynthesis	UCYN_01990 or UCYN_01180	(1.0) cpd15515 + (1.0) cpd00001 <=> (1) cpd00117 + (1) cpd15508
GaT_160	Galactosyltransferase (n-C16:0)	2.4.1.6	Lipid Biosynthesis	UCYN_04040 or UCYN_04050 or UCYN_05060 or UCYN_05260 or UCYN_05990 or UCYN_08180 or UCYN_11640 or UCYN_00950 or UCYN_01590 or UCYN_02810 or UCYN_03630 or UCYN_03810	(1.0) cpd00043 + (1.0) cpd15309 --> (1) cpd00067 + (1) cpd00014 + (1) cpdMG160
DGaS_140	Digalactosyldiacylglycerol synthase (n-C14:0)	2.4.1.241	Lipid Biosynthesis	UCYN_04040 or UCYN_04050 or UCYN_05060 or UCYN_05260 or UCYN_05990 or UCYN_08180 or UCYN_11640 or UCYN_00950 or UCYN_01590 or UCYN_02810 or UCYN_03630 or UCYN_03810	(1.0) cpdMG140 + (1.0) cpd00043 --> (1) cpd00014 + (1) cpdDG140
G3P_AT182	glycerol-3-phosphate acyltransferase (C18:2)	2.3.1.15	Lipid Biosynthesis	UCYN_03550	(1.0) cpd15271 + (1.0) cpd00080 --> (1) cpdLiG3P + (1) cpd11493
G3P_AT183	glycerol-3-phosphate acyltransferase (C18:3)	2.3.1.15	Lipid Biosynthesis	UCYN_03550	(1.0) cpd14882 + (1.0) cpd00080 --> (1) cpd11493 + (1) cp_aLG3P
rxn08088_mod	1-octadecanoyl-sn-glycerol 3-phosphate O-acyltransferase (n-C18:0)	2.3.1.51	Lipid Biosynthesis	UCYN_09400	(1.0) cpd12458 + (1.0) cpd15329 --> (1) cpd11493 + (1) cpd15526
DGaS_161	Digalactosyldiacylglycerol synthase (n-C16:1)	2.4.1.241	Lipid Biosynthesis	UCYN_04040 or UCYN_04050 or UCYN_05060 or UCYN_05260 or UCYN_05990 or UCYN_08180 or UCYN_11640 or UCYN_00950 or UCYN_01590 or UCYN_02810 or UCYN_03630 or UCYN_03810	(1.0) cpd00043 + (1.0) cpdMG161 --> (1) cpdDG161 + (1) cpd00014
DGaS_160	Digalactosyldiacylglycerol synthase (n-C16:0)	2.4.1.241	Lipid Biosynthesis	UCYN_04040 or UCYN_04050 or UCYN_05060 or UCYN_05260 or UCYN_05990 or UCYN_08180 or UCYN_11640 or UCYN_00950 or UCYN_01590 or UCYN_02810 or UCYN_03630 or UCYN_03810	(1.0) cpd00043 + (1.0) cpdMG160 --> (1) cpdDG160 + (1) cpd00014
DGaS_183	Digalactosyldiacylglycerol synthase (n-C18:3)	2.4.1.241	Lipid Biosynthesis	UCYN_04040 or UCYN_04050 or UCYN_05060 or UCYN_05260 or UCYN_05990 or UCYN_08180 or UCYN_11640 or UCYN_00950 or UCYN_01590 or UCYN_02810 or UCYN_03630 or UCYN_03810	(1.0) cpd00043 + (1.0) cpdMG183 --> (1) cpd00014 + (1) cpdDG183
DGaS_182	Digalactosyldiacylglycerol synthase (n-C18:2)	2.4.1.241	Lipid Biosynthesis	UCYN_04040 or UCYN_04050 or UCYN_05060 or UCYN_05260 or UCYN_05990 or UCYN_08180 or UCYN_11640 or UCYN_00950 or UCYN_01590 or UCYN_02810 or UCYN_03630 or UCYN_03810	(1.0) cpd00043 + (1.0) cpdMG182 --> (1) cpd00014 + (1) cpdDG182
DGaS_181	Digalactosyldiacylglycerol synthase (n-C18:1)	2.4.1.241	Lipid Biosynthesis	UCYN_04040 or UCYN_04050 or UCYN_05060 or UCYN_05260 or UCYN_05990 or UCYN_08180 or UCYN_11640 or UCYN_00950 or UCYN_01590 or UCYN_02810 or UCYN_03630 or UCYN_03810	(1.0) cpd00043 + (1.0) cpdMG181 --> (1) cpdDG181 + (1) cpd00014
DGaS_180	Digalactosyldiacylglycerol synthase (n-C18:0)	2.4.1.241	Lipid Biosynthesis	UCYN_04040 or UCYN_04050 or UCYN_05060 or UCYN_05260 or UCYN_05990 or UCYN_08180 or UCYN_11640 or UCYN_00950 or UCYN_01590 or UCYN_02810 or UCYN_03630 or UCYN_03810	(1.0) cpd00043 + (1.0) cpdMG180 --> (1) cpdDG180 + (1) cpd00014
rxn09109	Phosphatidylglycerol synthase (n-C14:0)	2.7.8.5	Lipid Biosynthesis	UCYN_02790	(1.0) cpd00080 + (1.0) cpd15423 <=> (1) cpd00046 + (1) cpd15543
rxn09063	Phosphatidate phosphatase (n-C14:0)	3.1.3.4	Lipid Biosynthesis	UCYN_04040	(1.0) cpd15522 + (1.0) cpd00001 --> (1) cpd00009 + (1) cpd15307 + (1) cpd00067
rxn09065	Phosphatidate phosphatase (n-C16:0)	3.1.3.4	Lipid Biosynthesis	UCYN_04040	(1.0) cpd15524 + (1.0) cpd00001 --> (1) cpd00009 + (1) cpd00067 + (1) cpd15309
rxn09067	Phosphatidate phosphatase (n-C18:0)	3.1.3.4	Lipid Biosynthesis	UCYN_04040	(1.0) cpd00001 + (1.0) cpd15526 --> (1) cpd00009 + (1) cpd00067 + (1) cpd15311
rxn09066	Phosphatidate phosphatase (n-C16:1)	3.1.3.4	Lipid Biosynthesis	UCYN_04040	(1.0) cpd15525 + (1.0) cpd00001 --> (1) cpd00009 + (1) cpd00067 + (1) cpd15310
rxn09068	Phosphatidate phosphatase (n-C18:1)	3.1.3.4	Lipid Biosynthesis	UCYN_04040	(1.0) cpd00001 + (1.0) cpd15527 --> (1) cpd00009 + (1) cpd00067 + (1) cpd15312
rxn08299	diacylglycerol kinase (n-C18:0)	2.7.1.107	Lipid Biosynthesis	UCYN_06510	(1.0) cpd15311 + (1.0) cpd00002 --> (1) cpd00008 + (1) cpd15526
PGPS_182	Phosphatidylglycerol synthase (n-C16:0)	2.7.8.5	Lipid Biosynthesis	UCYN_02790	(1.0) cpd00080 + (1.0) CDPDG182 --> (1) cpPGP182 + (1) cpd00046
AG3P_OAT182	Linoleoyl-G3P O-acyltransferase (n-C18:2)	2.3.1.51	Lipid Biosynthesis	UCYN_09400	(1.0) cpdLiG3P + (1.0) cpd15271 --> (1) cpd11493 + (1) c_DLiG3P
AG3P_OAT183	Linolenoyl-G3P O-acyltransferase (n-C18:3)	2.3.1.51	Lipid Biosynthesis	UCYN_09400	(1.0) cp_aLG3P + (1.0) cpd14882 --> (1) c_DaLG3P + (1) cpd11493
DAGK183	diacylglycerol kinase (n-C18:3)	2.7.1.107	Lipid Biosynthesis	UCYN_06510	(1.0) cp_DaLGl + (1.0) cpd00002 --> (1) cpd00008 + (1) c_DaLG3P
DAGK182	diacylglycerol kinase (n-C18:2)	2.7.1.107	Lipid Biosynthesis	UCYN_06510	(1.0) cp_DLiGl + (1.0) cpd00002 --> (1) c_DLiG3P + (1) cpd00008
PGP_Phos182	phosphatidylglycerol phosphate phosphatase (n-C18:2)	3.1.3.27	Lipid Biosynthesis	UCYN_03970	(1.0) cpPGP182 + (1.0) cpd00001 --> (1) cpd00009 + (1) cpd00067 + (1) cpdPG182
PGP_Phos183	phosphatidylglycerol phosphate phosphatase (n-C18:3)	3.1.3.27	Lipid Biosynthesis	UCYN_03970	(1.0) cpPGP183 + (1.0) cpd00001 --> (1) cpd00009 + (1) cpdPG183 + (1) cpd00067
GaT_161	Galactosyltransferase (n-C16:1)	2.4.1.6	Lipid Biosynthesis	UCYN_04040 or UCYN_04050 or UCYN_05060 or UCYN_05260 or UCYN_05990 or UCYN_08180 or UCYN_11640 or UCYN_00950 or UCYN_01590 or UCYN_02810 or UCYN_03630 or UCYN_03810	(1.0) cpd15310 + (1.0) cpd00043 --> (1) cpd00067 + (1) cpdMG161 + (1) cpd00014
rxn08930	murein L,D-carboxypeptidase (murein5px3p) (periplasm)	3.4.17.13	Lipid Biosynthesis	UCYN_10040	(1.0) cpd15513 + (1.0) cpd00001 <=> (1) cpd15502 + (1) cpd00731
rxn08551_mod	glycerol-3-phosphate acyltransferase (C18:0)	2.3.1.15	Lipid Biosynthesis	UCYN_03550	(1.0) cpd12458 + (1.0) cpd00080 --> (1) cpd15329 + (1) cpd11493
SQVT_160	Sulfoquinovosyltransferase (n-C16:0)	2.4.1.-	Lipid Biosynthesis	UCYN_05060	(1.0) cpd00001 + (1.0) cpd15309 + (1.0) cpd08358 --> (1) cpd00014 + (1) cSQDG160 + (1) cpd00067
SQVT_161	Sulfoquinovosyltransferase (n-C16:1)	2.4.1.-	Lipid Biosynthesis	UCYN_05060	(1.0) cpd00001 + (1.0) cpd15310 + (1.0) cpd08358 --> (1) cpd00014 + (1) cSQDG161 + (1) cpd00067
rxn09106	phosphatidylglycerol phosphate phosphatase (n-C18:0)	3.1.3.27	Lipid Biosynthesis	UCYN_03970	(1.0) cpd15547 + (1.0) cpd00001 --> (1) cpd00009 + (1) cpd00067 + (1) cpd15540
rxn09107	phosphatidylglycerol phosphate phosphatase (n-C18:1)	3.1.3.27	Lipid Biosynthesis	UCYN_03970	(1.0) cpd15548 + (1.0) cpd00001 --> (1) cpd00009 + (1) cpd00067 + (1) cpd15541
rxn09104	phosphatidylglycerol phosphate phosphatase (n-C16:0)	3.1.3.27	Lipid Biosynthesis	UCYN_03970	(1.0) cpd00001 + (1.0) cpd15545 --> (1) cpd00009 + (1) cpd00067 + (1) cpd15538
rxn09105	phosphatidylglycerol phosphate phosphatase (n-C16:1)	3.1.3.27	Lipid Biosynthesis	UCYN_03970	(1.0) cpd15546 + (1.0) cpd00001 --> (1) cpd00009 + (1) cpd15539 + (1) cpd00067
rxn09102	phosphatidylglycerol phosphate phosphatase (n-C14:0)	3.1.3.27	Lipid Biosynthesis	UCYN_03970	(1.0) cpd00001 + (1.0) cpd15543 --> (1) cpd00009 + (1) cpd00067 + (1) cpd15536
rxn08298	diacylglycerol kinase (n-C16:1)	2.7.1.107	Lipid Biosynthesis	UCYN_06510	(1.0) cpd15310 + (1.0) cpd00002 --> (1) cpd00008 + (1) cpd15525
rxn08295	diacylglycerol kinase (n-C14:0)	2.7.1.107	Lipid Biosynthesis	UCYN_06510	(1.0) cpd00002 + (1.0) cpd15307 --> (1) cpd15522 + (1) cpd00008
rxn08297	diacylglycerol kinase (n-C16:0)	2.7.1.107	Lipid Biosynthesis	UCYN_06510	(1.0) cpd00002 + (1.0) cpd15309 --> (1) cpd00008 + (1) cpd15524
CDGS_183	CDP-diacylglycerol synthetase (n-C18:3)	2.7.7.41	Lipid Biosynthesis	UCYN_01910	(1.0) cpd00052 + (1.0) c_DaLG3P --> (1) cpd00012 + (1) CDPDG183
CDGS_182	CDP-diacylglycerol synthetase (n-C18:2)	2.7.7.41	Lipid Biosynthesis	UCYN_01910	(1.0) c_DLiG3P + (1.0) cpd00052 --> (1) cpd00012 + (1) CDPDG182
P_Phos183	Phosphatidate phosphatase (n-C18:3)	3.1.3.4	Lipid Biosynthesis	UCYN_04040	(1.0) cpd00001 + (1.0) c_DaLG3P --> (1) cpd00009 + (1) cpd00067 + (1) cp_DaLGl
P_Phos182	Phosphatidate phosphatase (n-C18:2)	3.1.3.4	Lipid Biosynthesis	UCYN_04040	(1.0) c_DLiG3P + (1.0) cpd00001 --> (1) cpd00009 + (1) cp_DLiGl + (1) cpd00067
rxn03146	UDP-3-O-acetylglucosamine deacetylase	3.5.1.108	Lipopolysaccharide Biosynthesis	UCYN_03720	(1.0) cpd00001 + (1.0) cpd02886 --> (1) cpd03584 + (1) cpd00029
rxn03159	UDP-2,3-bis(3-hydroxytetradecanoyl)-beta-D-glucosamine:2,3-bis-(3-	2.4.1.182	Lipopolysaccharide Biosynthesis	UCYN_01220	(1.0) cpd02930 + (1.0) cpd02835 --> (1) cpd00067 + (1) cpd00014 + (1) cpd03002
rxn03917	sedoheptulose 7-phosphate isomerase	5.3.1.28	Lipopolysaccharide Biosynthesis	UCYN_08450	(1.0) cpd00238 <=> (1) cpd04918
rxn03130	UDP-2,3-bis(3-hydroxytetradecanoyl)glucosamine diphosphatase	3.6.1.54	Lipopolysaccharide Biosynthesis	UCYN_01780 or UCYN_05220	(1.0) cpd00001 + (1.0) cpd02835 --> (1) cpd00091 + (2) cpd00067 + (1) cpd02930
UGSAT	UDP-2,3-bis(3-hydroxytetradecanoyl)glucosamine acyl transferase	Undetermined	Lipopolysaccharide Biosynthesis	UCYN_04090	(1.0) cpd11493 + (1.0) cpd00067 + (1.0) cpd02835 <=> (1) cpd03584 + (1) cpd11484
rxn06729	(R)-3-Hydroxytetradecanoly-[acyl-carrier-protein]:UDP-N-acetyl-	2.3.1.129	Lipopolysaccharide Biosynthesis	UCYN_01230	(1.0) cpd00037 + (1.0) cpd11484 --> (1) cpd11493 + (1) cpd02886
rxn01974	LL-2,6-Diaminoheptanedioate 2-epimerase	5.1.1.7	Lysine Metabolism	UCYN_04980	(1.0) cpd00504 <=> (1) cpd00516
rxn02011	UDP-N-acetylmuramoyl-L-alanyl-D-glutamate:meso-2,6-	6.3.2.13	Lysine Metabolism	UCYN_07780	(1.0) cpd00516 + (1.0) cpd00525 + (1.0) cpd00002 --> (1) cpd00009 + (1) cpd02964 + (1) cpd00008 + (1) cpd00067
rxn00313	meso-2,6-Diaminoheptanedioate carboxy-lyase	4.1.1.20	Lysine Metabolism	UCYN_03160	(1.0) cpd00516 + (1.0) cpd00067 --> (1) cpd00011 + (1) cpd00039
rxn03164	UDP-N-acetylmuramoyl-L-alanyl-D-glutamyl-meso-2,6-	6.3.2.15	Lysine Metabolism	UCYN_07770	(1.0) cpd00731 + (1.0) cpd02964 + (1.0) cpd00002 --> (1) cpd00009 + (1) cpd00008 + (1) cpd02968 + (1) cpd00067
rxn00322	L-Lysine carboxy-lyase	4.1.1.18	Lysine Metabolism	UCYN_03410	(1.0) cpd00039 + (1.0) cpd00067 --> (1) cpd00011 + (1) cpd01155
rxn08857	Lysyl-tRNA synthetase	6.1.1.6	Lysine Metabolism	UCYN_11390	(1.0) cpd11917 + (1.0) cpd00039 + (1.0) cpd00002 --> (1) cpd00012 + (1) cpd00018 + (1) cpd01326
rxn07441	LL-2,6-diaminoheptanedioate:2-oxoglutarate aminotransferase	2.3.1.86	Lysine Metabolism	UCYN_09940	(1.0) cpd00024 + (1.0) cpd00504 <=> (1) cpd02465 + (1) cpd00023 + (1) cpd00001 + (1) cpd00067
rxn01644	L-Aspartate-4-semialdehyde hydro-lyase	4.2.1.52	Lysine Metabolism	UCYN_00330	(1.0) cpd00346 + (1.0) cpd00020 --> (1) cpd02120 + (2) cpd00001 + (1) cpd00067
rxn02929	2,3,4,5-Tetrahydrodipicolinate:NADP+ oxidoreductase	1.3.1.26	Lysine Metabolism	UCYN_12650	(1.0) cpd02465 + (1.0) cpd00006 <-- (1) cpd00067 + (1) cpd02120 + (1) cpd00005
rxn02928	2,3,4,5-Tetrahydrodipicolinate:NAD+ oxidoreductase	1.3.1.26	Lysine Metabolism	UCYN_12650	(1.0) cpd02465 + (1.0) cpd00003 <-- (1) cpd02120 + (1) cpd00067 + (1) cpd00004
rxn00106	Triphosphate phosphohydrolase	3.6.1.1	Minor Metabolite Recycling	UCYN_03910	(1.0) cpd00421 + (1.0) cpd00001 --> (1) cpd00012 + (1) cpd00009
rxn00001	Pyrophosphate phosphohydrolase	3.6.1.1	Minor Metabolite Recycling	UCYN_03910	(1.0) cpd00012 + (1.0) cpd00001 --> (2) cpd00009 + (1) cpd00067
rxn02155	ATP:nicotinamide-nucleotide adenylyltransferase	2.7.7.18	Nicotinate and Nicotinamide Metabolism	UCYN_10020	(1.0) cpd00873 + (1.0) cpd00067 + (1.0) cpd00002 <=> (1) cpd00012 + (1) cpd00638
rxn00138	Deamino-NAD+:ammonia ligase (AMP-forming)	6.3.1.5	Nicotinate and Nicotinamide Metabolism	UCYN_10030	(1.0) cpd00638 + (1.0) cpd00002 + (1.0) cpd00013 --> (1) cpd00003 + (1) cpd00012 + (1) cpd00018 + (1) cpd00067
rxn00338	L-aspartate oxidase	1.4.3.16	Nicotinate and Nicotinamide Metabolism	UCYN_06860	(1.0) cpd00041 + (1.0) cpd00007 --> (1) cpd03470 + (1) cpd00067 + (1) cpd00025
rxn02988	quinolinate synthase	2.5.1.72	Nicotinate and Nicotinamide Metabolism	UCYN_09590	(1.0) cpd00009 + (2.0) cpd00001 + (1.0) cpd00067 + (1.0) cpd02333 <-- (1) cpd03470 + (1) cpd00095
rxn00105	ATP:nicotinamide-nucleotide adenylyltransferase	2.7.7.1	Nicotinate and Nicotinamide Metabolism	UCYN_10020	(1.0) cpd00355 + (1.0) cpd00067 + (1.0) cpd00002 <=> (1) cpd00012 + (1) cpd00003
rxn00077	ATP:NAD+ 2'-phosphotransferase	2.7.1.23	Nicotinate and Nicotinamide Metabolism	UCYN_02580	(1.0) cpd00002 + (1.0) cpd00003 --> (1) cpd00006 + (1) cpd00008 + (1) cpd00067
rxn02402	Nicotinate-nucleotide:pyrophosphate phosphoribosyltransferase	2.4.2.19	Nicotinate and Nicotinamide Metabolism	UCYN_02230	(1.0) cpd00012 + (1.0) cpd00873 + (1.0) cpd00011 <-- (1) cpd00103 + (2) cpd00067 + (1) cpd02333
rxn06874	reduced ferredoxin:dinitrogen oxidoreductase (ATP-hydrolysing)	1.18.6.1	Nitrogen Metabolism	UCYN_06160 and UCYN_06140 and UCYN_06150	(1.0) cpd00528 + (16.0) cpd00001 + (16.0) cpd00002 + (8.0) cpfdxr22 --> (8) cpfdxo22 + (16) cpd00009 + (16) cpd00008 + (1) cpd11640 + (6) cpd00067 + (2) cpd00013
rxn12822	L-Glutamate:ferredoxin oxidoreductase (transaminating)	1.4.7.1	Nitrogen Metabolism	UCYN_03690	(2.0) cpfdxo22 + (2.0) cpd00023 <-- (1) cpd00053 + (1) cpd00024 + (2) cpfdxr22 + (2) cpd00067
rxn00908	glycine synthase	2.1.2.10	Nitrogen Metabolism	UCYN_05950 and UCYN_04750 and UCYN_04240 and UCYN_11620	(1.0) cpd00003 + (1.0) cpd00033 + (1.0) cpd00087 --> (1) cpd00011 + (1) cpd00125 + (1) cpd00004 + (1) cpd00013
rxn00342	L-asparaginase	3.5.1.1	Nitrogen Metabolism	UCYN_11160	(1.0) cpd00001 + (1.0) cpd00132 --> (1) cpd00041 + (1) cpd00013
rxn00739	(R)-2-Ethylmalate 2-oxobutanoyl-lyase (CoA-acylating)	2.3.3.6	Non-fermentative Citramalate Pathway	UCYN_06080	(1.0) cpd01636 + (1.0) cpd00010 + (1.0) cpd00067 <-- (1) cpd00022 + (1) cpd00001 + (1) cpd00094
rxn06485	tRNA-guanine:queuine tRNA-ribosyltransferase	2.4.2.29	Other	UCYN_05780	(1.0) cpd11985 + (1.0) cpd01029 <=> (1) cpd00207 + (1) cpd00067 + (1) cpd11986
rxn01119	UDP galactose:undecaprenyl-phosphate galactose phosphotransferase	2.7.8.6	Other	UCYN_03820	(1.0) cpd00043 + (1.0) cpd00286 <=> (1) cpd00091 + (1) cpd02745
rxn00405	L-Arginine carboxy-lyase	4.1.1.19	Other	UCYN_05650	(1.0) cpd00067 + (1.0) cpd00051 --> (1) cpd00011 + (1) cpd00152
rxn05918	GDPmannose:dolichyl-phosphate O-beta-D-mannosyltransferase	2.4.1.83	Other	UCYN_12200	(1.0) cpd11619 + (1.0) cpd00083 <=> (1) cpd00031 + (1) cpd12407
rxn02495	beta-D-Galactosyl-1,4-beta-D-glucosylceramide	3.2.1.52	Other	UCYN_02070	(1.0) cpd00001 + (1.0) cpd03656 --> (1) cpd00832 + (1) cpd00947
rxn03141	UDP-N-acetylmuramoyl-L-alanyl-D-glutamyl-L-lysine:alanyl-D-alanine	6.3.2.10	Other	UCYN_07770	(1.0) cpd00731 + (1.0) cpd03490 + (1.0) cpd00002 --> (1) cpd00009 + (1) cpd00008 + (1) cpd02862 + (1) cpd00067
rxn00016	Hexosaminidase	3.2.1.52	Other	UCYN_02070	(1.0) cpd01157 + (1.0) cpd00001 --> (2) cpd00122
rxn00424	L-Serine:glyoxylate aminotransferase	2.6.1.45	Other	UCYN_04080	(1.0) cpd00054 + (1.0) cpd00040 --> (1) cpd00145 + (1) cpd00033
rxnAAredhep	Octadecanyl-ACP reductase	1.2.1.80	Other	UCYN_05800	(1.0) cpd12458 + (1.0) cpd00067 + (1.0) cpd00004 <=> (1) cpd00003 + (1) cpd01264 + (1) cpd11493
rxn01324	Tetrahydrobiopterin:NADP+ oxidoreductase	1.1.1.153	Other	UCYN_06580	(1.0) cpd00006 + (1.0) cpd00233 <=> (1) cpd00005 + (1) cpd02608 + (1) cpd00067
rxn00127	S-Adenosyl-L-methionine carboxy-lyase	4.1.1.50	Other	UCYN_05660	(1.0) cpd00017 + (1.0) cpd00067 --> (1) cpd00011 + (1) cpd00837
rxn11599	rxn11599	3.5.2.6	Other	UCYN_12350 or UCYN_04730	(1.0) cpd16471 + (1.0) cpd00067 <-- (1) cpd00001 + (1) cpd03292
rxn04385	L-threonine-O-3-phosphate carboxy-lyase	4.1.1.81	Other	UCYN_03030	(1.0) cpd08928 + (1.0) cpd00067 --> (1) cpd00011 + (1) cpd02547
rxn03974	FMNH2:NAD+ oxidoreductase	1.5.1.29	Other	UCYN_08420 or UCYN_03270	(1.0) cpd01270 + (1.0) cpd00003 <=> (1) cpd00067 + (1) cpd00050 + (1) cpd00004
rxn00689	Tetrahydrofolate:L-glutamate gamma-ligase (ADP-forming)	6.3.2.17	Other	UCYN_02410	(1.0) cpd00002 + (1.0) cpd00023 + (1.0) cpd00087 --> (1) cpd00009 + (1) cpd00008 + (1) cpd06227 + (1) cpd00067
rxn06737	N-Acetyl-D-galactosaminyl-(N-acetylneuraminyl)-D-galactosyl-D-	3.2.1.52	Other	UCYN_02070	(1.0) cpd00001 + (1.0) cpd02996 --> (1) cpd12599 + (1) cpd00832
rxn00062	ATP phosphohydrolase (protein-secreting)	3.6.3.3	Other	UCYN_10090 or UCYN_07150	(1.0) cpd00001 + (1.0) cpd00002 --> (1) cpd00009 + (1) cpd00067 + (1) cpd00008
rxn07466	D-Ala-D-Ala dipeptidase	Undetermined	Other	UCYN_08040	(1.0) cpd00001 + (1.0) cpd00731 --> (2) cpd00117
rxn02985	6-Lactoyl-5,6,7,8-tetrahydropterin:NADP+ 2'-oxidoreductase	1.1.1.153	Other	UCYN_06580	(1.0) cpd00006 + (1.0) cpd02608 <-- (1) cpd00005 + (1) cpd02315 + (1) cpd00067
rxn11550	S-Adenosyl-L-methionine:tRNA (guanine-N7-)-methyltransferase	2.1.1.33	Other	UCYN_09430	(1.0) cpd11985 + (1.0) cpd00017 <=> (1) cpd12486 + (1) cpd00019
rxn07292	L-cysteine:[ThiI] sulfurtransferase	2.8.1.7	Other	UCYN_06120 and UCYN_04940 and UCYN_07350	(1.0) cpd14547 + (1.0) cpd00084 <=> (1) cpd14548 + (1) cpd00035
rxn04093	sarcosine:oxygen oxidoreductase (deaminating)	1.4.3.19	Other	UCYN_06790 or UCYN_06800	(1.0) cpd00001 + (1.0) cpd00007 + (1.0) cpd00183 --> (1) cpd00025 + (1) cpd00187 + (1) cpd00040
rxn04092	D-alanine:oxygen oxidoreductase (deaminating)	1.4.3.19	Other	UCYN_06790 or UCYN_06800	(1.0) cpd00117 + (1.0) cpd00001 + (1.0) cpd00007 --> (1) cpd00025 + (1) cpd00020 + (1) cpd00013
rxn00469	N2-Acetyl-L-ornithine amidohydrolase	3.5.1.14	Other	UCYN_03230	(1.0) cpd00342 + (1.0) cpd00001 <-- (1) cpd00064 + (1) cpd00029
rxn01997	dTDPglucose 4,6-hydro-lyase	4.2.1.46	Other	UCYN_11760	(1.0) cpd00626 --> (1) cpd00001 + (1) cpd00521
rxn05289	TRDR	1.8.1.9	Other	UCYN_01450	(1.0) cpd00005 + (1.0) cpd00067 + (1.0) cpd11420 --> (1) cpd00006 + (1) cpd11421
rxn00269	Aminoacetic acid:oxygen oxidoreductase (deaminating)	1.4.3.19	Other	UCYN_06790 or UCYN_06800	(1.0) cpd00001 + (1.0) cpd00033 + (1.0) cpd00007 --> (1) cpd00025 + (1) cpd00040 + (1) cpd00013
rxn11548	S-Adenosyl-L-methionine:tRNA (guanine-N1-)-methyltransferase	2.1.1.31	Other	UCYN_10060	(1.0) cpd11985 + (1.0) cpd00017 <=> (1) cpd00067 + (1) cpd12483 + (1) cpd00019
rxn02897	Nicotinate-nucleotide:dimethylbenzimidazole	2.4.2.21	Other	UCYN_03880	(1.0) cpd00873 + (1.0) cpd01997 <=> (1) cpd02904 + (1) cpd00067 + (1) cpd00218
R09083	5,6-dimethylbenzimidazole synthase	1.13.11.79	Other	UCYN_03270	(1.0) cpd00007 + (1.0) cpd01270 --> (1) cpd00001 + (1) cpd00236 + (1) cpd01997
rxn07099	Penicillin hydrolase	3.5.2.6	Other	UCYN_12350 or UCYN_04730	(1.0) cpd00001 + (1.0) cpd11668 --> (1) cpd00067 + (1) cpd12884
rxn05004	S-adenosyl-L-methionine:gamma-tocopherol 5-O-methyltransferase	2.1.1.95	Other	UCYN_02180	(1.0) cpd00017 + (1.0) cpd01631 --> (1) cpd00019 + (1) cpd00067 + (1) cpd01628
rxnAlDcahep	Octadecanal Decarbonylase	4.1.99.5	Other	UCYN_05810	(2.0) cpd00005 + (1.0) cpd01264 + (1.0) cpd00007 + (2.0) cpd00067 <=> (1) cpd00001 + (2) cpd00006 + (1) cpd01250 + (1) cpd00047
rxn06298	tRNA-uridine uracilmutase	5.4.99.12	Other	UCYN_10520	(1.0) cpd11767 --> (1) cpd12182
rxn05034	solanesyl-diphosphate:4-hydroxybenzoate nonaprenyltransferase	2.5.1.39	Other	UCYN_06770	(1.0) cpd00136 + (1.0) cpd02172 --> (1) cpd00012 + (1) cpd02419
rxn06108	NADH:ubiquinone oxidoreductase	1.6.5.3	Other	UCYN_01490	(1.0) cpd11665 + (1.0) cpd00003 <-- (1) cpd00067 + (1) cpd11669 + (1) cpd00004
rxn00605	UDPglucose:D-glucose-6-phosphate 1-alpha-D-glucosyltransferase	2.4.1.15	Other	UCYN_04620	(1.0) cpd00079 + (1.0) cpd00026 --> (1) cpd00523 + (1) cpd00067 + (1) cpd00014
rxn11742	rxn11742	1.1.1.153	Other	UCYN_06580	(2.0) cpd00006 + (1.0) cpd00233 <-- (2) cpd00005 + (1) cpd02315 + (2) cpd00067
rxn00194	L-Glutamate 1-carboxy-lyase	4.1.1.19	Other	UCYN_05650	(1.0) cpd00067 + (1.0) cpd00023 --> (1) cpd00281 + (1) cpd00011
rxn05938	pyruvate ferredoxin oxidoreductase	1.2.7.11,1.2.7.1	Other	UCYN_08420 or UCYN_07790	(1.0) cpd00022 + (1.0) cpd00011 + (1.0) cpfdxr22 + (1.0) cpd00067 <-- (1) cpfdxo22 + (1) cpd00020 + (1) cpd00010
rxn05937	ferredoxin-NADP reductase	1.18.1.2	Other	((UCYN_08310 and UCYN_05350) or (UCYN_12520 and UCYN_05350) or (UCYN_06240 and UCYN_05350) or (UCYN_12520 and UCYN_05350))	(1.0) cpd00006 + (1.0) cpd00067 + (2.0) cpfdxr22 <=> (2) cpfdxo22 + (1) cpd00005
rxn02922	Trihexosylceramide N-acetylhexosaminohydrolase	3.2.1.52	Other	UCYN_02070	(1.0) cpd02885 + (1.0) cpd00832 <-- (1) cpd00001 + (1) cpd02088
rxn03852	UDP-N-acetyl-D-mannosamine:N-acetyl-beta-D-	2.4.1.187	Other	UCYN_08220	(1.0) cpd00861 + (1.0) cpd00946 <=> (1) cpd02967 + (1) cpd00014
rxn01210	10-Formyltetrahydrofolate:L-glutamate ligase (ADP-forming)	6.3.2.17	Other	UCYN_02410	(1.0) cpd00002 + (1.0) cpd00201 + (1.0) cpd00023 --> (1) cpd00009 + (1) cpd03524 + (1) cpd00008 + (1) cpd00067
rxn04094	N-ethylglycine:oxygen oxidoreductase (deaminating)	1.4.3.19	Other	UCYN_06790 or UCYN_06800	(1.0) cpd08544 + (1.0) cpd00001 + (1.0) cpd00007 --> (1) cpd00591 + (1) cpd00025 + (1) cpd00040
rxn02132	7,8-Dihydrobiopterin:NADP+ oxidoreductase	1.1.1.153	Other	UCYN_06580	(1.0) cpd01895 + (1.0) cpd00006 <=> (1) cpd00067 + (1) cpd00005 + (1) cpd00622
rxn02003	dTDP-6-deoxy-L-mannose:NADP+ 4-oxidoreductase	1.1.1.133	Other	UCYN_12340	(1.0) cpd00006 + (1.0) cpd02113 <=> (1) cpd00005 + (1) cpd00067 + (1) cpd00522
rxn02000	dTDP-4-dehydro-6-deoxy-D-glucose 3,5-epimerase	5.1.3.13	Other	UCYN_11610	(1.0) cpd00521 <=> (1) cpd00522
rxn09694	proton-translocating ATPase	3.6.3.6	Oxidative Phosphorylation	UCYN_10090	(1.0) cpd00001 + (1.0) cpd00002 --> (1) cpd00009 + (1) cpd00008 + (1) cpd00067
CYO1b2pp_syn	cytochrome c oxidase, synechocystis (2 protons periplasm)	1.9.3.1	Oxidative Phosphorylation	((UCYN_12280 and UCYN_12290 and UCYN_12300) and (UCYN_02310))	(0.5) cpd00007 + (2.0) cpd12239 + (4.0) cpd00067 --> (2) cpd00067 + (2) cpd12265 + (1) cpd00001
CBFCpp	cytochrome b6/f complex periplasm	1.10.9.1	Oxidative Phosphorylation	UCYN_04600 and UCYN_09680 and UCYN_04610 and UCYN_09690 and UCYN_02310 and UCYN_RS06160 and UCYN_06040	(2.0) cpd12265 + (2.0) cpd00067 + (1.0) cpd16503 --> (4) cpd00067 + (1) cpd07274 + (2) cpd12239
ATP_syn_p	ATP synthase (four protons for one ATP) (periplasm)	3.6.3.14	Oxidative Phosphorylation	UCYN_01320 and UCYN_02650 and UCYN_01310 and UCYN_01330 and UCYN_02640 and UCYN_01380 and (UCYN_01360 or UCYN_01350) and UCYN_01370 and UCYN_01390	(14.0) cpd00067 + (3.0) cpd00009 + (3.0) cpd00008 --> (3) cpd00001 + (3) cpd00002 + (11) cpd00067
ATP_syn_l	ATP Synthase	3.6.3.14	Oxidative Phosphorylation	UCYN_01320 and UCYN_02650 and UCYN_01310 and UCYN_01330 and UCYN_02640 and UCYN_01380 and (UCYN_01360 or UCYN_01350) and UCYN_01370 and UCYN_01390	(3.0) cpd00009 + (3.0) cpd00008 + (14.0) cpd00067 --> (3) cpd00001 + (11) cpd00067 + (3) cpd00002
NDH2_syn	NADH dehydrogenase 2 (plastoquinone-8) (tilacoide)	1.6.99.3	Oxidative Phosphorylation	UCYN_04870 or UCYN_05790	(1.0) cpd07274 + (2.0) cpfdxr22 + (2.0) cpd00067 --> (1) cpfdxo22 + (2) cpd00067 + (1) cpd16503
rxn01791	(R)-Pantoate:beta-alanine ligase (AMP-forming)	6.3.2.1	Pantothenate and CoA Biosynthesis	UCYN_03860	(1.0) cpd00085 + (1.0) cpd00002 + (1.0) cpd00408 --> (1) cpd00012 + (1) cpd00644 + (1) cpd00018 + (1) cpd00067
rxn09177	phosphopantothenate-cysteine ligase	6.3.2.5	Pantothenate and CoA Biosynthesis	UCYN_08320	(1.0) cpd02201 + (1.0) cpd00084 + (1.0) cpd00052 --> (1) cpd00012 + (1) cpd00046 + (1) cpd02666
rxn02175	ATP:pantetheine-4'-phosphate adenylyltransferase	2.7.7.3	Pantothenate and CoA Biosynthesis	UCYN_00860	(1.0) cpd00834 + (1.0) cpd00067 + (1.0) cpd00002 <=> (1) cpd00012 + (1) cpd00655
rxn02341	N-[(R)-4'-Phosphopantothenoyl]-L-cysteine carboxy-lyase	4.1.1.36	Pantothenate and CoA Biosynthesis	UCYN_09060	(1.0) cpd00067 + (1.0) cpd02666 --> (1) cpd00834 + (1) cpd00011
rxn00100	ATP:dephospho-CoA 3'-phosphotransferase	2.7.1.24	Pantothenate and CoA Biosynthesis	UCYN_02020	(1.0) cpd00002 + (1.0) cpd00655 --> (1) cpd00010 + (1) cpd00008
rxn12510	ATP:pantothenate 4'-phosphotransferase	2.7.1.33	Pantothenate and CoA Biosynthesis	UCYN_06360	(1.0) cpd00644 + (1.0) cpd00002 --> (1) cpd00008 + (1) cpd02201
rxnAlDca	Hexadecenal Decarbonylase	4.1.99.5	Pentadecane Synthesis	UCYN_05810	(1.0) cis11hdl + (2.0) cpd00005 + (1.0) cpd00007 + (2.0) cpd00067 <=> (1) cpd05300 + (1) cpd00001 + (2) cpd00006 + (1) cpd00047
rxnAAred	Hexadecenoyl-ACP reductase	1.2.1.80	Pentadecane Synthesis	UCYN_05800	(1.0) cpd15239 + (1.0) cpd00067 + (1.0) cpd00004 <=> (1) cis11hdl + (1) cpd00003 + (1) cpd11493
rxn01200	Sedoheptulose-7-phosphate:D-glyceraldehyde-3-phosphate	2.2.1.1	Pentose Phosphate Pathway	UCYN_07010	(1.0) cpd00238 + (1.0) cpd00102 <=> (1) cpd00101 + (1) cpd00198
rxn01115	6-Phospho-D-gluconate:NADP+ 2-oxidoreductase (decarboxylating)	1.1.1.44	Pentose Phosphate Pathway	UCYN_06970	(1.0) cpd00006 + (1.0) cpd00284 <=> (1) cpd00005 + (1) cpd00011 + (1) cpd00171
rxn01116	D-Ribulose-5-phosphate 3-epimerase	5.1.3.1	Pentose Phosphate Pathway	UCYN_01930	(1.0) cpd00171 <=> (1) cpd00198
rxn00785	D-Fructose 6-phosphate:D-glyceraldehyde-3-phosphate glycolaldehyde	2.2.1.1	Pentose Phosphate Pathway	UCYN_07010	(1.0) cpd00072 + (1.0) cpd00102 <=> (1) cpd00236 + (1) cpd00198
rxn00784	2-Deoxy-D-ribose-5-phosphate acetaldehyde-lyase	4.1.2.4	Pentose phosphate pathway	UCYN_08630	(1.0) cpd00510 <=> (1) cpd00102 + (1) cpd00071
rxn00772	ATP:D-ribose 5-phosphotransferase	2.7.1.15	Pentose phosphate pathway	UCYN_09840	(1.0) cpd00002 + (1.0) cpd00105 <=> (1) cpd00101 + (1) cpd00008 + (1) cpd00067
rxn01987	Deoxyribokinase	2.7.1.15	Pentose phosphate pathway	UCYN_09840	(1.0) cpd00510 + (1.0) cpd00008 <=> (1) cpd00002 + (1) cpd01242
rxn01333	Sedoheptulose-7-phosphate:D-glyceraldehyde-3-phosphate	2.2.1.2	Pentose phosphate pathway	UCYN_02110	(1.0) cpd00238 + (1.0) cpd00102 <=> (1) cpd00236 + (1) cpd00072
rxn00604	D-Glucose-6-phosphate:NADP+ 1-oxoreductase	1.1.1.49	Pentose Phosphate Pathway	UCYN_11980	(1.0) cpd00006 + (1.0) cpd00079 <=> (1) cpd00005 + (1) cpd00067 + (1) cpd00911
rxn00778	D-Ribose 1,5-phosphomutase	5.4.2.7	Pentose Phosphate Pathway	UCYN_00830	(1.0) cpd00475 <=> (1) cpd00101
rxn00770	ATP:D-ribose-5-phosphate pyrophosphotransferase	2.7.6.1	Pentose Phosphate Pathway	UCYN_04270	(1.0) cpd00101 + (1.0) cpd00002 <=> (1) cpd00018 + (1) cpd00067 + (1) cpd00103
rxn00777	D-Ribose-5-phosphate ketol-isomerase	5.3.1.6	Pentose Phosphate Pathway	UCYN_09750	(1.0) cpd00101 <=> (1) cpd00171
rxn03904	UDPMurAc(oyl-L-Ala-D-gamma-Glu-L-Lys-D-Ala-D-Ala):undecaprenyl-	2.7.8.13	Peptidoglycan Biosynthesis	UCYN_01270	(1.0) cpd02968 + (1.0) cpd00286 --> (1) cpd00091 + (1) cpd03494
rxn03901	Undecaprenyl-diphosphate phosphohydrolase	3.6.1.27	Peptidoglycan Biosynthesis	UCYN_09190	(1.0) cpd02229t + (1.0) cpd00001 --> (1) cpd00009 + (1) cpd00067 + (1) cpd00286
rxn03408	UDP-N-acetylglucosamine-N-acetylmuramyl-(pentapeptide)pyrophosphoryl-undecaprenol N-acetylglucosamine transferase	2.4.1.227	Peptidoglycan Biosynthesis	UCYN_04430	(1.0) cpd00037 + (1.0) cpd03494 --> (1) cpd03495 + (1) cpd00067 + (1) cpd00014
rxn02286	UDP-N-acetylmuramate:L-alanine ligase (ADP-forming)	6.3.2.8	Peptidoglycan Biosynthesis	UCYN_08140	(1.0) cpd00773 + (1.0) cpd00002 + (1.0) cpd00035 --> (1) cpd00009 + (1) cpd00008 + (1) cpd00890 + (1) cpd00067
rxn02008	UDP-N-acetylmuramoyl-L-alanine:D-glutamate ligase(ADP-forming)	6.3.2.9	Peptidoglycan Biosynthesis	UCYN_03320	(1.0) cpd00890 + (1.0) cpd00186 + (1.0) cpd00002 --> (1) cpd00009 + (1) cpd00525 + (1) cpd00008 + (1) cpd00067
CBFCu	cytochrome b6/f complex	1.10.9.1	Photosynthesis	UCYN_04600 and UCYN_09680 and UCYN_04610 and UCYN_09690 and UCYN_02310 and UCYN_RS06160 and UCYN_06040	(2.0) cpd12265 + (1.0) cpd16503 + (2.0) cpd00067 --> (2) cpd12239 + (1) cpd07274 + (4) cpd00067
CYO1b2_syn	cytochrome c oxidase, synechocystis (2 protons)	1.9.3.1	Photosynthesis	((UCYN_12280 and UCYN_12290 and UCYN_12300) and (UCYN_02310))	(2.0) cpd12239 + (4.0) cpd00067 + (0.5) cpd00007 --> (1) cpd00001 + (2) cpd12265 + (2) cpd00067
PSI	photosystem I (plastocyanin)	1.97.1.12	Photosynthesis	UCYN_07110 and UCYN_07120 and UCYN_02540 and UCYN_02590 and UCYN_06320 and UCYN_06325 and UCYN_06830 and UCYN_05490 and UCYN_07490	(2.0) cpfdxo22 + (2.0) cpd12239 + (2.0) hvphoton1 --> (2) cpd12265 + (2) cpfdxr22
FQR	Cyclic Electron Flow	1.18.1.2	Photosynthesis	((UCYN_08310 and UCYN_05350) or (UCYN_12520 and UCYN_05350) or (UCYN_06240 and UCYN_05350) or (UCYN_12520 and UCYN_05350))	(1.0) cpd07274 + (2.0) cpd00067 + (2.0) cpfdxr22 --> (2) cpfdxo22 + (1) cpd16503
R_MEHLER	mehler reaction (ferredoxin dependent)	Undetermined	Photosynthesis	UCYN_04350	(1.0) cpd00007 + (2.0) cpd00067 + (2.0) cpfdxr22 --> (2) cpfdxo22 + (1) cpd00025
PSI_2	photosystem I (ferrocytochrome)	1.97.1.12	Photosynthesis	UCYN_07110 and UCYN_07120 and UCYN_02540 and UCYN_02590 and UCYN_06320 and UCYN_06325 and UCYN_06830 and UCYN_05490 and UCYN_07490	(2.0) cpfdxo22 + (2.0) hvphoton1 + (2.0) focytc_6 --> (2) ficytc_6 + (2) cpfdxr22
rxn02831	O-Succinylbenzoate:CoA ligase (AMP-forming)	6.2.1.26	Phylloquinone Biosynthesis	UCYN_12510	(1.0) cpd01772 + (1.0) cpd00010 + (1.0) cpd00002 --> (1) cpd00012 + (1) cpd00018 + (1) cpd02021
rxn11703	2-succinyl-6-hydroxy-2,4-cyclohexadiene-1-carboxylate synthase	4.2.99.20	Phylloquinone Biosynthesis	UCYN_02770	(1.0) cpd16335 --> (1) cpd00020 + (1) cpd03451
rxn11702	2-succinyl-5-enolpyruvyl-6-hydroxy-3-cyclohexene-1-carboxylate	2.2.1.9	Phylloquinone Biosynthesis	UCYN_01300	(1.0) cpd00024 + (1.0) cpd00067 + (1.0) cpd00658 --> (1) cpd00011 + (1) cpd16335
rxn02898	O-Succinylbenzoyl-CoA 1,4-dihydroxy-2-naphthoate-lyase	4.1.3.36	Phylloquinone Biosynthesis	UCYN_05740	(1.0) cpd02021 --> (1) cpd00010 + (1) cpd02295
rxn01258	Chorismate hydroxymutase	5.4.4.2	Phylloquinone Biosynthesis	UCYN_05240	(1.0) cpd00216 <=> (1) cpd00658
rxn04674	demethylphylloquinone methyltransferase	2.1.1.-	Phylloquinone Biosynthesis	UCYN_12710 or UCYN_01530 or UCYN_05430 or UCYN_00120	(1.0) cpd00017 + (1.0) cpd09410 --> (1) cpd00019 + (1) cpd00067 + (1) cpd01401
rxn04673	1,4-dihydroxy-2-naphthoate phytyltransferase	2.5.1.130	Phylloquinone Biosynthesis	UCYN_05230	(1.0) cpd02295 + (1.0) cpd00003 + (1.0) cpd03214 <=> (1) cpd09410 + (1) cpd00012 + (1) cpd00011 + (1) cpd00004
SDPSYN	all-trans-nonaprenyl-diphosphate synthase [geranyl-diphosphate specific]	2.5.1.84	Plastoquinone Biosynthesis	UCYN_02260	(7.0) cpd00113 + (1.0) cpd00283 --> (7) cpd00012 + (1) cpd02172
MSBQMT_l	Methyl solanyl benzoquinone methyl transferase (lumen)	2.1.1.-	Plastoquinone Biosynthesis	UCYN_02180	(1.0) cpd_msbq + (1.0) cpd00017 --> (1) cpd00067 + (1) cpd16503 + (1) cpd00019
MSBQMT_p	Methyl solanyl benzoquinone methyl transferase (periplasm)	2.1.1.-	Plastoquinone Biosynthesis	UCYN_02180	(1.0) cpd_msbq + (1.0) cpd00017 --> (1) cpd00067 + (1) cpd16503 + (1) cpd00019
rxn02288	Uroporphyrinogen-III carboxy-lyase	4.1.1.37	Porphyrin and Chlorophyll Metabolism	UCYN_03370	(4.0) cpd00067 + (1.0) cpd00774 --> (4) cpd00011 + (1) cpd02083
rxn03540	adenosylcobyric acid synthase (glutamine-hydrolysing)	6.3.5.10	Porphyrin and Chlorophyll Metabolism	UCYN_07840	(4.0) cpd00053 + (4.0) cpd00001 + (4.0) cpd00002 + (1.0) cpd03916 --> (4) cpd00009 + (4) cpd00067 + (4) cpd00008 + (1) cpd03917 + (4) cpd00023
rxn03541	adenosylcobinamide amidohydrolase	Undetermined	Porphyrin and Chlorophyll Metabolism	UCYN_10160	(1.0) cpd02039 + (1.0) cpd03917 <=> (1) cpd03918 + (1) cpd00001
rxn03542	hydrogenobyrinic-acid-a,c-diamide:cobalt cobalt-ligase	Undetermined	Porphyrin and Chlorophyll Metabolism	UCYN_10120	(1.0) cpd00149 + (1.0) cpd00001 + (1.0) cpd03913 + (1.0) cpd00002 --> (1) cpd00009 + (1) cpd00008 + (1) cpd03914 + (3) cpd00067
rxn02303	Coproporphyrinogen:oxygen oxidoreductase(decarboxylating)	1.3.3.3	Porphyrin and Chlorophyll Metabolism	UCYN_12030	(2.0) cpd00067 + (1.0) cpd00007 + (1.0) cpd02083 --> (2) cpd00001 + (2) cpd00011 + (1) cpd00791
rxn00224	Protoporphyrin ferro-lyase	4.99.1.1	Porphyrin and Chlorophyll Metabolism	UCYN_06750	(1.0) cpd10515 + (1.0) cpd01476 --> (2) cpd00067 + (1) cpd00028
rxn09179	protoporphyrinogen oxidase	1.3.3.4	Porphyrin and Chlorophyll Metabolism	UCYN_10660	(1.5) cpd00007 + (1.0) cpd00791 --> (3) cpd00001 + (1) cpd01476
rxn03492	precorrin-6Y:NADP+ oxidoreductase	1.3.1.54	Porphyrin and Chlorophyll Metabolism	UCYN_12690	(1.0) cpd00006 + (1.0) cpd03760 <=> (1) cpd00005 + (1) cpd00067 + (1) cpd03761
rxn03491	S-Adenosyl-L-methionine:1-precorrin-6Y C5,15-methyltransferase	2.1.1.132	Porphyrin and Chlorophyll Metabolism	UCYN_07680	(1.0) cpd03760 + (2.0) cpd00017 --> (2) cpd00019 + (1) cpd00011 + (1) cpd03835 + (2) cpd00067
rxn02775	S-adenosyl-L-methionine:cobalt-factor-II C20-methyltransferase	2.1.1.130	Porphyrin and Chlorophyll Metabolism	UCYN_03200	(1.0) cpd01620 + (1.0) cpd00017 --> (1) cpd00019 + (1) cpd00067 + (1) cpd03420
rxn12825	Heme A synthase	Undetermined	Porphyrin and Chlorophyll Metabolism	UCYN_05310	(1.0) cpd11313 + (1.0) cpd00001 --> (4) cpd00067 + (1) cpd11312
rxn00060	Porphobilinogen ammonia-lyase	4.3.1.8	Porphyrin and Chlorophyll Metabolism	UCYN_09770	(4.0) cpd00689 + (1.0) cpd00001 --> (1) cpd00755 + (4) cpd00013
rxn04161	chlorophyllide-a:phytyl-diphosphate phytyltransferase	2.5.1.62	Porphyrin and Chlorophyll Metabolism	UCYN_08890	(1.0) cpd01449 + (1.0) cpd03214 + (1.0) cpd00067 <=> (1) cpd00012 + (1) cpd03148
rxn04160	protochlorophyllide reductase	1.18.-.-	Porphyrin and Chlorophyll Metabolism	UCYN_05200 and UCYN_07820 and UCYN_07810	(3.0) cpd00001 + (1.0) cpd01845 + (2.0) cpd00002 <=> (2) cpd00009 + (1) cpd01449 + (2) cpd00008 + (0.5) cpd00007 + (1) cpd00067
rxn01629	(S)-4-Amino-5-oxopentanoate 4,5-aminomutase	5.4.3.8	Porphyrin and Chlorophyll Metabolism	UCYN_05760	(1.0) cpd00338 <=> (1) cpd02345
rxn11544	Hydrogenobyrinate a,c diamide synthase	Undetermined	Porphyrin and Chlorophyll Metabolism	UCYN_12680	(2.0) cpd00053 + (1.0) cpd03832 + (1.0) cpd00001 + (2.0) cpd00002 --> (2) cpd00023 + (1) cpd00012 + (2) cpd00008 + (1) cpd03913 + (1) cpd00067
rxn06979	Cobyrinic acid A,C-diamide synthase	6.3.1.-	Porphyrin and Chlorophyll Metabolism	UCYN_12680	(2.0) cpd00053 + (1.0) cpd03421 + (2.0) cpd00001 + (2.0) cpd00002 <=> (2) cpd00009 + (2) cpd00008 + (1) cpd03914 + (2) cpd00023 + (2) cpd00067
rxn04152	magnesium-protoporphyrin-IX 13-monomethyl ester,NADPH:oxygen	1.14.13.81	Porphyrin and Chlorophyll Metabolism	UCYN_08810 or UCYN_11800	(1.0) cpd00005 + (1.0) cpd02762 + (1.0) cpd00007 + (1.0) cpd00067 --> (1) cpd00006 + (1) cpd00001 + (1) cpd08629
rxn04153	magnesium-protoporphyrin-IX 13-monomethyl ester,NADPH:oxygen	1.14.13.81	Porphyrin and Chlorophyll Metabolism	UCYN_08810 or UCYN_11800	(1.0) cpd00005 + (1.0) cpd08629 + (1.0) cpd00007 + (1.0) cpd00067 --> (2) cpd00001 + (1) cpd08630 + (1) cpd00006
rxn06887	hydrogenobyrinic acid a,c-diamide synthase	6.3.5.9	Porphyrin and Chlorophyll Metabolism	UCYN_12680	(2.0) cpd00053 + (1.0) cpd03832 + (2.0) cpd00001 + (2.0) cpd00002 --> (2) cpd00009 + (2) cpd00008 + (1) cpd03913 + (2) cpd00023 + (2) cpd00067
rxn03535	ATP:cob(I)yrinic acid-a,c-diamide Cobeta-adenosyltransferase	2.5.1.17	Porphyrin and Chlorophyll Metabolism	UCYN_03660	(1.0) cpd00002 + (1.0) cpd03915 --> (1) cpd00067 + (1) cpd00421 + (1) cpd03916
THRPD	threonine-phosphate decarboxylase	Undetermined	Porphyrin and Chlorophyll Metabolism	UCYN_03030	(1.0) cpd08928 + (1.0) cpd00067 --> (1) cpd00011 + (1) cpd02547
rxn04384	adenosylcobyric acid:(R)-1-aminopropan-2-yl phosphate ligase	6.3.1.10	Porphyrin and Chlorophyll Metabolism	UCYN_10160	(1.0) cpd03917 + (1.0) cpd02547 + (1.0) cpd00002 --> (1) cpd00009 + (1) cpd00008 + (1) cpd03919 + (2) cpd00067
rxn02733	Mg-protoporphyrin IX magnesium-lyase	6.6.1.1	Porphyrin and Chlorophyll Metabolism	UCYN_00100	(1.0) cpd00001 + (1.0) cpd01476 + (1.0) cpd00254 + (1.0) cpd00002 --> (1) cpd00009 + (1) cpd00008 + (1) cpd02216 + (2) cpd00067
rxn02264	Hydroxymethylbilane hydro-lyase(cyclizing)	4.2.1.75	Porphyrin and Chlorophyll Metabolism	UCYN_09700	(1.0) cpd00755 --> (1) cpd00001 + (1) cpd00774
rxn04705	chlorophyllide-a:NADP+ oxidoreductase	1.3.1.75	Porphyrin and Chlorophyll Metabolism	UCYN_10050	(1.0) cpd00005 + (1.0) cpd00067 + (1.0) cpd08631 --> (1) cpd00006 + (1) cpd01845
rxn00029	5-Aminolevulinate hydro-lyase	4.2.1.24	Porphyrin and Chlorophyll Metabolism	UCYN_02330	(2.0) cpd00338 --> (1) cpd00067 + (2) cpd00001 + (1) cpd00689
rxn04045	sirohydrochlorin cobalt-lyase	4.99.1.3	Porphyrin and Chlorophyll Metabolism	UCYN_05400	(1.0) cpd03426 + (2.0) cpd00067 + (1.0) cpd00149 <=> (1) cpd01620
rxn04047	precorrin-3B C17-methyltransferase	2.1.1.131	Porphyrin and Chlorophyll Metabolism	UCYN_04760	(1.0) cpd00017 + (1.0) cpd03420 <=> (1) cpd00019 + (1) cpd00067 + (1) cpd08370
rxn04048	cobalt-precorrin-4 methyltransferase	2.1.1.133	Porphyrin and Chlorophyll Metabolism	UCYN_12140	(1.0) cpd00017 + (1.0) cpd08370 <=> (1) cpd00019 + (1) cpd08371
rxn04049	precorrin-5 C1-methyltransferase	2.1.1.-	Porphyrin and Chlorophyll Metabolism	UCYN_12710 or UCYN_01530 or UCYN_05430 or UCYN_00120	(1.0) cpd00001 + (1.0) cpd08371 + (1.0) cpd00017 <=> (1) cpd00019 + (1) cpd00071 + (1) cpd08372 + (2) cpd00067
rxn10482	cob(II)yrinic acid a,c-diamide reductase	1.16.8.1	Porphyrin and Chlorophyll Metabolism	UCYN_07070	(2.0) cpd03914 + (1.0) cpd00004 --> (2) cpd03915 + (1) cpd00067 + (1) cpd00003
rxn04052	precorrin-8X methylmutase	5.4.1.2	Porphyrin and Chlorophyll Metabolism	UCYN_07670	(1.0) cpd08375 <=> (1) cpd03421
rxn04051	precorrin-6Y C5,15-methyltransferase (decarboxylating)	2.1.1.132	Porphyrin and Chlorophyll Metabolism	UCYN_07680	(2.0) cpd00017 + (1.0) cpd08373 <=> (2) cpd00019 + (1) cpd00011 + (1) cpd08375 + (1) cpd00067
rxn04050	precorrin-6A reductase	1.3.1.54	Porphyrin and Chlorophyll Metabolism	UCYN_12690	(1.0) cpd00005 + (1.0) cpd08372 + (1.0) cpd00067 <=> (1) cpd00006 + (1) cpd08373
rxn02287	S-Adenosyl-L-methionine:uroporphyrin-III C-methyltransferase	2.1.1.107	Porphyrin and Chlorophyll Metabolism	UCYN_01840 or UCYN_09700	(2.0) cpd00017 + (1.0) cpd00774 --> (2) cpd00019 + (1) cpd01620 + (2) cpd00067
rxn13682	Oxygen Independent coproporphyrinogen-III oxidase	Undetermined	Porphyrin and Chlorophyll Metabolism	UCYN_11790	(4.0) cpfdxo22 + (2.0) cpd00005 + (2.0) cpd00017 + (1.0) cpd02083 --> (2) cpd00060 + (2) cpd00006 + (2) cpd00067 + (1) cpd00791 + (2) cpd03091 + (2) cpd00011 + (4) cpfdxr22
rxn06591	L-glutamate-semialdehyde: NADP+	1.2.1.70	Porphyrin and Chlorophyll Metabolism	UCYN_09370	(1.0) cpd00005 + (1.0) cpd12227 + (1.0) cpd00067 --> (1) cpd11912 + (1) cpd00006 + (1) cpd02345
rxn04154	magnesium-protoporphyrin-IX 13-monomethyl ester,NADPH:oxygen	1.14.13.81	Porphyrin and Chlorophyll Metabolism	UCYN_08810 or UCYN_11800	(1.0) cpd00005 + (1.0) cpd08630 + (1.0) cpd00007 + (1.0) cpd00067 --> (2) cpd00001 + (1) cpd00006 + (1) cpd08631
rxn03513	S-Adenosyl-L-methionine:precorrin-3B C17-methyltransferase	2.1.1.131	Porphyrin and Chlorophyll Metabolism	UCYN_04760	(1.0) cpd00017 + (1.0) cpd03833 --> (1) cpd00019 + (2) cpd00067 + (1) cpd03834
rxn03512	Precorrin 8X 11,12-methylmutase	5.4.1.2	Porphyrin and Chlorophyll Metabolism	UCYN_07670	(1.0) cpd03835 + (1.0) cpd00067 --> (1) cpd03832
rxn03514	S-adenosyl-L-methionine:precorrin-4 C11 methyltransferase	2.1.1.133	Porphyrin and Chlorophyll Metabolism	UCYN_12140	(1.0) cpd00017 + (1.0) cpd03834 --> (1) cpd00019 + (1) cpd03839 + (1) cpd00067
rxn05120	protoheme IX farnesyltransferase	2.5.1.-	Porphyrin and Chlorophyll Metabolism	UCYN_05300	(1.0) cpd00350 + (1.0) cpd00001 + (1.0) cpd00028 <=> (1) cpd00012 + (1) cpd11313
rxn05054	Adenosylcobyric acid:(R)-1-aminopropan-2-ol ligase (ADP-forming)	6.3.1.10	Porphyrin and Chlorophyll Metabolism	UCYN_10160	(1.0) cpd03917 + (1.0) cpd00002 + (1.0) cpd02039 --> (1) cpd00009 + (1) cpd00008 + (1) cpd03918 + (1) cpd00067
rxn02959	S-adenosyl-L-methionine:magnesium-protoporphyrin-IX	2.1.1.11	Porphyrin and Chlorophyll Metabolism	UCYN_08000	(1.0) cpd00017 + (1.0) cpd02216 --> (1) cpd02762 + (1) cpd00019
rxn03537	Adenosyl cobinamide phosphate guanyltransferase	2.7.7.62	Porphyrin and Chlorophyll Metabolism	UCYN_11490	(1.0) cpd00067 + (1.0) cpd00038 + (1.0) cpd03919 --> (1) cpd00012 + (1) cpd03920
rxn03536	Adenosyl cobinamide kinase	2.7.1.156	Porphyrin and Chlorophyll Metabolism	UCYN_11490	(1.0) cpd03918 + (1.0) cpd00002 --> (1) cpd03919 + (1) cpd00008 + (1) cpd00067
rxn03538	Adenosylcobalamin 5'-phosphate synthase	Undetermined	Porphyrin and Chlorophyll Metabolism	UCYN_12400	(1.0) cpd03423 + (1.0) cpd03920 --> (1) cpd00166 + (1) cpd00126
rxn00674	Propanoate:CoA ligase (AMP-forming)	6.2.1.1	Propanoate Metabolism	UCYN_07460	(1.0) cpd00141 + (1.0) cpd00010 + (1.0) cpd00002 --> (1) cpd00012 + (1) cpd00018 + (1) cpd00086
rxn01025	5-Methylcytosine aminohydrolase	3.5.4.1	Purine and Pyrimidine Metabolism	UCYN_03850 or UCYN_11420	(1.0) cpd01587 + (1.0) cpd00067 + (1.0) cpd00001 <=> (1) cpd00151 + (1) cpd00013
rxn00409	ATP:nucleoside-diphosphate phosphatransferase	2.7.4.6	Purine and Pyrimidine Metabolism	UCYN_12360	(1.0) cpd00096 + (1.0) cpd00002 <=> (1) cpd00052 + (1) cpd00008
rxn05231	Ribonucleotide reductase: ADP	1.17.4.1	Purine and Pyrimidine Metabolism	UCYN_04220 and UCYN_12420	(1.0) cpd11421 + (1.0) cpd00008 --> (1) cpd00001 + (1) cpd00177 + (1) cpd11420
rxn00363	Cytidine-5'-monophosphate phosphohydrolase	3.1.3.5	Purine and Pyrimidine Metabolism	UCYN_03450	(1.0) cpd00001 + (1.0) cpd00046 --> (1) cpd00009 + (1) cpd00067 + (1) cpd00367
rxn00364	ATP:CMP phosphotransferase	2.7.4.14	Purine and Pyrimidine Metabolism	UCYN_03860	(1.0) cpd00002 + (1.0) cpd00046 <=> (1) cpd00008 + (1) cpd00096
rxn00412	UTP:ammonia ligase(ADP-forming)	6.3.4.2	Purine and Pyrimidine Metabolism	UCYN_00630	(1.0) cpd00053 + (1.0) cpd00001 + (1.0) cpd00062 + (1.0) cpd00002 --> (1) cpd00009 + (2) cpd00067 + (1) cpd00008 + (1) cpd00023 + (1) cpd00052
rxn00410	UTP:ammonia ligase(ADP-forming)	6.3.4.2	Purine and Pyrimidine Metabolism	UCYN_00630	(1.0) cpd00062 + (1.0) cpd00002 + (1.0) cpd00013 --> (1) cpd00009 + (2) cpd00067 + (1) cpd00008 + (1) cpd00052
rxn00097	ATP:AMP phosphotransferase	2.7.4.3	Purine and Pyrimidine Metabolism	UCYN_10460	(1.0) cpd00018 + (1.0) cpd00002 <=> (2) cpd00008
rxn09562	guanylate kinase (GMP:dATP)	2.7.4.8	Purine and Pyrimidine Metabolism	UCYN_07300	(1.0) cpd00115 + (1.0) cpd00126 --> (1) cpd00031 + (1) cpd00177
rxn06076	2'-Deoxycytidine diphosphate:oxidized-thioredoxin 2'-oxidoreductase	1.17.4.1	Purine and Pyrimidine Metabolism	UCYN_04220 and UCYN_12420	(1.0) cpd00533 + (1.0) cpd00001 + (1.0) cpd11420 <-- (1) cpd11421 + (1) cpd00096
rxn06075	2'-Deoxyuridine 5'-diphosphate:oxidized-thioredoxin	1.17.4.1	Purine and Pyrimidine Metabolism	UCYN_04220 and UCYN_12420	(1.0) cpd11420 + (1.0) cpd00001 + (1.0) cpd00978 <-- (1) cpd11421 + (1) cpd00014
rxn00132	Adenosine 5'-monophosphate phosphohydrolase	3.1.3.5	Purine and Pyrimidine Metabolism	UCYN_03450	(1.0) cpd00018 + (1.0) cpd00001 --> (1) cpd00009 + (1) cpd00182 + (1) cpd00067
rxn00139	AMP:pyrophosphate phosphoribosyltransferase	2.4.2.7	Purine and Pyrimidine Metabolism	UCYN_04810	(1.0) cpd00012 + (1.0) cpd00018 <-- (1) cpd00103 + (1) cpd00128
rxn01799	deoxyuridine:orthophosphate 2-deoxy-D-ribosyltransferase	2.4.2.1,2.4.2.2,2.4.2.3,2.4.2.4	Purine and Pyrimidine Metabolism	UCYN_10090	(1.0) cpd00412 + (1.0) cpd00009 <=> (1) cpd00092 + (1) cpd00509
rxn01143	ATP:thymidine 5'-phosphotransferase	2.7.1.21	Purine and Pyrimidine Metabolism	UCYN_07980	(1.0) cpd00184 + (1.0) cpd00002 --> (1) cpd00298 + (1) cpd00008 + (1) cpd00067
rxn01146	Thymidine:orthophosphate deoxyribosyltransferase	2.4.2.4	Purine and Pyrimidine Metabolism	UCYN_10090	(1.0) cpd00184 + (1.0) cpd00009 <=> (1) cpd00151 + (1) cpd00509
rxn00237	ATP:nucleoside-diphosphate phosphatransferase	2.7.4.6	Purine and Pyrimidine Metabolism	UCYN_12360	(1.0) cpd00031 + (1.0) cpd00002 <=> (1) cpd00008 + (1) cpd00038
rxn00239	ATP:(d)GMP phosphotransferase	2.7.4.8	Purine and Pyrimidine Metabolism	UCYN_07300	(1.0) cpd00126 + (1.0) cpd00002 --> (1) cpd00008 + (1) cpd00031
rxn00303	ATP:GTP 3'-pyrophosphotransferase	2.7.6.5	Purine and Pyrimidine Metabolism	UCYN_00660	(1.0) cpd00038 + (1.0) cpd00002 --> (1) cpd02740 + (1) cpd00018
rxn01353	ATP:nucleoside-diphosphate phosphatransferase	2.7.4.6	Purine and Pyrimidine Metabolism	UCYN_12360	(1.0) cpd00002 + (1.0) cpd00295 <=> (1) cpd00241 + (1) cpd00008
rxn02517	ATP:nucleoside-diphosphate phosphatransferase	2.7.4.6	Purine and Pyrimidine Metabolism	UCYN_12360	(1.0) cpd00002 + (1.0) cpd00976 <=> (1) cpd00008 + (1) cpd00977
DHORD_PQ9	dihydoorotic acid dehydrogenase (plastoquinone9)	1.3.3.1	Purine and Pyrimidine Metabolism	UCYN_12000	(1.0) cpd00282 + (1.0) cpd07274 --> (1) cpd00247 + (1) cpd16503
rxn00119	ATP:nucleoside-phosphate phosphotransferase	2.7.4.14,2.7.4.22	Purine and Pyrimidine Metabolism	UCYN_01750 or UCYN_03860	(1.0) cpd00091 + (1.0) cpd00002 <=> (1) cpd00008 + (1) cpd00014
rxn00117	ATP:nucleoside-diphosphate phosphatransferase	2.7.4.6	Purine and Pyrimidine Metabolism	UCYN_12360	(1.0) cpd00002 + (1.0) cpd00014 <=> (1) cpd00008 + (1) cpd00062
rxn01520	5,10-Methylenetetrahydrofolate:dUMP C-methyltransferase	2.1.1.45	Purine and Pyrimidine Metabolism	UCYN_11440	(1.0) cpd00330 + (1.0) cpd00298 <=> (1) cpd00299 + (1) cpd00125
rxn01521	2'-Deoxyuridine 5'-monophosphate phosphohydrolase	3.1.3.5	Purine and Pyrimidine Metabolism	UCYN_03450	(1.0) cpd00299 + (1.0) cpd00001 --> (1) cpd00412 + (1) cpd00009 + (1) cpd00067
rxn00104	polyphosphate kinase	2.7.4.1	Purine and Pyrimidine Metabolism	UCYN_03540	(1.0) cpd00012 + (1.0) cpd00002 --> (1) cpd00421 + (1) cpd00008
rxn01986	2-deoxy-D-ribose 1-phosphate 1,5-phosphomutase	5.4.2.7	Purine and Pyrimidine Metabolism	UCYN_00830	(1.0) cpd00510 <=> (1) cpd00509
rxn01858	Deoxyadenosine aminohydrolase	3.5.4.4	Purine and Pyrimidine Metabolism	UCYN_09050	(1.0) cpd00438 + (1.0) cpd00067 + (1.0) cpd00001 --> (1) cpd03279 + (1) cpd00013
rxn07456	carbamoyl-phosphate synthase	6.3.5.5	Purine and Pyrimidine Metabolism	UCYN_05180 and UCYN_01900	(1.0) cpd00242 + (2.0) cpd00002 + (1.0) cpd00013 --> (1) cpd00009 + (2) cpd00008 + (1) cpd00146 + (1) cpd00067
rxn00913	5'-nucleotidase (GMP)	3.1.3.5	Purine and Pyrimidine Metabolism	UCYN_03450	(1.0) cpd00001 + (1.0) cpd00126 --> (1) cpd00311 + (1) cpd00009 + (1) cpd00067
rxn00916	Xanthosine-5'-phosphate:ammonia ligase (AMP-forming)	6.3.5.2	Purine and Pyrimidine Metabolism	UCYN_02860	(1.0) cpd00497 + (1.0) cpd00002 + (1.0) cpd00013 --> (1) cpd00012 + (1) cpd00018 + (1) cpd00126 + (1) cpd00067
rxn00917	Xanthosine-5'-phosphate:L-glutamine amido-ligase (AMP-forming)	6.3.5.2	Purine and Pyrimidine Metabolism	UCYN_02860	(1.0) cpd00053 + (1.0) cpd00001 + (1.0) cpd00497 + (1.0) cpd00002 --> (1) cpd00023 + (1) cpd00012 + (1) cpd00126 + (1) cpd00018 + (1) cpd00067
rxn00915	GMP:pyrophosphate phosphoribosyltransferase	2.4.2.7	Purine and Pyrimidine Metabolism	UCYN_04810	(1.0) cpd00012 + (1.0) cpd00126 <-- (1) cpd00207 + (1) cpd00103
rxn01445	5'-nucleotidase (dGMP)	3.1.3.5	Purine and Pyrimidine Metabolism	UCYN_03450	(1.0) cpd00296 + (1.0) cpd00001 --> (1) cpd00009 + (1) cpd00067 + (1) cpd00277
rxn00710	Orotidine-5'-phosphate carboxy-lyase	4.1.1.23	Purine and Pyrimidine Metabolism	UCYN_12260	(1.0) cpd00810 + (1.0) cpd00067 --> (1) cpd00011 + (1) cpd00091
rxn00717	Cytosine aminohydrolase	3.5.4.1	Purine and Pyrimidine Metabolism	UCYN_03850 or UCYN_11420	(1.0) cpd00067 + (1.0) cpd00001 + (1.0) cpd00307 --> (1) cpd00092 + (1) cpd00013
rxn01507	2'-Deoxyadenosine 5'-monophosphate phosphohydrolase	3.1.3.5, 3.1.3.89	Purine and Pyrimidine Metabolism	UCYN_03450	(1.0) cpd00294 + (1.0) cpd00001 --> (1) cpd00438 + (1) cpd00009 + (1) cpd00067
rxn01509	ATP:(d)GMP phosphotransferase	2.7.4.8	Purine and Pyrimidine Metabolism	UCYN_07300	(1.0) cpd00296 + (1.0) cpd00002 <=> (1) cpd00008 + (1) cpd00295
rxn00708	5'-nucleotidase (UMP)	3.1.3.5	Purine and Pyrimidine Metabolism	UCYN_03450	(1.0) cpd00091 + (1.0) cpd00001 --> (1) cpd00009 + (1) cpd00249 + (1) cpd00067
rxn00362	Cytidine-5'-monophosphate phosphoribo(deoxyribo)hydrolase	3.2.2.10	Purine and Pyrimidine Metabolism	UCYN_05920	(1.0) cpd00001 + (1.0) cpd00046 <=> (1) cpd00101 + (1) cpd00307
rxn01513	ATP:dTMP phosphotransferase	2.7.4.9	Purine and Pyrimidine Metabolism	UCYN_05040	(1.0) cpd00298 + (1.0) cpd00002 <=> (1) cpd00297 + (1) cpd00008
rxn01512	ATP:nucleoside-diphosphate phosphatransferase	2.7.4.6	Purine and Pyrimidine Metabolism	UCYN_12360	(1.0) cpd00297 + (1.0) cpd00002 <=> (1) cpd00357 + (1) cpd00008
rxn01519	dUTP nucleotidohydrolase	3.6.1.23	Purine and Pyrimidine Metabolism	UCYN_11430	(1.0) cpd00358 + (1.0) cpd00001 --> (1) cpd00012 + (1) cpd00299 + (1) cpd00067
rxn00414	Carbon-dioxide:L-glutamine amido-ligase (ADP-forming,	6.3.5.5	Purine and Pyrimidine Metabolism	UCYN_05180 and UCYN_01900	(1.0) cpd00053 + (1.0) cpd00242 + (1.0) cpd00001 + (2.0) cpd00002 --> (1) cpd00009 + (2) cpd00008 + (1) cpd00146 + (1) cpd00023 + (1) cpd00067
rxn01465	(S)-Dihydroorotate amidohydrolase	3.5.2.3	Purine and Pyrimidine Metabolism	UCYN_01460	(1.0) cpd00282 + (1.0) cpd00001 <=> (1) cpd00067 + (1) cpd00343
rxn00242	Guanosine-3',5'-bis(diphosphate) 3'-pyrophosphohydrolase	3.1.7.2	Purine and Pyrimidine Metabolism	UCYN_00660	(1.0) cpd00001 + (1.0) cpd00905 --> (1) cpd00012 + (1) cpd00031
rxn01678	ATP:nucleoside-diphosphate phosphatransferase	2.7.4.6	Purine and Pyrimidine Metabolism	UCYN_12360	(1.0) cpd00002 + (1.0) cpd00978 <=> (1) cpd00358 + (1) cpd00008
rxn01673	ATP:nucleoside-diphosphate phosphatransferase	2.7.4.6	Purine and Pyrimidine Metabolism	UCYN_12360	(1.0) cpd00533 + (1.0) cpd00002 <=> (1) cpd00356 + (1) cpd00008
rxn05233	Ribonucleotide reductase: GDP	1.17.4.1	Purine and Pyrimidine Metabolism	UCYN_04220 and UCYN_12420	(1.0) cpd11421 + (1.0) cpd00031 --> (1) cpd11420 + (1) cpd00001 + (1) cpd00295
rxn00834	IMP:NAD+ oxidoreductase	1.1.1.205	Purine and Pyrimidine Metabolism	UCYN_06390	(1.0) cpd00003 + (1.0) cpd00114 + (1.0) cpd00001 --> (1) cpd00497 + (1) cpd00067 + (1) cpd00004
rxn00832	IMP cyclohydrolase	3.5.4.10	Purine and Pyrimidine Metabolism	UCYN_01280 or UCYN_05340	(1.0) cpd00114 + (1.0) cpd00001 <=> (1) cpd02884
rxn00839	ATP:nucleoside-diphosphate phosphatransferase	2.7.4.6	Purine and Pyrimidine Metabolism	UCYN_12360	(1.0) cpd00002 + (1.0) cpd00177 <=> (1) cpd00115 + (1) cpd00008
rxn00711	UMP:pyrophosphate phosphoribosyltransferase	2.4.2.9	Purine and Pyrimidine Metabolism	UCYN_10960 or UCYN_06420	(1.0) cpd00012 + (1.0) cpd00091 <-- (1) cpd00092 + (1) cpd00103
rxn01127	ATP:AMP phosphotransferase	2.7.4.11	Purine and Pyrimidine Metabolism	UCYN_10460	(1.0) cpd00294 + (1.0) cpd00002 <=> (1) cpd00008 + (1) cpd00177
rxn01018	Carbamoyl-phosphate:L-aspartate carbamoyltransferase	2.1.3.2	Purine and Pyrimidine Metabolism	UCYN_11780	(1.0) cpd00041 + (1.0) cpd00146 --> (1) cpd00067 + (1) cpd00009 + (1) cpd00343
rxn04784	5-formaminoimidazole-4-carboxamide-1-beta-D-ribofuranosyl	6.3.4.-	Purine and Pyrimidine Metabolism	UCYN_09980	(1.0) cpd00002 + (1.0) cpd02851 + (1.0) cpd00047 --> (1) cpd00009 + (1) cpd02884 + (1) cpd00008
rxn01137	Adenosine aminohydrolase	3.5.4.4	Purine and Pyrimidine Metabolism	UCYN_09050	(1.0) cpd00067 + (1.0) cpd00001 + (1.0) cpd00182 --> (1) cpd00246 + (1) cpd00013
rxn00776	Uracil hydro-lyase (adding D-ribose 5-phosphate)	4.2.1.70	Purine and Pyrimidine Metabolism	UCYN_11260 or UCYN_05640	(1.0) cpd00092 + (1.0) cpd00101 --> (1) cpd00001 + (1) cpd00859
rxn01218	2'-Deoxycytidine 5'-monophosphate phosphohydrolase	3.1.3.5, 3.1.3.89	Purine and Pyrimidine Metabolism	UCYN_03450	(1.0) cpd00001 + (1.0) cpd00206 --> (1) cpd00654 + (1) cpd00009 + (1) cpd00067
rxn01219	ATP:CMP phosphotransferase	2.7.4.14	Purine and Pyrimidine Metabolism	UCYN_03860	(1.0) cpd00002 + (1.0) cpd00206 <=> (1) cpd00533 + (1) cpd00008
rxn01217	dCMP aminohydrolase	3.5.4.12	Purine and Pyrimidine Metabolism	UCYN_11420	(1.0) cpd00067 + (1.0) cpd00001 + (1.0) cpd00206 --> (1) cpd00299 + (1) cpd00013
rxn01362	Orotidine-5'-phosphate:pyrophosphate phosphoribosyltransferase	2.4.2.10	Purine and Pyrimidine Metabolism	UCYN_05600	(1.0) cpd00012 + (1.0) cpd00810 <=> (1) cpd00247 + (1) cpd00103
rxn01360	(S)-Dihydroorotate:oxygen oxidoreductase	1.3.3.1	Purine and Pyrimidine Metabolism	UCYN_12000	(1.0) cpd00007 + (1.0) cpd00282 --> (1) cpd00247 + (1) cpd00025
rxn01961	Xanthosine 5'-phosphate phosphohydrolase	3.1.3.5	Purine and Pyrimidine Metabolism	UCYN_03450	(1.0) cpd00001 + (1.0) cpd00497 --> (1) cpd00009 + (1) cpd00067 + (1) cpd01217
rxn00202	2-Hydroxybutane-1,2,4-tricarboxylate 2-oxoglutarate-lyase	2.3.3.14	Pyruvate Metabolism	UCYN_06080	(1.0) cpd00010 + (1.0) cpd00067 + (1.0) cpd00919 <-- (1) cpd00024 + (1) cpd00022 + (1) cpd00001
rxn02342	2-(alpha-Hydroxyethyl)thiamine diphosphate:lipoamide	1.2.4.1	Pyruvate Metabolism	UCYN_07650 and UCYN_06700	(1.0) cpd00213 + (1.0) cpd03049 --> (1) cpd00056 + (1) cpd00836
rxn01241b	Dihydrolipoamide:FAD+ oxidoreductase	1.8.1.4	Pyruvate Metabolism	UCYN_04240	(1.0) cpd00449 + (1.0) cpd00015 <=> (1) cpd00067 + (1) cpd00982 + (1) cpd00213
rxn01274	S-(2-Hydroxyacyl)glutathione hydrolase	3.1.2.6	Pyruvate Metabolism	UCYN_07080	(1.0) cpd02182 + (1.0) cpd00001 --> (1) cpd00067 + (1) cpd00221 + (1) cpd00042
rxn00011	pyruvate:thiamin diphosphate acetaldehydetransferase	1.2.4.1	Pyruvate Metabolism	UCYN_07650 and UCYN_06700	(1.0) cpd00011 + (1.0) cpd03049 <=> (1) cpd00056 + (1) cpd00067 + (1) cpd00020
rxn01871	acetyl-CoA:enzyme N6-(dihydrolipoyl)lysine S-acetyltransferase	2.3.1.12	Pyruvate Metabolism	UCYN_01790	(1.0) cpd00022 + (1.0) cpd00449 <=> (1) cpd00010 + (1) cpd00836
rxn01834	(R)-S-Lactoylglutathione methylglyoxal-lyase (isomerizing)	4.4.1.5	Pyruvate Metabolism	UCYN_00110	(1.0) cpd02182 <-- (1) cpd00042 + (1) cpd00428
rxn00175	Acetate:CoA ligase (AMP-forming)	6.2.1.1	Pyruvate Metabolism	UCYN_07460	(1.0) cpd00029 + (1.0) cpd00010 + (1.0) cpd00002 --> (1) cpd00012 + (1) cpd00018 + (1) cpd00022
rxn05040	3,4-Dihydroxy-2-butanone 4-phosphate synthase	4.1.99.12	Riboflavin Metabolism	UCYN_01560	(1.0) cpd00171 --> (1) cpd11225 + (1) cpd00067 + (1) cpd00047
rxn00048	Riboflavin synthase	2.5.1.9	Riboflavin Metabolism	UCYN_02700	(2.0) cpd02656 --> (1) cpd00220 + (1) cpd02882
rxn00300	GTP cyclohydrolase II	3.5.4.25	Riboflavin Metabolism	UCYN_01560	(3.0) cpd00001 + (1.0) cpd00038 --> (1) cpd00957 + (1) cpd00012 + (1) cpd00067 + (1) cpd00047
rxn00122	ATP:FMN adenylyltransferase	2.7.7.2	Riboflavin Metabolism	UCYN_05050	(1.0) cpd00067 + (1.0) cpd00002 + (1.0) cpd00050 --> (1) cpd00012 + (1) cpd00015
rxn00392	ATP:riboflavin 5'-phosphotransferase	2.7.1.26	Riboflavin Metabolism	UCYN_05050	(1.0) cpd00220 + (1.0) cpd00002 --> (1) cpd00008 + (1) cpd00050
rxn02475	2,5-Diamino-6-hydroxy-4-(5-phosphoribosylamino)-pyrimidine	3.5.4.26	Riboflavin Metabolism	UCYN_02660	(1.0) cpd00067 + (1.0) cpd00957 + (1.0) cpd00001 --> (1) cpd00931 + (1) cpd00013
rxn02474	5-amino-6-(5-phosphoribitylamino)uracil:NADP+ 1'-oxidoreductase	1.1.1.193	Riboflavin Metabolism	UCYN_11420	(1.0) cpd00006 + (1.0) cpd02720 <-- (1) cpd00005 + (1) cpd00067 + (1) cpd00931
rxn05039	pyrimidine phosphatase	3.1.3.-	Riboflavin Metabolism	UCYN_03450	(1.0) cpd00001 + (1.0) cpd02720 --> (1) cpd00009 + (1) cpd00067 + (1) cpd02882
rxn03080	6,7-Dimethyl-8-(1-D-ribityl)lumazine:6,7-dimethyl-8-(1-D-ribityl)	2.5.1.9	Riboflavin Metabolism	UCYN_01730	(1.0) cpd11225 + (1.0) cpd02882 --> (1) cpd00009 + (2) cpd00001 + (1) cpd02656 + (1) cpd00067
rxn00695	ATP:alpha-D-glucose-1-phosphate adenyltransferase	2.7.7.27	Starch and Sucrose Metabolism	UCYN_08010	(1.0) cpd00089 + (1.0) cpd00067 + (1.0) cpd00002 --> (1) cpd00012 + (1) cpd00387
rxn00211	UDPglucose:NAD+ oxidoreductase	1.1.1.22	Starch and Sucrose Metabolism	UCYN_11770	(2.0) cpd00003 + (1.0) cpd00001 + (1.0) cpd00026 <=> (1) cpd00144 + (3) cpd00067 + (2) cpd00004
rxn09399	1,4-alpha-glucan branching enzyme	2.4.1.18	Starch and Sucrose Metabolism	UCYN_00450	(1.0) cpd11735 --> (1) cpd00155
rxn13643	glycogen synthase (ADPGlc)	2.4.1.21	Starch and Sucrose Metabolism	UCYN_08480	(5.0) cpd00387 --> (1) cpd11735 + (5) cpd00008 + (5) cpd00067
rxn00379	ATP:sulfate adenylyltransferase	2.7.7.4	Sulfur Metabolism	UCYN_08060 and UCYN_01910	(1.0) cpd00067 + (1.0) cpd00002 + (1.0) cpd00048 --> (1) cpd00012 + (1) cpd00193
rxn09240	Sulfate adenyltransferase	2.7.7.4	Sulfur Metabolism	UCYN_08060 and UCYN_01910	(1.0) cpd00001 + (1.0) cpd00038 + (1.0) cpd00002 + (1.0) cpd00048 --> (1) cpd00009 + (1) cpd00012 + (1) cpd00031 + (1) cpd00193
rxn00649	O3-Acetyl-L-serine acetate-lyase (adding hydrogen sulfide)	4.2.99.8	Sulfur Metabolism	UCYN_02390 or UCYN_11830	(1.0) cpd00239 + (1.0) cpd00722 --> (1) cpd00067 + (1) cpd00029 + (1) cpd00084
rxn00361	ATP:adenylylsulfate 3'-phosphotransferase	2.7.1.25	Sulfur Metabolism	UCYN_07690	(1.0) cpd00193 + (1.0) cpd00002 --> (1) cpd00044 + (1) cpd00067 + (1) cpd00008
rxn00423	serine O-acetyltransferase	2.3.1.30	Sulfur Metabolism	UCYN_07710 or UCYN_07710	(1.0) cpd00054 + (1.0) cpd00022 <=> (1) cpd00010 + (1) cpd00722
rxn05239	adenosine 3',5'-bisphosphate,sulfite:oxidized-thioredoxin oxidoreductase	1.8.4.8	Sulfur Metabolism	UCYN_09300	(1.0) cpd00044 + (1.0) cpd11421 --> (1) cpd00045 + (1) cpd11420 + (1) cpd00081 + (2) cpd00067
rxn05902	ferredoxin-sulfite reductase	1.8.7.1	Sulfur Metabolism	UCYN_09870	(1.0) cpd00081 + (6.0) cpfdxr22 + (7.0) cpd00067 --> (6) cpfdxo22 + (3) cpd00001 + (1) cpd00239
rxn08756	1-hydroxy-2-methyl-2-(E)-butenyl 4-diphosphate reductase (ipdp)	Undetermined	Terpenoid Backbone Biosynthesis	UCYN_05960	(1.0) cpd08615 + (1.0) cpd00067 + (1.0) cpd00004 --> (1) cpd00113 + (1) cpd00003 + (1) cpd00001
rxn05070	squalene mutase (cyclizing)	5.4.99.17	Terpenoid Backbone Biosynthesis	UCYN_09140	(1.0) cpd00559 --> (1) cpd03751
rxn05071	squalene mutase (cyclizing)	5.4.99.17	Terpenoid Backbone Biosynthesis	UCYN_09140	(1.0) cpd00001 + (1.0) cpd00559 --> (1) cpd03750
rxn04308	di-trans,poly-cis-Decaprenyl-diphosphate:isopentenyl-diphosphate	2.5.1.31	Terpenoid Backbone Biosynthesis	UCYN_03140	(1.0) cpd08211 + (7.0) cpd00113 --> (7) cpd00012 + (1) cpd02229
rxn03958	1-Deoxy-D-xylulose-5-phosphate isomeroreductase	1.1.1.267	Terpenoid Backbone Biosynthesis	UCYN_00200	(1.0) cpd00006 + (1.0) cpd08286 <=> (1) cpd00005 + (1) cpd00067 + (1) cpd08289
rxn04113	1-hydroxy-2-methyl-2-(E)-butenyl 4-diphosphate reductase (ipdp) (NADP)	Undetermined	Terpenoid Backbone Biosynthesis	UCYN_05960	(1.0) cpd00005 + (1.0) cpd08615 + (1.0) cpd00067 --> (1) cpd00113 + (1) cpd00001 + (1) cpd00006
MECDPDH	2C-methyl-D-erythritol 2,4 cyclodiphosphate dehydratase	Undetermined	Terpenoid Backbone Biosynthesis	UCYN_06810	(1.0) cpd08301 + (1.0) cpd00004 --> (1) cpd08615 + (1) cpd00001 + (1) cpd00003
rxn03907	CTP: 2-C-Methyl-D-erythritol 4-phosphate cytidylyltransferase	2.7.7.60	Terpenoid Backbone Biosynthesis	UCYN_05070	(1.0) cpd00067 + (1.0) cpd00052 + (1.0) cpd08286 --> (1) cpd00012 + (1) cpd08287
rxn03908	ATP: 4-(Cytidine 5'-diphospho)-2-C-methyl-D-erythritol	2.7.1.148	Terpenoid Backbone Biosynthesis	UCYN_08710	(1.0) cpd08287 + (1.0) cpd00002 --> (1) cpd00008 + (1) cpd08288
rxn03909	1-Deoxy-D-xylulose-5-phosphate pyruvate-lyase (carboxylating)	2.2.1.7	Terpenoid Backbone Biosynthesis	UCYN_03050	(1.0) cpd00067 + (1.0) cpd00020 + (1.0) cpd00102 --> (1) cpd00011 + (1) cpd08289
rxn03910	2-Phospho-4-(cytidine 5'-diphospho)-2-C-methyl-D-erythritol	4.6.1.12	Terpenoid Backbone Biosynthesis	UCYN_05070	(1.0) cpd08288 --> (1) cpd08301 + (1) cpd00046
rxn04147	Squalene synthase	2.5.1.21	Terpenoid Backbone Biosynthesis	UCYN_07200	(1.0) cpd00005 + (2.0) cpd00350 + (1.0) cpd00067 --> (2) cpd00012 + (1) cpd00006 + (1) cpd00559
rxn01466	Geranyl-diphosphate:isopentenyl-diphosphate geranyltrans-transferase	2.5.1.10	Terpenoid Backbone Biosynthesis	UCYN_00870	(1.0) cpd00283 + (1.0) cpd00113 --> (1) cpd00012 + (1) cpd00350
rxn01487	Geranylgeranyl reductase	Undetermined	Terpenoid Backbone Biosynthesis	UCYN_09570	(3.0) cpd00005 + (3.0) cpd00067 + (1.0) cpd00289 --> (3) cpd00006 + (1) cpd03214
rxn01486	trans,trans-Farnesyl-diphosphate:isopentenyl-diphosphate	2.5.1.29	Terpenoid Backbone Biosynthesis	UCYN_00870	(1.0) cpd00350 + (1.0) cpd00113 --> (1) cpd00012 + (1) cpd00289
rxn04996	dimethyallyl diphosphate:NADP+ oxidoreductase	1.17.1.2	Terpenoid Backbone Biosynthesis	UCYN_05960	(1.0) cpd00202 + (1.0) cpd00001 + (1.0) cpd00006 <-- (1) cpd00005 + (1) cpd08615 + (1) cpd00067
rxn08352	1-hydroxy-2-methyl-2-(E)-butenyl 4-diphosphate reductase (dmpp)	Undetermined	Terpenoid Backbone Biosynthesis	UCYN_05960	(1.0) cpd08615 + (1.0) cpd00067 + (1.0) cpd00004 --> (1) cpd00202 + (1) cpd00003 + (1) cpd00001
rxn01213	Dimethylallyl-diphosphate:isopentenyl-diphosphate	2.5.1.1	Terpenoid Backbone Biosynthesis	UCYN_00870	(1.0) cpd00202 + (1.0) cpd00113 --> (1) cpd00012 + (1) cpd00283
rxn03843	Farnesyl diphosphate:Isopentenyl diphosphate farnesyl transferase	2.5.1.31	Terpenoid Backbone Biosynthesis	UCYN_03140	(1.0) cpd00350 + (1.0) cpd00113 --> (1) cpd00012 + (1) cpd08211
rxn00438	ATP:thiamin-phosphate phosphotransferase	2.7.4.16	Thiamine Metabolism	UCYN_03940	(1.0) cpd00002 + (1.0) cpd00793 --> (1) cpd00056 + (1) cpd00008
rxn02305	2-Methyl-4-amino-5-hydroxymethylpyrimidine-diphosphate:4-methyl-5-	2.5.1.3	Thiamine Metabolism	UCYN_02100	(1.0) cpd02894 + (1.0) cpd00067 + (1.0) cpd02654 --> (1) cpd00012 + (1) cpd00793
rxn09310	thiazole phosphate synthesis	Undetermined	Thiamine Metabolism	UCYN_06800	(1.0) cpd00084 + (1.0) cpd08289 + (1.0) cpd00002 + (1.0) cpd00069 --> (1) cpd02654 + (1) cpd00012 + (1) cpd00018 + (1) cpd00001 + (1) cpd00011 + (1) cpd15378 + (1) cpd00035 + (1) cpd00067
E2ctrans_cpd00019_ucyn	S-Adenosyl-homocysteine transfer (cytosol)	-	Transport	-	(1.0) cpd00019 <=> (1) cpd00019
E2ctrans_cpd00149_ucyn	Co2+ transfer (cytosol)	-	Transport	-	(1.0) cpd00149 <=> (1) cpd00149
E2ctrans_cpd00025_ucyn	H2O2 transfer (cytosol)	-	Transport	-	(1.0) cpd00025 <=> (1) cpd00025
E2ctrans_cpd00081_ucyn	Sulfite transfer (cytosol)	-	Transport	-	(1.0) cpd00081 <=> (1) cpd00081
E2ctrans_cpd11640_ucyn	H2 transfer (cytosol)	-	Transport	-	(1.0) cpd11640 <=> (1) cpd11640
E2ctrans_cpd00221_ucyn	D-Lactate transfer (cytosol)	-	Transport	-	(1.0) cpd00221 <=> (1) cpd00221
E2ctrans_cpd00001_ucyn	H2O transfer (cytosol)	-	Transport	-	(1.0) cpd00001 <=> (1) cpd00001
E2ctrans_cpd00492_ucyn	N-Acetyl-D-mannosamine transfer (cytosol)	-	Transport	-	(1.0) cpd00492 <=> (1) cpd00492
E2ctrans_cpd00239_ucyn	H2S transfer (cytosol)	-	Transport	-	(1.0) cpd00239 <=> (1) cpd00239
E2ctrans_cpd00011_ucyn	CO2 transfer (cytosol)	-	Transport	-	(1.0) cpd00011 <=> (1) cpd00011
E2ctrans_cpd00007_ucyn	O2 transfer (cytosol)	-	Transport	-	(1.0) cpd00007 <=> (1) cpd00007
E2ctrans_cpd00058_ucyn	Cu2+ transfer (cytosol)	-	Transport	-	(1.0) cpd00058 <=> (1) cpd00058
E2ctrans_cpd00017_ucyn	S-Adenosyl-L-methionine transfer (cytosol)	-	Transport	-	(1.0) cpd00017 <=> (1) cpd00017
E2ctrans_cpd10515_ucyn	Fe2+ transfer (cytosol)	-	Transport	-	(1.0) cpd10515 <=> (1) cpd10515
E2ctrans_cpd00033_ucyn	Glycine transfer (cytosol)	-	Transport	-	(1.0) cpd00033 <=> (1) cpd00033
E2ctrans_cpd00166_ucyn	Calomide transfer (cytosol)	-	Transport	-	(1.0) cpd00166 <=> (1) cpd00166
E2ctrans_cpd00063_ucyn	Ca2+ transfer (cytosol)	-	Transport	-	(1.0) cpd00063 <=> (1) cpd00063
E2ctrans_hvphoton1_ucyn	Photosystem 1 photon transfer (cytosol)	-	Transport	-	(1.0) hvphoton1 <=> (1) hvphoton1
E2ctrans_cpd00971_ucyn	Na+ transfer (cytosol)	-	Transport	-	(1.0) cpd00971 <=> (1) cpd00971
E2ctrans_cpd00117_ucyn	D-Alanine transfer (cytosol)	-	Transport	-	(1.0) cpd00117 <=> (1) cpd00117
E2ctrans_cpd00035_ucyn	L-Alanine transfer (cytosol)	-	Transport	-	(1.0) cpd00035 <=> (1) cpd00035
E2ctrans_cpd00048_ucyn	Sulfate transfer (cytosol)	-	Transport	-	(1.0) cpd00048 <=> (1) cpd00048
E2ctrans_cpd00254_ucyn	Mg transfer (cytosol)	-	Transport	-	(1.0) cpd00254 <=> (1) cpd00254
E2ctrans_cpd00009_ucyn	Phosphate transfer (cytosol)	-	Transport	-	(1.0) cpd00009 <=> (1) cpd00009
E2ctrans_cpd00051_ucyn	L-Arginine transfer (cytosol)	-	Transport	-	(1.0) cpd00051 <=> (1) cpd00051
E2ctrans_cpd00013_ucyn	NH3 transfer (cytosol)	-	Transport	-	(1.0) cpd00013 <=> (1) cpd00013
E2ctrans_cpd00242_ucyn	H2CO3 transfer (cytosol)	-	Transport	-	(1.0) cpd00242 <=> (1) cpd00242
E2ctrans_cpd00205_ucyn	K+ transfer (cytosol)	-	Transport	-	(1.0) cpd00205 <=> (1) cpd00205
E2ctrans_cpd00047_ucyn	Formate transfer (cytosol)	-	Transport	-	(1.0) cpd00047 <=> (1) cpd00047
E2ctrans_cpd00041_ucyn	L-Aspartate transfer (cytosol)	-	Transport	-	(1.0) cpd00041 <=> (1) cpd00041
E2ctrans_cpd00244_ucyn	Ni2+ transfer (cytosol)	-	Transport	-	(1.0) cpd00244 <=> (1) cpd00244
E2ctrans_cpd00322_ucyn	L-Isoleucine transfer (cytosol)	-	Transport	-	(1.0) cpd00322 <=> (1) cpd00322
E2ctrans_cpd00012_ucyn	PPi transfer (cytosol)	-	Transport	-	(1.0) cpd00012 <=> (1) cpd00012
E2ctrans_cpd04098_ucyn	Arsenite transfer (cytosol)	-	Transport	-	(1.0) cpd04098 <=> (1) cpd04098
E2ctrans_cpd00053_ucyn	L-Glutamine transfer (cytosol)	-	Transport	-	(1.0) cpd00053 <=> (1) cpd00053
E2ctrans_cpd00027_ucyn	D-Glucose transfer (cytosol)	-	Transport	-	(1.0) cpd00027 <=> (1) cpd00027
E2ctrans_cpd00029_ucyn	Acetate transfer (cytosol)	-	Transport	-	(1.0) cpd00029 <=> (1) cpd00029
E2ctrans_cpd10516_ucyn	fe3 transfer (cytosol)	-	Transport	-	(1.0) cpd10516 <=> (1) cpd10516
E2ctrans_cpd00108_ucyn	Galactose transfer (cytosol)	-	Transport	-	(1.0) cpd00108 <=> (1) cpd00108
E2ctrans_cpd00060_ucyn	L-Methionine transfer (cytosol)	-	Transport	-	(1.0) cpd00060 <=> (1) cpd00060
E2ctrans_cpd00129_ucyn	L-Proline transfer (cytosol)	-	Transport	-	(1.0) cpd00129 <=> (1) cpd00129
E2ctrans_cpd00100_ucyn	Glycerol transfer (cytosol)	-	Transport	-	(1.0) cpd00100 <=> (1) cpd00100
E2ctrans_cpd00067_ucyn	H+ transfer (cytosol)	-	Transport	-	(1.0) cpd00067 <=> (1) cpd00067
E2ctrans_cpd00107_ucyn	L-Leucine transfer (cytosol)	-	Transport	-	(1.0) cpd00107 <=> (1) cpd00107
E2ctrans_cpd02069_ucyn	3-Phosphonooxypyruvate transfer (cytosol)	-	Transport	-	(1.0) cpd02069 <=> (1) cpd02069
E2ctrans_cpd00023_ucyn	L-Glutamate transfer (cytosol)	-	Transport	-	(1.0) cpd00023 <=> (1) cpd00023
E2ctrans_cpd00132_ucyn	L-Asparagine transfer (cytosol)	-	Transport	-	(1.0) cpd00132 <=> (1) cpd00132
E2ctrans_cpd00528_ucyn	N2 transfer (cytosol)	-	Transport	-	(1.0) cpd00528 <=> (1) cpd00528
E2ctrans_cpd00156_ucyn	L-Valine transfer (cytosol)	-	Transport	-	(1.0) cpd00156 <=> (1) cpd00156
E2ctrans_cpd00186_ucyn	D-Glutamate transfer (cytosol)	-	Transport	-	(1.0) cpd00186 <=> (1) cpd00186
E2ctrans_cpd01242_ucyn	Thyminose transfer (cytosol)	-	Transport	-	(1.0) cpd01242 <=> (1) cpd01242
E2ctrans_cpd00032_ucyn	Oxaloacetate transfer (cytosol)	-	Transport	-	(1.0) cpd00032 <=> (1) cpd00032
rxn10474	cobalt transport via permease (no H+)	TC-1.A.35	Transport (TPP)	UCYN_09890	(1.0) cpd00149 <=> (1) cpd00149
NH4t	ammonium transport via diffusion	Undetermined	Transport (TPP)	UCYN_10150	(1.0) cpd00013 <=> (1) cpd00013
rxn08163	arsenite efflux via ATP hydrolysis	3.6.3.16	Transport (TPP)	UCYN_12130	(1.0) cpd00009 + (1.0) cpd00008 + (1.0) cpd00067 + (1.0) cpd04098 <-- (1) cpd04098 + (1) cpd00001 + (1) cpd00002
rxn10447	calcium transport via ABC system	Undetermined	Transport (TPP)	UCYN_10090	(1.0) cpd00001 + (1.0) cpd00063 + (1.0) cpd00002 --> (1) cpd00009 + (1) cpd00008 + (1) cpd00063 + (1) cpd00067
NIabc	nickel transport via ABC system	Undetermined	Transport (TPP)	UCYN_00470 and UCYN_12220	(1.0) cpd00244 + (1.0) cpd00001 + (1.0) cpd00002 --> (1) cpd00009 + (1) cpd00008 + (1) cpd00067 + (1) cpd00244
rxn05513	calcium efflux via ABC system	Undetermined	Transport (TPP)	UCYN_10090 or UCYN_07150 or UCYN_10240	(1.0) cpd00001 + (1.0) cpd00002 + (1.0) cpd00063 --> (1) cpd00009 + (1) cpd00008 + (1) cpd00063 + (1) cpd00067
rxn05162	D-Galactose ABC transport	Undetermined	Transport (TPP)	UCYN_09170	(1.0) cpd00001 + (1.0) cpd00108 + (1.0) cpd00002 --> (1) cpd00009 + (1) cpd00108 + (1) cpd00008 + (1) cpd00067
rxn05166	Cobalt-ABC transport	Undetermined	Transport (TPP)	UCYN_00470 and UCYN_12220	(1.0) cpd00001 + (1.0) cpd00149 + (1.0) cpd00002 --> (1) cpd00009 + (1) cpd00149 + (1) cpd00008 + (1) cpd00067
rxn05195	Fe3+-ABC transport	TC-3.A.1.10	Transport (TPP)	UCYN_01950 and UCYN_05550 and UCYN_04190	(1.0) cpd00001 + (1.0) cpd10516 + (1.0) cpd00002 --> (1) cpd00009 + (1) cpd00008 + (1) cpd10516 + (1) cpd00067
rxn08624	L-Glutamine-ABC transport	TC-3.A.1.3	Transport (TPP)	UCYN_07040	(1.0) cpd00053 + (1.0) cpd00001 + (1.0) cpd00002 --> (1) cpd00053 + (1) cpd00009 + (1) cpd00008 + (1) cpd00067
rxn10481	Copper transport via ABC system	TC-3.A.3	Transport (TPP)	UCYN_07150 or UCYN_10090	(1.0) cpd00009 + (1.0) cpd00058 + (1.0) cpd00008 + (1.0) cpd00067 <-- (1) cpd00001 + (1) cpd00058 + (1) cpd00002
MGt5	magnesium transport via permease (no H+)	TC-1.A.35	Transport (TPP)	UCYN_09890	(1.0) cpd00254 <=> (1) cpd00254
Ktpp	potassium irreversible transport via proton symporter	TC-2.A.37	Transport (TPP)	UCYN_11410	(1.0) cpd00067 + (1.0) cpd00205 --> (1) cpd00205 + (1) cpd00067
rxn05496	L-alanine transport via proton symport	TC-2.A.25	Transport (TPP)	UCYN_09100	(1.0) cpd00067 + (1.0) cpd00035 <=> (1) cpd00067 + (1) cpd00035
rxn09122	phosphate transport via ABC system	TC-3.A.1.7	Transport (TPP)	UCYN_04130 and UCYN_04140 and UCYN_04120 and UCYN_04160	(1.0) cpd00009 + (1.0) cpd00001 + (1.0) cpd00002 --> (2) cpd00009 + (1) cpd00008 + (1) cpd00067
rxn05582	glycine transport via proton symport	TC-2.A.3.1	Transport (TPP)	UCYN_09100	(1.0) cpd00033 + (1.0) cpd00067 <=> (1) cpd00067 + (1) cpd00033
rxn05209	Proton sodium antiport	Undetermined	Transport (TPP)	UCYN_02280 or UCYN_04780	(1.0) cpd00067 + (1.0) cpd00971 <-- (1) cpd00971 + (1) cpd00067
rxn05494	D-alanine transport via proton symport	TC-2.A.3.1	Transport (TPP)	UCYN_09100	(1.0) cpd00067 + (1.0) cpd00117 <=> (1) cpd00117 + (1) cpd00067
rxn06448	L-Tryptophan -tRNA(Trp) ligase (AMP-forming)	6.1.1.2	Tyrosine, Tryptophan, and Phenylalanine Metabolism	UCYN_06930	(1.0) cpd11923 + (1.0) cpd00002 + (1.0) cpd00065 --> (1) cpd00012 + (1) cpd00018 + (1) cpd12336
rxn06444	L-Phenylalanine:tRNA(Ala) ligase (AMP-forming)	6.1.1.20	Tyrosine, Tryptophan, and Phenylalanine Metabolism	UCYN_11730 and UCYN_11680	(1.0) cpd11919 + (1.0) cpd00066 + (1.0) cpd00002 + (1.0) cpd00067 --> (1) cpd00012 + (1) cpd00018 + (1) cpd12335
rxn02213	3-Dehydroquinate hydro-lyase	4.2.1.10	Tyrosine, Tryptophan, and Phenylalanine Metabolism	UCYN_07910	(1.0) cpd00699 <=> (1) cpd01716 + (1) cpd00001
rxn02212	2-Dehydro-3-deoxy-D-arabino-heptonate 7-phosphate phosphate-lyase	4.2.3.4	Tyrosine, Tryptophan, and Phenylalanine Metabolism	UCYN_05560	(1.0) cpd02857 --> (1) cpd00067 + (1) cpd00009 + (1) cpd00699
rxn00493	L-Phenylalanine:2-oxoglutarate aminotransferase	2.6.1.58	Tyrosine, Tryptophan, and Phenylalanine Metabolism	UCYN_01480	(1.0) cpd00024 + (1.0) cpd00066 <=> (1) cpd00023 + (1) cpd00143
rxn01255	5-O-(1-Carboxyvinyl)-3-phosphoshikimate phosphate-lyase	4.2.3.5	Tyrosine, Tryptophan, and Phenylalanine Metabolism	UCYN_09900	(1.0) cpd00932 --> (1) cpd00067 + (1) cpd00216 + (1) cpd00009
rxn06280	L-Tyrosine:tRNA(Tyr) ligase (AMP-forming)	6.1.1.1	Tyrosine, Tryptophan, and Phenylalanine Metabolism	UCYN_00590	(1.0) cpd00002 + (1.0) cpd00069 + (1.0) cpd11751 --> (1) cpd12194 + (1) cpd00012 + (1) cpd00018
rxn01332	Phosphoenolpyruvate:D-erythrose-4-phosphate	4.1.2.15	Tyrosine, Tryptophan, and Phenylalanine Metabolism	UCYN_11210	(1.0) cpd00061 + (1.0) cpd00236 + (1.0) cpd00001 --> (1) cpd02857 + (1) cpd00009 + (1) cpd00067
rxn00527	L-Tyrosine:2-oxoglutarate aminotransferase	2.6.1.5	Tyrosine, Tryptophan, and Phenylalanine Metabolism	UCYN_01480	(1.0) cpd00024 + (1.0) cpd00069 <=> (1) cpd00023 + (1) cpd00868
rxn01739	ATP:shikimate 3-phosphotransferase	2.7.1.71	Tyrosine, Tryptophan, and Phenylalanine Metabolism	UCYN_11520	(1.0) cpd00383 + (1.0) cpd00002 --> (1) cpd00008 + (1) cpd02030 + (1) cpd00067
rxn01740	Shikimate:NADP+ 5-oxidoreductase	1.1.1.25	Tyrosine, Tryptophan, and Phenylalanine Metabolism	UCYN_12120	(1.0) cpd00006 + (1.0) cpd00383 <=> (1) cpd00005 + (1) cpd00067 + (1) cpd01716
rxn02465	N-Acetyl-L-glutamate-5-semialdehyde:NADP+ 5-oxidoreductase	1.2.1.38	Urea Cycle and Amino Acid Metabolisms	UCYN_06990	(1.0) cpd00009 + (1.0) cpd00918 + (1.0) cpd00006 <=> (1) cpd00005 + (1) cpd02552 + (1) cpd00067
rxn06449	L-Valine:tRNAVal ligase (AMP-forming)	6.1.1.9	Valine, Leucine, and Isoleucine Metabolism	UCYN_06400	(1.0) cpd00156 + (1.0) cpd11924 + (1.0) cpd00002 --> (1) cpd00012 + (1) cpd00018 + (1) cpd12133
rxn06440	L-Isoleucine:tRNA(Ile) ligase (AMP-forming)	6.1.1.5	Valine, Leucine, and Isoleucine Metabolism	UCYN_00420	(1.0) cpd11915 + (1.0) cpd00002 + (1.0) cpd00322 --> (1) cpd00012 + (1) cpd00018 + (1) cpd12256
rxn00902	3-Carboxy-3-hydroxy-4-methylpentanoate 3-methyl-2-oxobutanoate-lyase	4.1.3.12	Valine, Leucine, and Isoleucine Metabolism	UCYN_06080	(1.0) cpd00010 + (1.0) cpd01646 + (1.0) cpd00067 <-- (1) cpd00022 + (1) cpd00001 + (1) cpd00123
rxn05109	Citramalate synthase	Undetermined	Valine, Leucine, and Isoleucine Metabolism	UCYN_06080	(1.0) cpd00607 + (1.0) cpd00010 + (1.0) cpd00067 <-- (1) cpd00022 + (1) cpd00001 + (1) cpd00020
rxn06441	L-Leucine:tRNA(Leu) ligase (AMP-forming)	6.1.1.4	Valine, Leucine, and Isoleucine Metabolism	UCYN_00260	(1.0) cpd00107 + (1.0) cpd00002 + (1.0) cpd11916 --> (1) cpd12003 + (1) cpd00012 + (1) cpd00018
rxn03951	NAD-dependent threonine 4-phosphate dehydrogenase	1.1.1.262	Vitamin B6 Metabolism	UCYN_06030	(1.0) cpd03607 + (1.0) cpd00003 --> (1) cpd04539 + (1) cpd00067 + (1) cpd00004
rxn01331	D-erythrose 4-phosphate:NAD+ oxidoreductase	1.2.1.72	Vitamin B6 Metabolism	UCYN_00240	(1.0) cpd00236 + (1.0) cpd00003 + (1.0) cpd00001 <=> (1) cpd02147 + (2) cpd00067 + (1) cpd00004
rxn00208	Pyridoxamine-5'-phosphate:oxygen oxidoreductase (deaminating)	1.4.3.5	Vitamin B6 Metabolism	UCYN_05900	(1.0) cpd00493 + (1.0) cpd00001 + (1.0) cpd00007 --> (1) cpd00025 + (1) cpd00016 + (1) cpd00013
rxn00209	Pyridoxine 5-phosphate:oxygen oxidoreductase (deaminating)	1.4.3.5	Vitamin B6 Metabolism	UCYN_05900	(1.0) cpd00007 + (1.0) cpd00478 <=> (1) cpd00016 + (1) cpd00025 + (1) cpd00067
rxn04070	pyridoxine 5'-phosphate synthase	2.6.99.2	Vitamin B6 Metabolism	UCYN_12070	(1.0) cpd08289 + (1.0) cpd08449 <=> (1) cpd00009 + (1) cpd00478 + (2) cpd00001 + (2) cpd00067
rxn07335	S-adenosyl-L-methionine:delta-tocopherol 5-O-methyltransferase	2.1.1.95	Vitamin E biosynthesis	UCYN_02180	(1.0) cpd00017 + (1.0) cpd09850 --> (1) cpd09851 + (1) cpd00019 + (1) cpd00067

## Sheet: Metabolite Info
Metabolite ID	Name	Formula	Aliases	inchikey
cpd11471	(2E)-Octenoyl-[acp]	C8H13OS	AraCyc:2-Octenoyl-ACPs;BiGG:toct2eACP;BrachyCyc:2-Octenoyl-ACPs;KEGG:C05751;MetaCyc:2-Octenoyl-ACPs;name:(2E)-Octenoyl-[acp]|(2E)-octenoyl-[acp]|2-Octenoyl-ACPs|2-Octenoyl-[acyl-carrier protein]|Oct-2-enoyl-[acyl-carrier protein]|a trans oct-2-enoyl-[acp]|a trans-oct-2-enoyl-[acp]|a trans-oct-2-enoyl-[acyl-carrier protein]|trans-Oct-2-enoyl-[acp]|trans-Oct-2-enoyl-[acyl-carrier protein]	-
cpd01242	Thyminose	C5H10O4	BiGG:drib;BrachyCyc:2-DEOXYRIBOSE;EcoCyc:2-DEOXYRIBOSE;KEGG:C01801;MetaCyc:2-DEOXYRIBOSE;name:2'-deoxyribose|2-Deoxy-D-erythro-pentose|2-Deoxy-D-ribose|2-Deoxy-beta-D-erythro-pentose|2-deoxy-D-ribose|2-deoxyribose|Deoxyribose|Thyminose|deoxyribose	-
cpd02920	2-Amino-4-hydroxy-6-hydroxymethyl-7-8-dihydropteridinediphosphate	C7H9N5O8P2	AraCyc:DIHYDROPTERIN-CH2OH-PP;BiGG:2ahhmd|6hmhptpp;BrachyCyc:DIHYDROPTERIN-CH2OH-PP;KEGG:C04807;MetaCyc:DIHYDROPTERIN-CH2OH-PP;name:(2-amino-4-hydroxy-7,8-dihydropteridin-6-yl)methyl diphosphate|2-Amino-4-hydroxy-6-hydroxymethyl-7,8-dihydropteridine diphosphate|2-Amino-4-hydroxy-6-hydroxymethyl-7-8-dihydropteridinediphosphate|2-Amino-7,8-dihydro-4-hydroxy-6-(diphosphooxymethyl)pteridine|2-amino-7…	-
cpd01326	L-Lysyl-tRNA	C21H37N2O17P2R3	AlgaGEM:S_L_45_Lysyl_45_tRNA_40_Lys_41__c;AraGEM:S_L_45_Lysyl_45_tRNA_40_Lys_41__c;BiGG:lystrna;KEGG:C01931;Maize_C4GEM:S_L_45_Lysyl_45_tRNA_c;name:L-Lysyl-tRNA|L-Lysyl-tRNA(Lys)	-
cpd15217	S-aminomethyldihydrolipoamide	C9H21N2OS2	BiGG:alpam;iGT196:alpam;iMEO21:alpam;iMM904:alpam;iND750:alpam;name:S-aminomethyldihydrolipoamide	-
cpd01977	4-Phospho-L-aspartate	C4H6NO7P	AraCyc:L-BETA-ASPARTYL-P;BiGG:4pasp;BrachyCyc:L-BETA-ASPARTYL-P;KEGG:C03082;MetaCyc:L-BETA-ASPARTYL-P;name:4-Phospho-L-aspartate|4-phospho-L-aspartate|L-4-Aspartyl phosphate|L-4-aspartyl phosphate|L-aspartyl-4-P|L-aspartyl-4-phosphate|L-aspartyl-beta-phosphate|L-beta-aspartyl-P|L-beta-aspartyl-phosphate	IXZNKTPIYKDIGG-REOHCLBHSA-L
cpd15269	octadecenoate	C18H33O2	BiGG:ocdcea;JM_Creinhardtii:(C18:1);JP_Creinhardtii_MSB:M_ocdcea_c|M_ocdcea_h;iAF1260:ocdcea;iGT196:ocdcea;name:octadecenoate	-
cpdDG140	Digalactosyl-diacylglycerol(n-C14)	C43H85O10		-
cpd03426	Sirohydrochlorin	C42H38N4O16	AraCyc:SIROHYDROCHLORIN;BiGG:scl;BrachyCyc:SIROHYDROCHLORIN;KEGG:C05778;MetaCyc:SIROHYDROCHLORIN;name:Precorrin|Sirohydrochlorin|sirohydrochlorin	KWIZRXMMFRBUML-AHGFGAHVSA-F
cpd03427	(3Z)-Phycocyanobilin	C33H36N4O6	ChlamyCyc:3Z-PHYCOCYANOBILIN;KEGG:C05786;MetaCyc:3Z-PHYCOCYANOBILIN;name:(3Z)-Phycocyanobilin|(3Z)-phycocyanobilin	INPDFIMLLXXDOQ-AIKFXVFZSA-L
cpd15548	Phosphatidylglycerophosphate dioctadec-11-enoyl	C42H78O13P2	BiGG:pgp181;iAF1260:pgp181;iJN746:pgp181;iMA945:pgp181;name:Phosphatidylglycerophosphate (dioctadec-11-enoyl, n-C18:1)|Phosphatidylglycerophosphate dioctadec-11-enoyl	-
cpd03423	alpha-Ribazole	C14H18N2O4	BiGG:rdmbzi;EcoCyc:ALPHA-RIBAZOLE;KEGG:C05775;MetaCyc:ALPHA-RIBAZOLE;RiceCyc:ALPHA-RIBAZOLE;name:N1-(alpha-D-Ribosyl)-5,6-dimethylbenzimidazole|N1-(alpha-D-ribosyl)-5,6-dimethylbenzimidazole|alpha-Ribazole|alpha-ribazole	HLRUKOJSWOKCPP-SYQHCUMBSA-N
cpd03420	Precorrin 3A	C43H43N4O16	BiGG:pre3a;KEGG:C05772;MetaCyc:CPD-642;RiceCyc:CPD-642;iGT196:pre3a;name:Precorrin 3 A|Precorrin 3A|precorrin-3A	AILJETHLKULYHE-IHDLTXBCSA-G
cpd03421	Cobyrinate	C45H55CoN4O14	BiGG:cobya;KEGG:C05773;MetaCyc:CPD-9049;iAF692:cobya;iGT196:cobya;name:Cob(II)yrinate|Cob(II)yrinic acid|Cobyrinate|Cobyrinic acid|cobyrinate|cobyrinic acid	-
cpd15543	Phosphatidylglycerophosphate ditetradecanoyl	C34H66O13P2	BiGG:pgp140;iAF1260:pgp140;iMA945:pgp140;name:Phosphatidylglycerophosphate ditetradecanoyl	-
cpd15506	two disacharide linked murein units, tetrapeptide corsslinked tetrapeptide (A2pm->D-ala) (middle of chain)	C74H112N14O39	BiGG:murein4px4p;iAF1260:murein4px4p;iMA945:murein4px4p;name:two disacharide linked murein units, tetrapeptide corsslinked tetrapeptide (A2pm->D-ala) (middle of chain)	-
cpd15541	Phosphatidylglycerol dioctadec-11-enoyl	C42H78O10P	BiGG:pg181;iAF1260:pg181;iJN746:pg181;iMA945:pg181;name:Phosphatidylglycerol (dioctadec-11-enoyl, n-C18:1)|Phosphatidylglycerol dioctadec-11-enoyl	-
cpd15546	Phosphatidylglycerophosphate dihexadec-9-enoyl	C38H70O13P2	BiGG:pgp161;iAF1260:pgp161;iJN746:pgp161;iMA945:pgp161;name:Phosphatidylglycerophosphate dihexadec-9-enoyl	-
cpd15547	Phosphatidylglycerophosphate dioctadecanoyl	C42H82O13P2	BiGG:pgp180;iAF1260:pgp180;iJN746:pgp180;iMA945:pgp180;name:Phosphatidylglycerophosphate (dioctadecanoyl, n-C18:0)|Phosphatidylglycerophosphate dioctadecanoyl	-
cpd01401	Vitamin K1	C31H46O2	BiGG:phllqne;ChlamyCyc:2-METHYL-3-PHYTYL-14-NAPHTHOQUINONE;KEGG:C02059;MetaCyc:2-METHYL-3-PHYTYL-14-NAPHTHOQUINONE;PlantCyc:2-METHYL-3-PHYTYL-14-NAPHTHOQUINONE;name:2-Methyl-3-phytyl-1,4-naphthoquinone|2-methyl-3-phytyl-1,4-naphthoquinone|3-phytylmenadione|Phylloquinone|Phytonadione|Vitamin K1|phylloquinone|phytomenadione|phytonadione|vitamin K1	-
cpd02762	Mg-Protoporphyrin IX 13-monomethyl ester	C35H34MgN4O4	AraCyc:MG-PROTOPORPHYRIN-MONOMETHYL-ESTER;BiGG:mppp9om;BrachyCyc:MG-PROTOPORPHYRIN-MONOMETHYL-ESTER;KEGG:C04536;MetaCyc:MG-PROTOPORPHYRIN-MONOMETHYL-ESTER;name:Magnesium protoporphyrin IX 13-methyl ester|Magnesium protoporphyrin monomethyl ester|Magnesium-protoporphyrin IX 13-monomethyl ester|Mg-Protoporphyrin IX 13-monomethyl ester|Mg-protoporphyrin monomethyl ester|MgP monomethyl ester|MgPMME|m…	JHTBRMHXRULRGV-NCCDZXNNSA-L
cpd04098	Arsenite	H2AsO3	BiGG:aso3;KEGG:C06697;TS_Athaliana:met635_c;iAF1260:aso3;iMA945:aso3;name:Arsenite|Trisoxylatoarsine|arsenite	AQLMHYSWFMLWBS-UHFFFAOYSA-N
cpd11482	(R)-3-Hydroxydecanoyl-[acyl-carrier protein]	C10H19O2S	AraCyc:Beta-hydroxydecanoyl-ACPs;BiGG:3hdecACP;BrachyCyc:Beta-hydroxydecanoyl-ACPs;KEGG:C04619;MetaCyc:Beta-hydroxydecanoyl-ACPs;name:(3R)-3-Hydroxydecanoyl-[acyl-carrier protein]|(R)-3-Hydroxydecanoyl-[acyl-carrier protein]|Beta-hydroxydecanoyl-ACPs|a beta-hydroxydecanoyl-[acp]|an (R)-3-hydroxydecanoyl-[acp]|an (R)-3-hydroxydecanoyl-[acyl-carrier protein]	-
cpd08449	3-Amino-2-oxopropyl phosphate	C3H7NO5P	BrachyCyc:1-AMINO-PROPAN-2-ONE-3-PHOSPHATE;ChlamyCyc:1-AMINO-PROPAN-2-ONE-3-PHOSPHATE;EcoCyc:1-AMINO-PROPAN-2-ONE-3-PHOSPHATE;KEGG:C11638;MetaCyc:1-AMINO-PROPAN-2-ONE-3-PHOSPHATE;name:1-Amino-3-(phosphohydroxy)propan-2-one|1-amino-propan-2-one-3-phosphate|3-Amino-2-oxopropyl phosphate|3-amino-1-hydroxyacetone-1-phosphate|3-amino-2-oxopropyl phosphate	HIQNVODXENYOFK-UHFFFAOYSA-M
cpd11481	R-3-hydroxypalmitoyl-acyl-carrierprotein-	C16H31O2RS	AlgaGEM:S__40_3R_41__45_3_45_Hydroxypalmitoyl_45__91_acyl_45_carrier_32_protein_93__c|S__40_3R_41__45_3_45_Hydroxypalmitoyl_45__91_acyl_45_carrier_32_protein_93__p;AraGEM:S__40_3R_41__45_3_45_Hydroxypalmitoyl_45__91_acyl_45_carrier_32_protein_93__c|S__40_3R_41__45_3_45_Hydroxypalmitoyl_45__91_acyl_45_carrier_32_protein_93__p;BiGG:3hpalmACP;JP_Creinhardtii_MSB:M_3hpalmACP_h;KEGG:C04633;name:(3R)-3…	-
cpd02030	3-phosphoshikimate	C7H8O8P	AraCyc:SHIKIMATE-5P;BiGG:skm5p;BrachyCyc:SHIKIMATE-5P;KEGG:C03175;MetaCyc:SHIKIMATE-5P;name:3-phosphoshikimate|Shikimate 3-phosphate|Shikimate 5-phosphate|Shikimate5-phosphate|shikimate-3-P|shikimate-3-phosphate|shikimate-5-P|shikimate-5-phosphate	QYOJSKGCWNAKGW-PBXRRBTRSA-K
cpd11480	D-3-Hydroxydodecanoyl-[acp]	C12H23O2S	AraCyc:R-3-hydroxydodecanoyl-ACPs;BiGG:3hddecACP;BrachyCyc:R-3-hydroxydodecanoyl-ACPs;KEGG:C05757;MetaCyc:R-3-hydroxydodecanoyl-ACPs;name:(R)-3-Hydroxydodecanoyl-[acp]|(R)-3-Hydroxydodecanoyl-[acyl-carrier protein]|D-3-Hydroxydodecanoyl-[acp]|D-3-Hydroxydodecanoyl-[acyl-carrier protein]|R-3-hydroxydodecanoyl-ACPs|a (R)-3-hydroxydodecanoyl-[acp]|a beta-hydroxydodecanoyl-[acp]	-
cpd11487	3-oxodecanoyl-acp	C10H17O2S	AraCyc:3-oxo-decanoyl-ACPs;BiGG:3odecACP;BrachyCyc:3-oxo-decanoyl-ACPs;KEGG:C05753;MetaCyc:3-oxo-decanoyl-ACPs;name:3-Oxodecanoyl-[acp]|3-Oxodecanoyl-[acyl-carrier protein]|3-oxo-decanoyl-ACPs|3-oxodecanoyl-acp|a 3-keto-decanoyl-[acp]|a 3-oxo-decanoyl-[acp]	-
cpd15311	1,2-Diacyl-sn-glycerol dioctadecanoyl	C39H76O5	BiGG:12dgr180;iAF1260:12dgr180;iMA945:12dgr180;name:1,2-Diacyl-sn-glycerol dioctadecanoyl	-
cpd02039	1-Aminopropan-2-ol	C3H10NO	BiGG:appl;KEGG:C03194;iMO1053-PAO1:1ap2ol;name:(R)-1-Amino-2-propanol|(R)-1-Aminopropan-2-ol	HXKKHQJGJAFBHI-GSVOUGTGSA-O
cpd11486	3-Oxohexanoyl-[acp]	C6H9O2S	AraCyc:3-oxo-hexanoyl-ACPs;BiGG:3ohexACP;BrachyCyc:3-oxo-hexanoyl-ACPs;KEGG:C05746;MetaCyc:3-oxo-hexanoyl-ACPs;name:3-Oxohexanoyl-[acp]|3-Oxohexanoyl-[acyl-carrier protein]|3-oxo-hexanoyl-ACPs|a 3-oxo-hexanoyl-[acp]	-
cpd00135	Homocysteine	C4H9NO2S	AraCyc:HOMO-CYS;BiGG:hcys__L;BrachyCyc:HOMO-CYS;KEGG:C00155;MetaCyc:HOMO-CYS;name:L-2-Amino-4-mercaptobutyric acid|L-Homocysteine|L-homocysteine|homo-cys|homocysteine	FFFHZYDWPBMWHY-VKHMYHEASA-N
cpd00134	Palmitoyl-CoA	C37H62N7O17P3S	AraCyc:PALMITYL-COA;BiGG:pmtcoa;BrachyCyc:PALMITYL-COA;KEGG:C00154;MetaCyc:PALMITYL-COA;name:Hexadecanoyl-CoA|Palmitoyl-CoA|Palmitoyl-CoA (n-C16:0CoA)|hexadecanoyl CoA|palmitoyl CoA|palmitoyl coenzyme A|palmitoyl-CoA|palmityl-CoA	MNBKLUUYKPBKDU-BBECNAHFSA-J
cpd00136	4-Hydroxybenzoate	C7H5O3	AraCyc:4-hydroxybenzoate;BiGG:4hbz;BrachyCyc:4-hydroxybenzoate;KEGG:C00156;MetaCyc:4-hydroxybenzoate;name:4-Hydroxybenzoate|4-Hydroxybenzoic Acid|4-Hydroxybenzoic acid|4-hydroxybenzoate|Hydroxybenzenecarboxylic acid|Hydroxybenzoic acid|p-hydroxybenzoate	FJKROLUGYXJWQN-UHFFFAOYSA-M
cpd00038	GTP	C10H13N5O14P3	AraCyc:GTP;BiGG:gtp;BrachyCyc:GTP;KEGG:C00044;MetaCyc:GTP;name:GTP|Guanosine 5'-triphosphate|guanosine 5'-triphosphate|guanosine-triphosphate|guanylyl imidodiphosphate	XKMLYUALXHKNFT-UUOKFMHZSA-K
cpd00039	L-Lysine	C6H15N2O2	AraCyc:LYS;BiGG:lys__L;BrachyCyc:LYS;KEGG:C00047;MetaCyc:LYS;name:2,6-Diaminohexanoic acid|2,6-diaminohexanoic acid|L-Lysine|L-lys|L-lysine|Lysine acid|lys|lysine|lysine acid	KDXKERNSBIXSRK-YFKPBYRVSA-O
cpd00132	L-Asparagine	C4H8N2O3	AraCyc:ASN;BiGG:asn__L;BrachyCyc:ASN;KEGG:C00152;MetaCyc:ASN;name:(-)-asparagine|(S)-2,4-diamino-4-oxobutanoic acid|(S)-asparagine|2,4-diamino-4-oxobutanoic acid, (S)-|2-Aminosuccinamic acid|2-aminosuccinamic acid, L-|L-2,4-diamino-4-oxobutanoic acid|L-Asparagine|L-asparagine|L-asparatamine|L-beta-asparagine|agedoite|alpha-aminosuccinamic acid|altheine|asn|asparagine|asparagine acid|aspartic acid…	DCXYFEDJOCDNAF-REOHCLBHSA-N
cpd02182	(R)-S-Lactoylglutathione	C13H20N3O8S	AraCyc:S-LACTOYL-GLUTATHIONE;BiGG:lgt__S;BrachyCyc:S-LACTOYL-GLUTATHIONE;KEGG:C03451;MetaCyc:S-LACTOYL-GLUTATHIONE;name:(R)-S-Lactoylglutathione|(R)-S-lactoylglutathione|D-lactoylglutathione|S-D-Lactoylglutathione|S-D-lactoylglutathione|S-lactoyl-glutathione	VDYDCVUWILIYQF-CSMHCCOUSA-M
cpd00037	UDP-N-acetylglucosamine	C17H25N3O17P2	AraCyc:UDP-N-ACETYL-D-GLUCOSAMINE;BiGG:uacgam;BrachyCyc:UDP-N-ACETYL-D-GLUCOSAMINE;KEGG:C00043|G10610;MetaCyc:UDP-N-ACETYL-D-GLUCOSAMINE;name:N-[2-[[[5-[(2,4-dioxo-1H-pyrimidin-1-yl)]-3,4-dihydroxy-tetrahydrofuran-2-yl]methoxy-hydroxy-phosphinoyl]oxy-hydroxy-phosphinoyl]oxy-4,5-dihydroxy-6-(hydroxymethyl)tetrahydropyran-3-yl]acetamide|UDP-2-acetamido-2-deoxy-alpha-D-glucose|UDP-GlcNAc|UDP-N-acety…	LFTYTUAZOPRMMI-CFRASDGPSA-L
cpd00031	GDP	C10H13N5O11P2	AraCyc:GDP;BiGG:gdp;BrachyCyc:GDP;KEGG:C00035|G10620;MetaCyc:GDP;name:GDP|Guanosine 5'-diphosphate|Guanosine diphosphate|guanosine-5'-diphosphate|guanosine-diphosphate|ppG	QGWNDRXFNXRZMB-UUOKFMHZSA-L
cpd00032	Oxaloacetate	C4H2O5	AraCyc:OXALACETIC_ACID;BiGG:oaa;BrachyCyc:OXALACETIC_ACID;KEGG:C00036;MetaCyc:OXALACETIC_ACID;name:2-Oxobutanedioic acid|2-Oxosuccinic acid|Oxalacetic acid|Oxaloacetate|Oxaloacetic acid|Oxosuccinic acid|keto-Oxaloacetate|keto-oxaloacetate|oxalacetate|oxalacetic acid|oxaloacetate|oxaloacetic acid	KHPXUQMNIQBQEV-UHFFFAOYSA-L
cpd00033	Glycine	C2H5NO2	AraCyc:GLY;BiGG:gly;BrachyCyc:GLY;KEGG:C00037;MetaCyc:GLY;name:Aminoacetic acid|Gly|Glycine|aminoacetic acid|gly|glycine	DHMQDGOQFOQNFH-UHFFFAOYSA-N
cpd03049	2-Hydroxyethyl-ThPP	C14H21N4O8P2S	AraCyc:2-ALPHA-HYDROXYETHYL-THPP;BiGG:2ahethmpp;CornCyc:2-ALPHA-HYDROXYETHYL-THPP;KEGG:C05125;MetaCyc:2-ALPHA-HYDROXYETHYL-THPP;name:2-(alpha-Hydroxyethyl)thiamine diphosphate|2-(alpha-hydroxyethyl)-TPP|2-(alpha-hydroxyethyl)-ThPP|2-(alpha-hydroxyethyl)thiamine diphosphate|2-Hydroxyethyl-ThPP	RRUVJGASJONMDY-UHFFFAOYSA-M
cpd11488	Acetoacetyl-ACP	C4H5O2S	AraCyc:Acetoacetyl-ACPs;BiGG:actACP;BrachyCyc:Acetoacetyl-ACPs;KEGG:C05744;MetaCyc:Acetoacetyl-ACPs;name:Acetoacetyl-ACP|Acetoacetyl-ACPs|Acetoacetyl-[acp]|Acetoacetyl-[acyl-carrier protein]|an acetoacetyl-[acp]|an acetoacetyl-[acyl-carrier-protein]	-
cpd00982	FADH2	C27H33N9O15P2	AraCyc:FADH2;BiGG:fadh2;BrachyCyc:FADH2;KEGG:C01352;MetaCyc:FADH2;name:1,5-dihydro-FAD|FADH2|Flavin adenine dinucleotide reduced|Flavinadeninedinucleotidereduced|flavin adenine dinucleotide reduced	YPZRHBJKEMOYQH-UYBVJOGSSA-L
cpdLiG3P	1-octadec-9-12-dienoyl-sn-glycerol 3-phosphate	C21H37O7P1		-
cpd00398	Naringenin	C15H12O5	AraCyc:NARINGENIN-CMPD;BrachyCyc:NARINGENIN-CMPD;ChlamyCyc:NARINGENIN-CMPD;KEGG:C00509;MetaCyc:NARINGENIN-CMPD;name:(-)-(2S)-Naringenin|(2S)-4',5,7-trihydroxyflavan-4-one|(2S)-4',5,7-trihydroxyflavanone|(2S)-5,7,4'-trihydroxyflavone|(2S)-Naringenin|(2S)-naringenin|(S)-naringenin|4',5,7-Trihydroxyflavanone|Naringenin	FTVWIRXFELQLPI-ZDUSSCGKSA-N
cpd12599	GM3	C42H72N2O21R	AlgaGEM:S_GM3_c;AraGEM:S_GM3_c;KEGG:C04730|G00108|G01185|G01969|G06556;Maize_C4GEM:S_GM3_c;MetaCyc:CPD-7181;name:(N-Acetylneuraminyl)-D-galactosyl-D-glucosylceramide|(N-acetylneuraminyl)-D-galactosyl-D-glucosylceramide|GM3|Hematoside|N-Acetylneuraminyl-2,3-alpha-D-galactosyl-1,4-beta-D- glucosylceramide|N-Acetylneuraminyl-2,3-alpha-D-galactosyl-1,4-beta-D-glucosylceramide|N-acetylneuraminyl-2,3-a…	-
cpd00390	CDP-glucose	C15H23N3O16P2	BiGG:cdpglc;EcoCyc:CDP-D-GLUCOSE;KEGG:C00501;MetaCyc:CDP-D-GLUCOSE;iRR1083:cdpglc;name:CDP-D-Glucose|CDP-D-glucose|CDP-alpha-D-glucose|CDP-glc|CDP-glucose|CDPglucose	CGPHZDRCVSLMCF-JZMIEXBBSA-L
cpd00345	5-Methyltetrahydrofolate	C20H23N7O6	AraCyc:5-METHYL-THF;BiGG:5mthf;BrachyCyc:5-METHYL-THF;KEGG:C00440;MetaCyc:5-METHYL-THF|CPD0-2045;name:5-Methyltetrahydrofolate|5-methyl-5,6,7,8-tetrahydrofolate|5-methyl-5,6,7,8-tetrahydropteroyl-L-glutamic acid|5-methyl-THF|5-methyl-tetrahydrofolate|N5-methyl-THF|N5-methyltetrahydropteroyl mono-L-glutamate|N5-methyltetrahydropteroylmonoglutamate|methyl-H4F|methyl-THF|methyl-tetrahydrofolate|n5-m…	-
cpd12164	L-Prolyl-tRNA(Pro)	C20H31NO17P2R3	AlgaGEM:S_L_45_Prolyl_45_tRNA_40_Pro_41__c;AraGEM:S_L_45_Prolyl_45_tRNA_40_Pro_41__c;BiGG:protrna;JP_Creinhardtii_MSB:M_protrna_c;KEGG:C02702;name:L-Prolyl-tRNA(Pro)	-
cpd01716	3-Dehydroshikimate	C7H7O5	AraCyc:3-DEHYDRO-SHIKIMATE;BiGG:3dhsk;BrachyCyc:3-DEHYDRO-SHIKIMATE;KEGG:C02637;MetaCyc:3-DEHYDRO-SHIKIMATE;name:3-Dehydroshikimate|3-dehydro-shikimate|3-dehydroshikimate|3-dehydroshikimic acid|5-dehydroshikimate|5-dehydroshikimic acid	SLWWJZMPHJJOPH-PHDIDXHHSA-M
cpd15508	three disacharide linked murein units (tetrapeptide crosslinked tetrapeptide (A2pm->D-ala) and tetrapeptide corsslinked tetrapeptide (A2pm->D-ala)) (middle of chain)	C111H167N21O58	BiGG:murein4px4px4p;iAF1260:murein4px4px4p;iMA945:murein4px4px4p;name:three disacharide linked murein units (tetrapeptide crosslinked tetrapeptide (A2pm->D-ala) & tetrapeptide corsslinked tetrapeptide (A2pm->D-ala)) (middle of chain)	-
cpd00622	Sepiapterin	C9H11N5O3	BiGG:6pthp;EcoCyc:CPD-374;KEGG:C00835;MetaCyc:CPD-374;name:6-lactoyl-7,8-dihydropterin|Sepiapterin|sepiapterin	VPVOXUSPXFPWBN-VKHMYHEASA-N
cpd00626	dTDPglucose	C16H24N2O16P2	AraCyc:DTDP-D-GLUCOSE;BiGG:dtdpglu;ChlamyCyc:DTDP-D-GLUCOSE;KEGG:C00842;MetaCyc:DTDP-D-GLUCOSE;name:TDP-glucose|dTDP-D-glucose|dTDP-alpha-D-glucose|dTDP-glucose|dTDPglucose	YSYKRGRSMLTJNL-URARBOGNSA-L
cpd00141	Propionate	C3H5O2	AraCyc:PROPIONATE;BiGG:ppa;BrachyCyc:PROPIONATE;KEGG:C00163;MetaCyc:PROPIONATE;name:Propanoate|Propanoic acid|Propionate|Propionate (n-C3:0)|Propionic acid|ethylformic acid|methylacetic acid|propanoate|propionate|propionic acid	XBDQKXXYIPTUBI-UHFFFAOYSA-M
cpd00143	Phenylpyruvate	C9H7O3	AraCyc:PHENYL-PYRUVATE;BiGG:phpyr;BrachyCyc:PHENYL-PYRUVATE;KEGG:C00166;MetaCyc:PHENYL-PYRUVATE;name:2-Oxo-3-phenylpropanoate|2-keto-phenyl-pyruvate|3-Phenyl-2-oxopropanoate|3-phenyl-2-oxopropanoate|Phenylpyruvate|Phenylpyruvic acid|alpha-Ketohydrocinnamic acid|alpha-ketohydrocinnamic acid|keto-Phenylpyruvate|keto-phenylpyruvate	BTNMPGBKDVTSJY-UHFFFAOYSA-M
cpd00144	UDPglucuronate	C15H19N2O18P2	AraCyc:UDP-GLUCURONATE;BiGG:udpglcur;BrachyCyc:UDP-GLUCURONATE;KEGG:C00167|G10612;MetaCyc:UDP-GLUCURONATE;name:(UDP-GlcA)1|UDP-D-glucuronate|UDP-D-glucuronic acid|UDP-alpha-D-glucuronate|UDP-glucuronate|UDP-glucuronic acid|UDPglucuronate|udp-glcua|uridine diphosphate glucuronate|uridine diphosphate glucuronic acid	HDYANYHVCAPMJV-LXQIFKJMSA-K
cpd00145	Hydroxypyruvate	C3H3O4	AraCyc:OH-PYR;BiGG:hpyr;BrachyCyc:OH-PYR;KEGG:C00168;MetaCyc:OH-PYR;name:3-Hydroxypyruvate|3-Hydroxypyruvic acid|3-hydroxypyruvate|Hydroxypyruvate|Hydroxypyruvic acid|OH-pyr|OH-pyruvate|beta-hydroxypyruvate|hydroxypyruvate	HHDDCCUIIUWNGJ-UHFFFAOYSA-M
cpd00146	Carbamoylphosphate	CH2NO5P	AraCyc:CARBAMOYL-P;BiGG:cbp;BrachyCyc:CARBAMOYL-P;KEGG:C00169;MetaCyc:CARBAMOYL-P;name:Carbamoyl phosphate|Carbamoylphosphate|carbamoyl-P|carbamoyl-phosphate|carbamyl-phosphate	FFQKYPRQEYGKAF-UHFFFAOYSA-L
cpd00019	S-Adenosyl-homocysteine	C14H20N6O5S	AraCyc:ADENOSYL-HOMO-CYS;BiGG:ahcys;BrachyCyc:ADENOSYL-HOMO-CYS;KEGG:C00021;MetaCyc:ADENOSYL-HOMO-CYS;name:2-S-adenosyl-L-homocysteine|AdoHcy|S-Adenosyl-L-homocysteine|S-Adenosylhomocysteine|S-adenosyl-L-homocysteine|S-adenosyl-homocysteine|S-adenosylhomocysteine|SAH|adenosyl-homo-cys|adenosylhomo-cys|adenosylhomocysteine|s-adenosyl-homocysteine	ZJUKTBDSGOFHSH-WFMPWKQPSA-N
cpd00149	Co2+	Co	AraCyc:CO+2;BiGG:cobalt2;CornCyc:CO+2;KEGG:C00175;MetaCyc:CO+2;name:Co(II)|Co++|Co+2|Co2+|Cobalt ion|Cobalt(2+)|cobalt ion	XLJKHNWPARRRJB-UHFFFAOYSA-N
cpd00264	Spermidine	C7H22N3	AraCyc:SPERMIDINE;BiGG:spmd;BrachyCyc:SPERMIDINE;KEGG:C00315;MetaCyc:SPERMIDINE;name:N-(3-Aminopropyl)-1,4-butane-diamine|N-(3-aminopropyl)butane-1,4-diamine|Spermidine|spermidine	ATHGHQPFGPMSJY-UHFFFAOYSA-Q
cpd12182	tRNA pseudouridine	C19H25N2O21P3R2	BrachyCyc:CPD-8537;ChlamyCyc:CPD-8537;KEGG:C02764;RiceCyc:CPD-8537;SorghumCyc:CPD-8537;name:tRNA pseudouridine	-
cpd00764	7-8-Diaminononanoate	C9H21N2O2	AraCyc:DIAMINONONANOATE;BiGG:dann;BrachyCyc:DIAMINONONANOATE;KEGG:C01037;MetaCyc:DIAMINONONANOATE;name:7,8-Diaminononanoate|7,8-diaminononanoate|7,8-diaminopelargonate|7-8-Diaminononanoate|DAPA	KCEGBPIYGIWCDH-UHFFFAOYSA-O
cpd00239	H2S	HS	AraCyc:HS;BiGG:h2s;BrachyCyc:HS;KEGG:C00283;MetaCyc:CPD-846|HS;name:H2S|HS-|Hydrogen sulfide|Hydrogen-sulfide|Hydrogensulfide|Sulfide|hydrogen sulfide|hydrogen sulfide ion|sulfide	RWSOTUBLDIXVET-UHFFFAOYSA-M
cpd02656	6-7-Dimethyl-8--1-D-ribityllumazine	C13H17N4O6	AraCyc:DIMETHYL-D-RIBITYL-LUMAZINE;BiGG:dmlz;BrachyCyc:DIMETHYL-D-RIBITYL-LUMAZINE;KEGG:C04332;MetaCyc:DIMETHYL-D-RIBITYL-LUMAZINE;name:6,7-Dimethyl-8-(1-D-ribityl)lumazine|6,7-Dimethyl-8-(D-ribityl)lumazine|6,7-dimethyl-8-(1-D-ribityl)lumazine|6-7-Dimethyl-8--1-D-ribityllumazine	SXDXRJZUAJBNFL-XKSSXDPKSA-M
cpd02857	DAHP	C7H10O10P	AraCyc:3-DEOXY-D-ARABINO-HEPTULOSONATE-7-P;BiGG:2dda7p;BrachyCyc:3-DEOXY-D-ARABINO-HEPTULOSONATE-7-P;KEGG:C04691;MetaCyc:3-DEOXY-D-ARABINO-HEPTULOSONATE-7-P;name:2-Dahp|2-Dehydro-3-deoxy-D-arabino-heptonate 7-phosphate|2-Dehydro-3-deoxy-D-arabino-heptonate7-phosphate|2-dehydro-3-deoxy-D-arabino-heptonate 7-phosphate|3-Deoxy-D-arabino-hept-2-ulosonate 7-phosphate|3-Deoxy-D-arabino-heptulosonic aci…	PJWIPEXIFFQAQZ-PUFIMZNGSA-K
hvphoton1	Photosystem 1 photon	Z		-
cpd11468	Dodecanoyl-ACP	C12H23OS	AraCyc:Dodecanoyl-ACPs;BiGG:ddcaACP;BrachyCyc:Dodecanoyl-ACPs;KEGG:C05223;MetaCyc:Dodecanoyl-ACPs;name:Dodecanoyl-ACP|Dodecanoyl-ACP (n-C12:0ACP)|Dodecanoyl-ACPs|Dodecanoyl-[acp]|Dodecanoyl-[acyl-carrier protein]|Lauroyl-[acyl-carrier protein]|a dodecanoyl-[acp]|a dodecanoyl-[acyl-carrier protein]|a lauryl-[acp]	-
cpd00911	6-phospho-D-glucono-1-5-lactone	C6H9O9P	AraCyc:D-6-P-GLUCONO-DELTA-LACTONE;BiGG:6pgl;BrachyCyc:D-6-P-GLUCONO-DELTA-LACTONE;KEGG:C01236;MetaCyc:D-6-P-GLUCONO-DELTA-LACTONE;name:6-Phospho-D-glucono-1,5-lactone|6-phospho D-glucono-1,5-lactone|6-phospho-D-glucono-1,5-lactone|6-phospho-D-glucono-1-5-lactone|6-phosphogluconolactone|D-6-P-glucono-delta-lactone|D-6-phospho-glucono-delta-lactone|D-6-phosphoglucono-delta-lactone|D-Glucono-1,5-la…	IJOJIVNDFQSGAB-SQOUGZDYSA-L
cpd00859	Pseudouridine 5'-phosphate	C9H11N2O9P	AraCyc:PSEUDOURIDINE-5-P;BiGG:psd5p;BrachyCyc:PSEUDOURIDINE-5-P;KEGG:C01168;MetaCyc:PSEUDOURIDINE-5-P;name:Pseudouridine 5'-phosphate|pseudouridine 5'-phosphate	MOBMOJGXNHLLIR-GBNDHIKLSA-L
cpd11465	But-2-enoyl-[acyl-carrier protein]	C4H5ORS	AlgaGEM:S_But_45_2_45_enoyl_45__91_acyl_45_carrier_32_protein_93__c|S_But_45_2_45_enoyl_45__91_acyl_45_carrier_32_protein_93__p;AraGEM:S_But_45_2_45_enoyl_45__91_acyl_45_carrier_32_protein_93__c|S_But_45_2_45_enoyl_45__91_acyl_45_carrier_32_protein_93__p;BiGG:but2eACP;JP_Creinhardtii_MSB:M_but2eACP_h;KEGG:C04246;name:But-2-enoyl-[acyl-carrier protein]	-
cpd11464	Butyryl-ACP	C4H7OS	AraCyc:Butanoyl-ACPs;BiGG:butACP;BrachyCyc:Butanoyl-ACPs;KEGG:C05745;MetaCyc:Butanoyl-ACPs;name:Butanoyl-ACPs|Butanoyl-[acp]|Butyryl-ACP|Butyryl-ACP (n-C4:0ACP)|Butyryl-[acp]|Butyryl-[acyl-carrier protein]|a butanoyl-[acp]|a butyryl-[acp]	-
cpd11467	(2E)-Tetradecenoyl-[acp]	C14H25OS	AraCyc:Tetradec-2-enoyl-ACPs;BiGG:tmrs2eACP;BrachyCyc:Tetradec-2-enoyl-ACPs;KEGG:C05760;MetaCyc:Tetradec-2-enoyl-ACPs;name:(2E)-Tetradecenoyl-[acp]|Tetradec-2-enoyl-ACPs|a trans tetradec-2-enoyl-[acp]|trans-Tetradec-2-enoyl-[acp]|trans-Tetradec-2-enoyl-[acyl-carrier protein]|trans-tetradec-2-enoyl-acp	-
cpd00855	beta-Pyrazol-1-ylalanine	C6H9N3O2	AraCyc:CPD-670;CornCyc:CPD-670;KEGG:C01162;MetaCyc:CPD-670;PlantCyc:CPD-670;name:3-(Pyrazol-1-yl)-L-alanine|3-(pyrazol-1-yl)-L-alanine|beta-(pyrazol-1-yl)-L-alanine|beta-Pyrazol-1-ylalanine	PIGOPELHGLPKLL-YFKPBYRVSA-N
cpd02740	Guanosine 5'-triphosphate,3'-diphosphate	C10H12N5O20P5	AraCyc:GDP-TP;BiGG:gdptp;BrachyCyc:GDP-TP;KEGG:C04494;MetaCyc:GDP-TP;name:Guanosine 3'-diphosphate 5'-triphosphate|Guanosine 5'-triphosphate,3'-diphosphate|guanosine 3'-diphosphate 5'-triphosphate|guanosine 5'-triphosphate,3'-diphosphate|guanosine pentaphosphate|pppGpp	KCPMACXZAITQAX-UUOKFMHZSA-H
cpd00919	Homocitrate	C7H7O7	BiGG:hcit;KEGG:C01251;MetaCyc:HOMO-CIT;RiceCyc:HOMO-CIT;SorghumCyc:HOMO-CIT;name:(2R)-2-hydroxybutane-1,2,4-tricarboxylate|(R)-2-Hydroxy-1,2,4-butanetricarboxylic acid|(R)-2-Hydroxybutane-1,2,4-tricarboxylate|(R)-2-hydroxybutane-1,2,4-tricarboxylate|(R)-homocitrate|2-Hydroxybutane-1,2,4-tricarboxylate|2-hydroxybutane-1,2,4-tricarboxylate|3-Hydroxy-3-carboxyadipic acid|3-hydroxy-3-carboxyadipic ac…	XKJVEVRQMLKSMO-SSDOTTSWSA-K
cpd00918	2-Acetamido-5-oxopentanoate	C7H10NO4	AraCyc:CPD-469;BiGG:acg5sa;BrachyCyc:CPD-469;KEGG:C01250;MetaCyc:CPD-469;name:2-Acetamido-5-oxopentanoate|2-acetamido-5-oxopentanoate|N-Acetyl-L-glutamate 5-semialdehyde|N-acetyl-L-glutamate 5-semialdehyde|N-acetyl-L-glutamate semialdehyde|N-acetyl-L-glutamate-5-semialdehyde|N-acetylglutamate gamma-semialdehyde|N-acetylglutamate semialdehyde	BCPSFKBPHHBDAI-LURJTMIESA-M
cpd00497	XMP	C10H11N4O9P	AraCyc:XANTHOSINE-5-PHOSPHATE;BiGG:xmp;BrachyCyc:XANTHOSINE-5-PHOSPHATE;KEGG:C00655;MetaCyc:XANTHOSINE-5-PHOSPHATE;name:(9-D-Ribosylxanthine)-5'-phosphate|(9-D-ribosylxanthine)-5'-phosphate|9-(5-phospho-beta-D-ribosyl)xanthine|XMP|Xanthosine 5'-phosphate|Xanthosine5-phosphate|Xanthylic acid|xanthosine-5'-P|xanthosine-5'-phosphate|xanthosine-5-P|xanthosine-5-phosphate	DCTLYFZHFGENCW-UUOKFMHZSA-L
cpd00249	Uridine	C9H12N2O6	AraCyc:URIDINE;BiGG:uri;BrachyCyc:URIDINE;KEGG:C00299;MetaCyc:URIDINE;name:Uridine|uridine	DRTQHJPVMGBUCF-XVFCMESISA-N
cpd00367	Cytidine	C9H13N3O5	AraCyc:CYTIDINE;BiGG:cytd;BrachyCyc:CYTIDINE;KEGG:C00475;MetaCyc:CYTIDINE;name:Cytidine|cytidine	UHDGCWIWMRVCDJ-XVFCMESISA-N
cpd00492	N-Acetyl-D-mannosamine	C8H15NO6	BiGG:acmana;KEGG:C00645;iAF1260:acmana;iAF692:acmana;iJR904:acmana;name:2-Acetamido-2-deoxy-D-mannose|N-Acetyl-D-mannosamine	OVRNDRQMDRJTHS-ZTVVOAFPSA-N
cpd00493	Pyridoxamine phosphate	C8H12N2O5P	AraCyc:PYRIDOXAMINE-5P;BiGG:pyam5p;BrachyCyc:PYRIDOXAMINE-5P;KEGG:C00647;MetaCyc:PYRIDOXAMINE-5P;name:PMP|Pyridoxamine 5'-phosphate|Pyridoxamine 5-phosphate|Pyridoxamine phosphate|pyridoxamine 5'-phosphate|pyridoxamine phosphate	ZMJGSOSNSPKHNH-UHFFFAOYSA-M
cpd02197	5-Formyltetrahydrofolate	C20H21N7O7	AraCyc:5-FORMYL-THF;BiGG:5fthf;BrachyCyc:5-FORMYL-THF;KEGG:C03479;MetaCyc:5-FORMYL-THF;name:5-CHO-THF|5-Formyltetrahydrofolate|5-formyl-H4F|5-formyl-THF|5-formyl-THF leucovorin|5-formyl-tetrahydrofolate|Folinic acid|L(-)-5-Formyl-5,6,7,8-tetrahydrofolic acid|Leucovorin|N5-formyl-H4F|N5-formyl-THF|citrovorum factor|folinate|folinic acid|formyl-H4F|n5-formyl-thf|n5-formyltetrahydrofolate	VVIAGPKUTFNRDU-STQMWFEESA-L
cpd00242	H2CO3	CHO3	AraCyc:H2CO3|HCO3;BiGG:h2co3|hco3;BrachyCyc:H2CO3|HCO3;KEGG:C00288|C01353;MetaCyc:CO3|H2CO3|HCO3;name:Acid carbonate|Bicarbonate|CO3|CO3-2|CO32-|Carbonic acid|Dihydrogen carbonate|H2CO3|HCO(3-)|HCO3|HCO3(-)|HCO3-|Hydrogencarbonate|bicarbonate|carbonate|carbonic acid|carbonicacid	BVKZGUZCCUSVTD-UHFFFAOYSA-M
cpd00241	dGTP	C10H13N5O13P3	AraCyc:DGTP;BiGG:dgtp;BrachyCyc:DGTP;KEGG:C00286;MetaCyc:DGTP;name:2'-Deoxyguanosine 5'-triphosphate|2'-deoxyguanosine-5'-triphosphate|Deoxyguanosine 5'-triphosphate|Deoxyguanosine triphosphate|dGTP|deoxy-GTP|deoxyguanosine-triphosphate	HAAZLUGHYHWQIW-KVQBGUIXSA-K
cpd00247	Orotate	C5H3N2O4	AraCyc:OROTATE;BiGG:orot;BrachyCyc:OROTATE;KEGG:C00295;MetaCyc:OROTATE;name:Orotate|Orotic acid|Uracil-6-carboxylic acid|orotate|orotic acid	PXQPEWDEAKTCGB-UHFFFAOYSA-M
cpd00246	Inosine	C10H12N4O5	AraCyc:INOSINE;BiGG:ins;BrachyCyc:INOSINE;KEGG:C00294;MetaCyc:INOSINE;name:Inosine|hypoxanthine-ribose|inosine|iso-prinosine|riboxine	UGQMRVRMYYASKQ-KQYNXXCUSA-N
cpd00244	Ni2+	Ni	AraCyc:NI+2;BiGG:ni2;CornCyc:NI+2;KEGG:C00291|C19609;MetaCyc:NI+2;name:Ni(II)|Ni++|Ni+2|Ni2+|Nickel|Nickel(2+)|nickel	-
cpd15511	two linked disacharide pentapeptide murein units (uncrosslinked, middle of chain)	C80H124N16O43R2	BiGG:murein5p5p;EcoCyc:CPD0-2283;MetaCyc:CPD0-2283;iAF1260:murein5p5p;iGT196:murein5p5p;name:two linked disacharide pentapeptide murein units (uncrosslinked, middle of chain)	-
cpd15510	two linked disacharide pentapeptide and tetrapeptide murein units (uncrosslinked, middle of chain)	C77H119N15O42R2	BiGG:murein5p4p;EcoCyc:CPD0-2245;MetaCyc:CPD0-2245;iAF1260:murein5p4p;iMA945:murein5p4p;name:two linked disacharide pentapeptide and tetrapeptide murein units (uncrosslinked, middle of chain)	-
cpd15513	two disacharide linked murein units, pentapeptide corsslinked tripeptide (A2pm->A2pm) (middle of chain)	C74H112N14O39	BiGG:murein5px3p;iAF1260:murein5px3p;iMA945:murein5px3p;name:two disacharide linked murein units, pentapeptide corsslinked tripeptide (A2pm->A2pm) (middle of chain)	-
cpd02967	N-Acetyl-beta-D-mannosaminyl-1,4-N-acetyl-D- glucosaminyldiphosphoundecaprenol	C71H116N2O17P2	KEGG:C04881;MetaCyc:ACETYL-ETCETERA-GLUCOSAMINYLDIPHOSPHOUND;name:ManNAc-GlcNAc-PP-undecaprenol|N-Acetyl-beta-D-mannosaminyl-1,4-N-acetyl-D- glucosaminyldiphosphoundecaprenol|N-Acetyl-beta-D-mannosaminyl-1,4-N-acetyl-D-glucosaminyldiphosphoundecaprenol|N-acetyl-beta-D-mannosaminyl-1,4-N-acetyl-D-glucosaminyldiphosphoundecaprenol|prenyl-P-P-GlcNAc-ManNAc	CALMUTCFVFZDOC-BHUBDZAQSA-L
cpd15515	three disacharide linked murein units (pentapeptide crosslinked tetrapeptide (A2pm->D-ala) tetrapeptide corsslinked tetrapeptide (A2pm->D-ala)) (middle of chain)	C114H172N22O59	BiGG:murein5px4px4p;EcoCyc:CPD0-2296;MetaCyc:CPD0-2296;iAF1260:murein5px4px4p;iMA945:murein5px4px4p;name:three disacharide linked murein units (pentapeptide crosslinked tetrapeptide (A2pm->D-ala) tetrapeptide corsslinked tetrapeptide (A2pm->D-ala)) (middle of chain)	UVVIMBIDZMDRCG-UHFFFAOYSA-H
cpd15514	two disacharide linked murein units, pentapeptide crosslinked tetrapeptide (A2pm->D-ala) (middle of chain)	C77H117N15O40	BiGG:murein5px4p;EcoCyc:CPD0-2278;MetaCyc:CPD0-2278;iAF1260:murein5px4p;iMA945:murein5px4p;name:two disacharide linked murein units, pentapeptide crosslinked tetrapeptide (A2pm->D-ala) (middle of chain)	NQXCJQVWBSGGNW-UHFFFAOYSA-J
cpd12239	Reduced plastocyanin	CuR	KEGG:C03025;iRS1563:M_C03025_c;name:Reduced plastocyanin	-
cpd02555	Tetrahydropteroyltri-L-glutamate	C29H33N9O12	BiGG:hpglu|thglu;KEGG:C04144;MetaCyc:CPD-9021;PlantCyc:CPD-9021;SoyCyc:CPD-9021;name:(6S)-H4PteGlu3|Tetrahydropteroyltri-L-glutamate|tetrahydropteroyltriglutamate	-
cpd02968	UDP-N-acetylmuramoyl-L-alanyl-D-glutamyl-6-carboxy-L-lysyl-D-alanyl- D-alanine	C41H61N9O28P2	BiGG:uggmda|ugmda;iMO1053-PAO1:ugmda;name:UDP-N-acetylmuramoyl-L-alanyl-D-glutamyl-6-carboxy-L-lysyl-D-alanyl- D-alanine|UDP-N-acetylmuramoyl-L-alanyl-D-glutamyl-meso-2,6-diaminopimeloyl-D- alanyl-D-alanine|UDP-N-acetylmuramoyl-L-alanyl-D-glutamyl-meso-2-6-diaminopimeloyl-D-alanyl-D-alanine	-
cpd12335	L-Phenylalanyl-tRNA(Phe)	C24H33NO17P2R3	AlgaGEM:S_L_45_Phenylalanyl_45_tRNA_40_Phe_41__c;AraGEM:S_L_45_Phenylalanyl_45_tRNA_40_Phe_41__c;BiGG:phetrna;JP_Creinhardtii_MSB:M_phetrna_m;KEGG:C03511;name:L-Phenylalanyl-tRNA(Phe)	-
cpd12336	L-Tryptophanyl-tRNA(Trp)	C31H38N7O17P2R2	AlgaGEM:S_L_45_Tryptophanyl_45_tRNA_40_Trp_41__c;AraGEM:S_L_45_Tryptophanyl_45_tRNA_40_Trp_41__c;BiGG:trptrna;JP_Creinhardtii_MSB:M_trptrna_c;KEGG:C03512;name:L-Tryptophanyl-tRNA(Trp)	-
cpd02862	UDPMurAc(oyl-L-Ala-D-gamma-Glu-L-Lys-D-Ala-D-Ala)	C40H62N9O26P2	AraCyc:C3;BiGG:uAgla|uGgla;EcoCyc:C3;KEGG:C04702;MetaCyc:C3;name:UDP-Mur2Ac(oyl-L-Ala-g-D-Glu-L-Lys-D-Ala-D-Ala)|UDP-MurNAc-pentapeptide|UDP-N-acetylmuramoyl-L-alanyl-D-glutamyl-L-lysyl-D-alanyl-D-alanine|UDP-N-acetylmuramoyl-L-alanyl-gamma-D-glutamyl-L-lysyl-D-alanyl-D- alanine|UDP-N-acetylmuramoyl-L-alanyl-gamma-D-glutamyl-L-lysyl-D-alanyl-D-alanine|UDPMurAc(oyl-L-Ala-D-gamma-Glu-L-Lys-D-Ala-D-…	PFMVORMCVGOQKR-XNCOKRRHSA-K
cpd05235	tetracosanoate	C24H47O2	AraCyc:TETRACOSANOATE;BiGG:lgnc|ttc;KEGG:C08320;MetaCyc:TETRACOSANOATE;PlantCyc:TETRACOSANOATE;name:Lignoceric acid|Tetracosanoic acid|lignocerate|lignoceric acid|tetracosanoate|tetracosanoate (n-C24:0)|tetracosanoic acid	QZZGJDVWLFXDLK-UHFFFAOYSA-M
cpd01449	Chlorophyllide	C35H33MgN4O5	AraCyc:CHLOROPHYLLIDE-A;BiGG:chlld;BrachyCyc:CHLOROPHYLLIDE-A;KEGG:C02139;MetaCyc:CHLOROPHYLLIDE-A;name:Chlorophyllide|Chlorophyllide a|chlorophyllide|chlorophyllide a	ANWUQYTXRXCEMZ-NYABAGMLSA-K
cpd03503	Resivit	C15H14O7	AraCyc:CPD-590;BrachyCyc:CPD-590;ChlamyCyc:CPD-590;KEGG:C05906;MetaCyc:CPD-590;name:2,3-trans-3,4-cis-Leucocyanidin|2,3-trans-3,4-cis-leucocyanidin|2-(3,4-Dihydroxyphenyl)-3,4-dihydro-2H-1-benzopyran-3,4,5,7-tetrol|3,3',4,4',5,7-Flavanhexol|3,4-Cyanidiol|Leucoanthocyanidol|Leucocianidol|Leucocyanidin|Leucocyanidol|Leukocyanidine|Procyanidol|Resivit|leucocyanidin	SBZWTSHAFILOTE-SOUVJXGZSA-N
cpd03504	Luteoforol	C15H14O6	KEGG:C05907;MetaCyc:CPD-11941;iRS1597:C05907_c;name:3-Deoxyleucocyanidin|Luteoforol|luteoforol	FSYDWKPCKNCRDI-ABLWVSNPSA-N
cpd03506	Leucodelphinidin	C15H14O8	AraCyc:CPD-7088;BrachyCyc:CPD-7088;ChlamyCyc:CPD-7088;KEGG:C05909;MetaCyc:CPD-7088;name:Leucodelphinidin|leucodelfinidin|leucodelphinidin|leucoefdin	ZEACOKJOQLAYTD-SOUVJXGZSA-N
cpd03913	Hydrogenobyrinate diamide	C45H60N6O12	BiGG:hgbam;KEGG:C06503;MetaCyc:CPD-688;PoplarCyc:CPD-688;RiceCyc:CPD-688;name:Hydrogenobyrinate a,c diamide|Hydrogenobyrinate diamide|Hydrogenobyrinic acid a,c-diamide|hydrogenobyrinate a,c-diamide|hydrogenobyrinic acid a,c-diamide	-
cpd03916	Adenosyl cobyrinate diamide	C55H71CoN11O15	BiGG:adcobdam;ChlamyCyc:CPD-690;KEGG:C06506;MetaCyc:CPD-690;RiceCyc:CPD-690;name:Adenosyl cobyrinate a,c diamide|Adenosyl cobyrinate diamide|Adenosylcob(III)yrinic acid a,c-diamide|Adenosylcobyrinic acid a,c-diamide|adenosyl-cobyrinate a,c-diamide|adenosyl-cobyrinic acid a,c-diamide	-
cpd03917	Adenosylcobyric acid	C55H79CoN15O11	BiGG:adcobhex;KEGG:C06507;MetaCyc:CPD-691;RiceCyc:CPD-691;iAF692:adcobhex;name:Adenosyl cobyrinate hexaamide|Adenosylcobyric acid|adenosyl-cobyrate|adenosyl-cobyric acid	-
cpd03914	Cob(II)yrinate diamide	C45H59CoN6O12	BiGG:co2dam;KEGG:C06504;MetaCyc:CPD-689;PoplarCyc:CPD-689;RiceCyc:CPD-689;name:Cob(II)yrinate a,c diamide|Cob(II)yrinate diamide|Cob(II)yrinic acid a,c-diamide|Cobyrinate a,c-diamide|Cobyrinic acid a,c-diamide|cob(II)yrinate a,c-diamide|cob(II)yrinic acid a,c-diamide	-
cpd03915	Cob(I)yrinate diamide	C45H59CoN6O12	BiGG:co1dam;ChlamyCyc:CPD-694;KEGG:C06505;MetaCyc:CPD-694;RiceCyc:CPD-694;name:Cob(I)yrinate a,c diamide|Cob(I)yrinate diamide|Cob(I)yrinic acid a,c-diamide|cob(I)yrinate a,c-diamide|cob(I)yrinic acid a,c-diamide	-
cpd02083	CoproporphyrinogenIII	C36H40N4O8	AraCyc:COPROPORPHYRINOGEN_III;BiGG:cpppg3;BrachyCyc:COPROPORPHYRINOGEN_III;KEGG:C03263;MetaCyc:COPROPORPHYRINOGEN_III;name:Coproporphyrinogen III|CoproporphyrinogenIII|coproporphyrinogen III	NIUVHXTXUXOFEB-UHFFFAOYSA-J
cpd03918	Adenosyl cobinamide	C58H87CoN16O11	BiGG:adocbi;ChlamyCyc:ADENOSYLCOBINAMIDE;EcoCyc:ADENOSYLCOBINAMIDE;KEGG:C06508;MetaCyc:ADENOSYLCOBINAMIDE;name:Adenosyl cobinamide|Adenosylcobinamide|adenosylcobinamide	-
cpd03919	Adenosyl cobinamide phosphate	C58H86CoN16O14P	BiGG:adocbip;EcoCyc:ADENOSYLCOBINAMIDE-P;KEGG:C06509;MetaCyc:ADENOSYLCOBINAMIDE-P;RiceCyc:ADENOSYLCOBINAMIDE-P;name:Adenosyl cobinamide phosphate|Adenosylcobinamide phosphate|adenosyl-cobinamide phosphate|adenosylcobinamide-P	-
cpd15421	CDP-1,2-dioctadecanoylglycerol	C48H87N3O15P2	BiGG:cdpdodecg;EcoCyc:CPD-12814;MetaCyc:CPD-12814;iAF1260:cdpdodecg;iGT196:cdpdodecg;name:CDP-1,2-dioctadecanoylglycerol	PDCWLWQTNQCGRI-IGIWICMZSA-L
cpd15420	CDP-1,2-dioctadec-11-enoylglycerol	C48H83N3O15P2	BiGG:cdpdodec11eg;iAF1260:cdpdodec11eg;iJN746:cdpdodec11eg;iMA945:cdpdodec11eg;name:CDP-1,2-dioctadec-11-enoylglycerol	-
cpd15423	CDP-1,2-ditetradecanoylglycerol	C40H71N3O15P2	BiGG:cdpdtdecg;iAF1260:cdpdtdecg;iMA945:cdpdtdecg;name:CDP-1,2-ditetradecanoylglycerol	-
cpd01217	Xanthosine	C10H12N4O6	AraCyc:XANTHOSINE;BiGG:xtsn;BrachyCyc:XANTHOSINE;KEGG:C01762;MetaCyc:XANTHOSINE;name:9 beta-D-ribofuranosylxanthine|Xanthosine|xanthosine	UBORTCNDUKBEOP-UUOKFMHZSA-N
cpd12313	Asn-tRNA(Asn)	C19H29N2O18P2R3	AlgaGEM:S_L_45_Asparaginyl_45_tRNA_40_Asn_41__c;AraGEM:S_L_45_Asparaginyl_45_tRNA_40_Asn_41__c;BiGG:asntrna;JP_Creinhardtii_MSB:M_asntrna_m;KEGG:C03402;name:Asn-tRNA(Asn)|Asparaginyl-tRNA(Asn)|L-Asparaginyl-tRNA(Asn)	-
cpd00791	ProtoporphyrinogenIX	C34H38N4O4	AraCyc:PROTOPORPHYRINOGEN;BiGG:pppg9;BrachyCyc:PROTOPORPHYRINOGEN;KEGG:C01079;MetaCyc:PROTOPORPHYRINOGEN;name:21H,23H-Porphine-2,18-dipropanoic acid, 7,12-diethenyl-5,10,15,20,22,24-hexahydro-3,8,13,17-tetramethyl-|Protoporphyrinogen IX|ProtoporphyrinogenIX|protoporphyrinogen|protoporphyrinogen IX	UHSGPDMIQQYNAX-UHFFFAOYSA-L
cpd15540	Phosphatidylglycerol dioctadecanoyl	C42H82O10P	BiGG:pg180;iAF1260:pg180;iJN746:pg180;iMA945:pg180;name:Phosphatidylglycerol (dioctadecanoyl, n-C18:0)|Phosphatidylglycerol dioctadecanoyl	-
focytc_6	Ferrocytochrome c6	FeX	KEGG:C00126	-
cpd03761	Precorrin 6A	C44H47N4O16	BiGG:pre6a;KEGG:C06320;MetaCyc:CPD-675;RiceCyc:CPD-675;iGT196:pre6a;name:Precorrin 6A|Precorrin 6X|precorrin-6A|precorrin-6x	-
cpd03760	Precorrin 6B	C44H49N4O16	BiGG:pre6b;KEGG:C06319;MetaCyc:CPD-679;RiceCyc:CPD-679;iGT196:pre6b;name:Precorrin 6B|Precorrin 6Y|precorrin-6B|precorrin-6y	-
cpd11770	L-Alanyl-tRNA	C18H29NO17P2R3	AlgaGEM:S_L_45_Alanyl_45_tRNA_c;AraGEM:S_L_45_Alanyl_45_tRNA_c;BiGG:alatrna;JP_Creinhardtii_MSB:M_alatrna_m;KEGG:C00886;name:L-Alanyl-tRNA|L-Alanyl-tRNA(Ala)	-
cpd03002	Lipid A disaccharide	C68H127N2O20P	AraCyc:BISOHMYR-GLC;BiGG:lipidAds;BrachyCyc:BISOHMYR-GLC;KEGG:C04932;MetaCyc:BISOHMYR-GLC;name:2'-3'-diacyl-GlcN(beta-1'-6)2,3-diacyl-GlcN-1-P|2,3,2',3'-Tetrakis(3-hydroxytetradecanoyl)-D-glucosaminyl-1,6-beta- D-glucosamine 1-phosphate|2,3,2',3'-tetrakis(3-hydroxymyristoyl)-D-glucosaminyl-1,6-alpha-D-glucosamine 1-phosphate|2,3-Bis(3-hydroxytetradecanoyl)-D-glucosaminyl-1,6-beta-D-2,3-bis(3- hyd…	HLDJGHAAKRKPAV-QDORLFPLSA-L
cpd03163	Selenomethionine	C5H11NO2Se	AraCyc:SELENOMETHIONINE;BiGG:selmeth;CornCyc:SELENOMETHIONINE;KEGG:C05335;MetaCyc:SELENOMETHIONINE;name:L-Selenomethionine|SeMet|Selenomethionine|selenium methionine|selenomethionine	RJFAYQIBOAGBLC-BYPYZUCNSA-N
cpd15545	Phosphatidylglycerophosphate dihexadecanoyl	C38H74O13P2	BiGG:pgp160;iAF1260:pgp160;iGT196:pgp160;iJN746:pgp160;iMA945:pgp160;name:Phosphatidylglycerophosphate (dihexadecanoyl, n-C16:0)|Phosphatidylglycerophosphate dihexadecanoyl	-
cpd00299	dUMP	C9H11N2O8P	AraCyc:DUMP;BiGG:dump;BrachyCyc:DUMP;KEGG:C00365;MetaCyc:DUMP;name:2'-Deoxyuridine 5'-phosphate|2'-deoxy-5'-uridylic acid|2'-deoxyuridine-5'-phosphate|2'-deoxyuridine-5-monophosphate|2'-deoxyuridylic acid|Deoxyuridine 5'-phosphate|Deoxyuridine monophosphate|Deoxyuridylic acid|dUMP|deoxyurdine-phosphate|deoxyuridine-phosphate	JSRLJPSBLDHEIO-SHYZEUOFSA-L
cpd12486	tRNA containing N7-methylguanine	C21H29N5O20P3R2	KEGG:C04160;name:tRNA containing N7-methylguanine	-
c_DLiG3P	1,2-dioctadec-9-12-dienoyl-sn-glycerol 3-phosphate	C39H67O8P1		-
cpd00193	APS	C10H12N5O10PS	AraCyc:APS;BiGG:aps;BrachyCyc:APS;KEGG:C00224;MetaCyc:APS;name:5'-Adenylyl sulfate|APS|Adenosine 5'-phosphosulfate|Adenosine5-phosphosulfate|Adenylyl sulfate|adenosine 5'-phosphosulfate|adenosine 5'-sulphatophosphate|adenosine phosphosulfate|adenylyl-sulfate|adenylylsulfate	IRLPACMLTUPBCL-KQYNXXCUSA-L
cpd01974	4-Hydroxy-L-glutamate	C5H8NO5	BiGG:4hglu;KEGG:C03079;iYO844:4hglu;name:4-Hydroxy-L-glutamate|4-Hydroxy-L-glutamic acid	HBDWQSHEVMSFGY-SCQFTWEKSA-M
cpd00198	D-Xylulose5-phosphate	C5H9O8P	AraCyc:XYLULOSE-5-PHOSPHATE;BiGG:xu5p__D;BrachyCyc:XYLULOSE-5-PHOSPHATE;KEGG:C00231;MetaCyc:XYLULOSE-5-PHOSPHATE;name:D-Xylulose 5-phosphate|D-Xylulose5-phosphate|D-xylulose 5-phosphate|D-xylulose-5-P|D-xylulose-5-phosphate|xylulose 5-phosphate|xylulose-P|xylulose-phosphate	FNZLKVNUWIIPSJ-RFZPGFLSSA-L
cpd02069	3-Phosphonooxypyruvate	C3H2O7P	AraCyc:3-P-HYDROXYPYRUVATE;BiGG:3php;BrachyCyc:3-P-HYDROXYPYRUVATE;KEGG:C03232;MetaCyc:3-P-HYDROXYPYRUVATE;name:3-P-hydroxypyruvate|3-Phosphohydroxypyruvate|3-Phosphohydroxypyruvic acid|3-Phosphonooxypyruvate|3-Phosphonooxypyruvic acid|3-p-OH-pyr|3-p-OH-pyruvate|3-p-hydroxy-pyr|3-phospho-hydroxypyruvate|3-phosphohydroxy-pyr|3-phosphohydroxypyruvate|3-phosphonooxypyruvate|phosphohydroxypyruate|pho…	LFLUCDOSQPJJBE-UHFFFAOYSA-K
cpd00298	dTMP	C10H13N2O8P	AraCyc:TMP;BiGG:dtmp;BrachyCyc:TMP;KEGG:C00364;MetaCyc:TMP;name:5'-Thymidylic acid|Deoxythymidine 5'-phosphate|Deoxythymidylic acid|Thymidine 5'-phosphate|Thymidine monophosphate|Thymidylate|Thymidylic acid|dTMP|deoxythymidylate|thymidine monophosphate|thymidine-5'-monophosphate|thymidine-5'-phosphate|thymidine-phosphate|thymidylic acid	GYOZYWVXFNDGLU-XLPZGREQSA-L
cpd02147	4-Phosphoerythronate	C4H6O8P	BiGG:4per;BrachyCyc:ERYTHRONATE-4P;ChlamyCyc:ERYTHRONATE-4P;KEGG:C03393;MetaCyc:ERYTHRONATE-4P;name:4-Phospho-D-erythronate|4-Phosphoerythronate|4-phosphoerythronate|D-erythronate-4-phosphate|D-erythronate-4P|erythronate-4-phosphate|erythronate-4P	ZCZXOHUILRHRQJ-PWNYCUMCSA-K
cpd00294	dAMP	C10H12N5O6P	AraCyc:DAMP;BiGG:damp;EcoCyc:DAMP;KEGG:C00360;MetaCyc:DAMP;name:2'-Deoxyadenosine 5'-monophosphate|2'-Deoxyadenosine 5'-phosphate|2'-dAMP|2'-deoxyadenosine-5'-monophosphate|2'-deoxyadenosine-5'-phosphate|Deoxyadenosine monophosphate|Deoxyadenylic acid|dAMP	KHWCHTKSEGGWEX-RRKCRQDMSA-L
cpd00295	dGDP	C10H13N5O10P2	AraCyc:DGDP;BiGG:dgdp;BrachyCyc:DGDP;KEGG:C00361;MetaCyc:DGDP;name:2'-Deoxyguanosine 5'-diphosphate|2'-deoxyguanosine-5'-diphosphate|dGDP|deoxyguanosine-diphosphate	CIKGWCTVFSRMJU-KVQBGUIXSA-L
cpd00296	dGMP	C10H12N5O7P	AraCyc:DGMP;BiGG:dgmp;BrachyCyc:DGMP;KEGG:C00362;MetaCyc:DGMP;name:2'-Deoxyguanosine 5'-monophosphate|2'-Deoxyguanosine 5'-phosphate|2'-dG-5'-MP|2'-deoxyguanosine 5'-monophosphate|2'-deoxyguanosine-5'-phosphate|Deoxyguanosine monophosphate|Deoxyguanylic acid|dGMP|deoxyguanosine-phosphate|guanine riboside|vernine	LTFMZDNNPPEQNG-KVQBGUIXSA-L
cpd00297	dTDP	C10H14N2O11P2	AraCyc:TDP;BiGG:dtdp;BrachyCyc:TDP;KEGG:C00363;MetaCyc:TDP;name:Deoxythymidine 5'-diphosphate|dTDP|deoxy-TDP|thymidine 5'-(trihydrogen diphosphate) (9CI)|thymidine-5'-diphosphate|thymidine-diphosphate	UJLXYODCHAELLY-XLPZGREQSA-L
cpd00290	D-fructose-1,6-bisphosphate	C6H10O12P2	AlgaGEM:S_D_45_Fructose_32_1_44_6_45_bisphosphate_c|S_D_45_Fructose_32_1_44_6_45_bisphosphate_p;AraGEM:S_D_45_Fructose_32_1_44_6_45_bisphosphate_c|S_D_45_Fructose_32_1_44_6_45_bisphosphate_p;BiGG:fdp;JP_Creinhardtii_NMeth:M_fdp_c|M_fdp_f|M_fdp_h;KEGG:C00354;name:D-Fructose 1,6-bisphosphate|D-Fructose1-6-bisphosphate	RNBGYGVWRKECFJ-VRPWFDPXSA-J
cpd00293	N-Acetyl-D-glucosamine 6-phosphate	C8H14NO9P	AraCyc:N-ACETYL-D-GLUCOSAMINE-6-P;BiGG:acgam6p;BrachyCyc:N-ACETYL-D-GLUCOSAMINE-6-P;KEGG:C00357;MetaCyc:N-ACETYL-D-GLUCOSAMINE-6-P;name:GlcNAc-6-P|N-Acetyl-D-glucosamine 6-phosphate|N-acetyl-D-glucosamine-6-P|N-acetyl-D-glucosamine-6-phosphate|N-acetyl-glucosamine-6-P|N-acetyl-glucosamine-6-phosphate|N-acetylglucosamine-6-P	BRGMHAYQAZFZDJ-RTRLPJTCSA-L
cpd00108	Galactose	C6H12O6	AlgaGEM:S_D_45_Galactose_c;AraGEM:S_D_45_Galactose_c;BiGG:gal;DF_Athaliana:D-Galactose;KEGG:C00124;name:D-(+)-Galactose|D-Galactopyranose|D-Galactose|GALC	WQZGKKKJIJFFOK-SVZMEOIVSA-N
cpd11640	H2	H2	BiGG:h2;BrachyCyc:HYDROGEN-MOLECULE;ChlamyCyc:HYDROGEN-MOLECULE;KEGG:C00282;MetaCyc:HYDROGEN-MOLECULE;name:H2|Hydrogen|hydrogen|hydrogen molecule	UFHFLCQGNIYNRP-UHFFFAOYSA-N
cpd01476	Protoporphyrin	C34H32N4O4	AraCyc:PROTOPORPHYRIN_IX;BiGG:ppp9;BrachyCyc:PROTOPORPHYRIN_IX;KEGG:C02191;MetaCyc:PROTOPORPHYRIN_IX;name:Porphyrinogen IX|Protoporphyrin|Protoporphyrin IX|protoporphyrin|protoporphyrin IX	KSFOVUSSGSKXFI-UJJXFSCMSA-L
cpd00104	BIOT	C10H15N2O3S	AraCyc:BIOTIN;BiGG:btn;BrachyCyc:BIOTIN;KEGG:C00120;MetaCyc:BIOTIN;name:BIOT|Biotin|Coenzyme R|D-Biotin|Vitamin H|biotin|coenzyme R|d-biotin|vitamin H	YBJHBAHKTGYVGT-ZKWXMUAHSA-M
cpd00105	D-Ribose	C5H10O5	AlgaGEM:S_D_45_Ribose_c;BiGG:rib__D;BrachyCyc:CPD-10330;KEGG:C00121;MetaCyc:CPD-10330;name:D-Ribose|alpha D-ribose|alpha-D-ribofuranose	-
cpd00107	L-Leucine	C6H13NO2	AraCyc:LEU;BiGG:leu__L;BrachyCyc:LEU;KEGG:C00123;MetaCyc:LEU;name:(2S)-alpha-2-Amino-4-methylvaleric acid|(2S)-alpha-2-amino-4-methylvaleric acid|(2S)-alpha-Leucine|(2S)-alpha-leucine|2-Amino-4-methylvaleric acid|2-amino-4-methylvaleric acid|L-Leucine|L-leucine|leu|leucine	ROHFNLRQFUQHCH-YFKPBYRVSA-N
cpd00100	Glycerol	C3H8O3	AraCyc:GLYCEROL;BiGG:glyc;BrachyCyc:GLYCEROL;KEGG:C00116;MetaCyc:GLYCEROL;name:1,2,3-Propanetriol|1,2,3-Trihydroxypropane|1,2,3-trihydroxypropane|1,2,3-trihydroxypropanol|GLYC|Glycerin|Glycerol|glycerin|glycerol	PEDCQBHIVMGVHV-UHFFFAOYSA-N
cpd00101	ribose-5-phosphate	C5H9O8P	AraCyc:RIBOSE-5P;BiGG:r5p;BrachyCyc:RIBOSE-5P;KEGG:C00117;MetaCyc:RIBOSE-5P;name:D-Ribose 5-phosphate|D-ribose 5'-phosphate|D-ribose 5-phosphate|D-ribose-5-P|D-ribose-5-phosphate|D-ribose-5-phosphoric acid|Ribose 5-phosphate|alpha-D-Ribose5-phosphate|alpha-D-ribose-5-phosphate|ribose-5-P|ribose-5-phosphate|ribose-5-phosphoric acid|ribose-5P	-
cpd00102	Glyceraldehyde3-phosphate	C3H5O6P	AraCyc:GAP;BiGG:g3p;BrachyCyc:GAP;KEGG:C00118;MetaCyc:GAP;name:(2R)-2-Hydroxy-3-(phosphonooxy)-propanal|(2R)-2-hydroxy-3-(phosphonooxy)-propanal|3-phosphoglyceraldehyde|D-Glyceraldehyde 3-phosphate|D-glyceraldehyde 3-phosphate|D-glyceraldehyde-3-P|D-glyceraldehyde-3-phosphate|Glyceraldehyde 3-phosphate|Glyceraldehyde-3-phosphate|Glyceraldehyde3-phosphate|gap|glyceraldehyde 3-phosphate|glyceraldeh…	LXJXRIRHZLFYRP-VKHMYHEASA-L
cpd00103	PRPP	C5H9O14P3	AraCyc:PRPP;BiGG:prpp;BrachyCyc:PRPP;KEGG:C00119;MetaCyc:PRPP;name:5-Phospho-alpha-D-ribose 1-diphosphate|5-Phospho-alpha-D-ribose1-diphosphate|5-Phosphoribosyl 1-pyrophosphate|5-Phosphoribosyl diphosphate|5-phospho-alpha-D-ribose 1-diphosphate|5-phospho-ribosyl-pyrophosphate|5-phosphoribosyl 1-pyrophosphate|5-phosphoribosyl diphosphate|5-phosphoribosyl-1-PP|5-phosphoribosyl-1-pyrophosphate|5-pho…	PQGCEDQWHSBAJP-TXICZTDVSA-J
cpd00063	Ca2+	Ca	AraCyc:CA+2;BiGG:ca2;BrachyCyc:CA+2;KEGG:C00076;MetaCyc:CA+2;name:Ca(2+)|Ca++|Ca+2|Ca2+|Calcium cation|Calcium ion|Calcium(2+)|calcium ion	BHPQYMZQTOCNFJ-UHFFFAOYSA-N
cpd00062	UTP	C9H12N2O15P3	AraCyc:UTP;BiGG:utp;BrachyCyc:UTP;KEGG:C00075;MetaCyc:UTP;name:UTP|Uridine 5'-triphosphate|Uridine triphosphate|uridine-5'-triphosphate|uridine-triphosphate	PGAVKCOVUIYSFO-XVFCMESISA-K
cpd00061	Phosphoenolpyruvate	C3H2O6P	AraCyc:PHOSPHO-ENOL-PYRUVATE;BiGG:pep;BrachyCyc:PHOSPHO-ENOL-PYRUVATE;KEGG:C00074;MetaCyc:PHOSPHO-ENOL-PYRUVATE;name:P-enol-pyr|P-enol-pyruvate|PEP|Phosphoenolpyruvate|Phosphoenolpyruvic acid|phosphoenolpyruvate	DTBNBXWJWCWCIK-UHFFFAOYSA-K
cpd00060	L-Methionine	C5H11NO2S	AraCyc:MET;BiGG:met__L;BrachyCyc:MET;KEGG:C00073;MetaCyc:MET;name:L-2-Amino-4methylthiobutyric acid|L-Methionine|L-methionine|Methionine|met|methionine	FFEARJCKVFRZRR-BYPYZUCNSA-N
cpd00067	H+	H	AraCyc:PROTON;BiGG:h;BrachyCyc:PROTON;KEGG:C00080;MetaCyc:PROTON;name:H+|Hydron|Proton	GPRLSGONYQIRFK-UHFFFAOYSA-N
cpd00066	L-Phenylalanine	C9H11NO2	AraCyc:PHE;BiGG:phe__L;BrachyCyc:PHE;KEGG:C00079;MetaCyc:PHE;name:(S)-alpha-Amino-beta-phenylpropionic acid|L-Phenylalanine|L-phenylalanine|endophenyl|phe|phenylalanine	COLNVLDHVKWLRT-QMMMGPOBSA-N
cpd00065	L-Tryptophan	C11H12N2O2	AraCyc:TRP;BiGG:trp__L;BrachyCyc:TRP;KEGG:C00078;MetaCyc:TRP;name:(S)-alpha-Amino-beta-(3-indolyl)-propionic acid|2-amino-3-indolylpropanic acid|L-Tryptophan|L-tryptophan|Tryptophan|trofan|trp|tryptacin|tryptophan	QIVBCDIJIAJPQS-VIFPVBQESA-N
cpd00064	Ornithine	C5H13N2O2	AraCyc:L-ORNITHINE;BiGG:orn|orn__L;BrachyCyc:L-ORNITHINE;KEGG:C00077;MetaCyc:L-ORNITHINE;name:(S)-2,5-Diaminopentanoate|(S)-2,5-Diaminopentanoic acid|(S)-2,5-Diaminovaleric acid|2, 5-diaminopentanoate|2, 5-diaminopentanoic acid|2, 5-diaminovaleric acid|L-Ornithine|L-ornithine|Ornithine|alpha,delta-diaminovaleric acid	AHLPHDHHMVZTML-BYPYZUCNSA-O
cpd00069	L-Tyrosine	C9H11NO3	AraCyc:TYR;BiGG:tyr__L;BrachyCyc:TYR;KEGG:C00082;MetaCyc:TYR;name:(S)-2-Amino-3-(p-hydroxyphenyl)propionic acid|(S)-3-(p-Hydroxyphenyl)alanine|L-Tyrosine|L-tyrosine|Tyrosine|tyr|tyrosine	OUYCCCASQSFEME-QMMMGPOBSA-N
cpd08373	Cobalt-precorrin 6B	C44H48CoN4O16	BiGG:codhpre6;KEGG:C11543;MetaCyc:CPD-9044;iAF692:codhpre6;iGT196:codhpre6;name:Cobalt-dihydro-precorrin 6|Cobalt-precorrin 6B|cobalt-dihydro-precorrin 6|cobalt-precorrin-6B|cobalt-precorrin-6y	-
cpd08372	Cobalt-precorrin 6	C44H45CoN4O16	BiGG:copre6;KEGG:C11542;MetaCyc:CPD-9043;iAF692:copre6;iGT196:copre6;name:Cobalt-precorrin 6|Cobalt-precorrin 6A|cobalt-precorrin 6|cobalt-precorrin-6A|cobalt-precorrin-6x	-
cpd08371	Cobalt-precorrin 5	C45H46CoN4O16	BiGG:copre5;KEGG:C11541;iAF692:copre5;iGT196:copre5;iMA945:copre5;name:Cobalt-precorrin 5|cobalt-precorrin 5	CVGZOJYWJUZMIJ-GFSZXBFJSA-F
cpd05300	Pentadecane	C15H32	ChlamyCyc:CPD-7946;KEGG:C08388;MetaCyc:CPD-7946;name:Pentadecane|n-Pentadecane|n-pentadecane|pentadecane	YCOZIPAWZNQLMR-UHFFFAOYSA-N
cpd00689	Porphobilinogen	C10H13N2O4	AraCyc:PORPHOBILINOGEN;BiGG:ppbng;BrachyCyc:PORPHOBILINOGEN;KEGG:C00931;MetaCyc:PORPHOBILINOGEN;name:Porphobilinogen|porphobilinogen	QSHWIQZFGQKFMA-UHFFFAOYSA-M
cpd00722	O-Acetyl-L-serine	C5H9NO4	AraCyc:ACETYLSERINE;BiGG:acser;BrachyCyc:ACETYLSERINE;KEGG:C00979;MetaCyc:ACETYLSERINE;name:O-Acetyl-L-serine|O-acetyl-L-serine|O-acetylserine|O3-Acetyl-L-serine|O3-acetyl-L-serine|acetylserine	VZXPDPZARILFQX-BYPYZUCNSA-N
cpd00683	Dihydropteroate	C14H13N6O3	AraCyc:7-8-DIHYDROPTEROATE;BiGG:dhpt;BrachyCyc:7-8-DIHYDROPTEROATE;KEGG:C00921;MetaCyc:7-8-DIHYDROPTEROATE;name:7,8-Dihydropteroate|7,8-dihydropteroate|Dihydropteroate|H2Pte|dihydropterate|dihydropteroate	WBFYVDCHGVNRBH-UHFFFAOYSA-M
cpd00338	5-Aminolevulinate	C5H9NO3	AraCyc:5-AMINO-LEVULINATE;BiGG:5aop;BrachyCyc:5-AMINO-LEVULINATE;KEGG:C00430;MetaCyc:5-AMINO-LEVULINATE;name:5-Amino-4-oxopentanoate|5-Amino-4-oxovaleric acid|5-Aminolevulinate|5-amino-4-oxo-pentanoic acid|5-amino-4-oxopentanoic acid|5-amino-levulinate|5-amino-levulinic acid|5-aminolevulinate|5-aminolevulinic acid|ALA|Pentanoic acid, 5-amino-4-oxo-|delta-aminolevulinic acid|gamma-aminolevulinic a…	ZGXJTSGNIOSYLO-UHFFFAOYSA-N
cpd00810	Orotidylic acid	C10H10N2O11P	AraCyc:OROTIDINE-5-PHOSPHATE;BiGG:orot5p;BrachyCyc:OROTIDINE-5-PHOSPHATE;KEGG:C01103;MetaCyc:OROTIDINE-5-PHOSPHATE;name:Orotidine 5'-phosphate|Orotidine5-phosphate|Orotidylic acid|orotidine 5-phosphate|orotidine-5'-phosphate	KYOBSHFOBAOFBF-XVFCMESISA-K
cpd01620	Precorrin 2	C42H41N4O16	AraCyc:DIHYDROSIROHYDROCHLORIN;BiGG:dscl|pre2;BrachyCyc:DIHYDROSIROHYDROCHLORIN;KEGG:C02463;MetaCyc:DIHYDROSIROHYDROCHLORIN;name:Dihydrosirohydrochlorin|Precorrin 2|dihydrosirohydrochlorin|precorrin-2	-
cpd01741	ddca	C12H23O2	AraCyc:DODECANOATE;BiGG:ddca;BrachyCyc:DODECANOATE;KEGG:C02679;MetaCyc:DODECANOATE;name:Dodecanoate|Dodecanoate (n-C12:0)|Dodecanoic acid|Dodecylcarboxylate|Lauric acid|ddca|dodecanoate|dodecanoate (C12:0)|dodecanoic acid|laurate|lauric acid|n-dodecanoic acid|tin II 2-ethylhexanoate	POULHZVOKOAJMA-UHFFFAOYSA-M
cpd02666	(R)-4'-Phosphopantothenoyl-L-cysteine	C12H20N2O9PS	AraCyc:R-4-PHOSPHOPANTOTHENOYL-L-CYSTEINE;BiGG:4ppcys;BrachyCyc:R-4-PHOSPHOPANTOTHENOYL-L-CYSTEINE;KEGG:C04352;MetaCyc:R-4-PHOSPHOPANTOTHENOYL-L-CYSTEINE;name:(R)-4'-Phosphopantothenoyl-L-cysteine|(R)-4'-phospho-N-pantothenoyl-L-cysteine|(R)-4'-phosphopantothenoyl-L-cysteine|4'-P-N-pantothenoylcysteine|4'-phospho-N-pantothenoylcysteine|4'-phosphopantothenoylcysteine|4-P-N-pantothenoylcysteine|N-(…	XQYALQVLCNHCFT-CBAPKCEASA-K
cpd01628	Vitamin E	C29H50O2	AraCyc:ALPHA-TOCOPHEROL;BiGG:avite1;BrachyCyc:ALPHA-TOCOPHEROL;KEGG:C02477;MetaCyc:ALPHA-TOCOPHEROL;name:(2R,4'R,8'R)-alpha-tocopherol|(R,R,R)-alpha-tocopherol|5,7,8-trimethyltocol|Vitamin E|alpha-Tocopherol|alpha-tocopherol	GVJHHUAWPYXKBD-IEOSBIPESA-N
cpd11735	Amylose	C6H10O5R2	AlgaGEM:S_Amylose_c|S_Amylose_p;AraGEM:S_Amylose_c|S_Amylose_p;BiGG:14glucan|14glun;DF_Athaliana:1-4-alpha-D-Glucan;KEGG:C00718|G10495;name:(1,4-alpha-D-Glucosyl)n|(1,4-alpha-D-Glucosyl)n+1|(1,4-alpha-D-Glucosyl)n-1|(1,4-alpha-D-glucosyl)(n)|(1,4-alpha-D-glucosyl)(n+1)|1,4-alpha-D-Glucan|1,4-alpha-D-glucan|1,4-alpha-Glucan|4-{(1,4)-alpha-D-Glucosyl}(n-1)-D-glucose|Amylose|Amylose chain|Maltodextr…	-
cpd00207	Guanine	C5H5N5O	AraCyc:GUANINE;BiGG:gua;BrachyCyc:GUANINE;KEGG:C00242;MetaCyc:GUANINE;name:2-Amino-6-hydroxypurine|GNN|Guanine|guanine	UYTPUPDQBNUYGX-UHFFFAOYSA-N
cpd02547	(R)-1-Aminopropan-2-yl phosphate	C3H9NO4P	BiGG:applp;KEGG:C04122;MetaCyc:R-1-AMINOPROPAN-2-YL-PHOSPHATE;RiceCyc:R-1-AMINOPROPAN-2-YL-PHOSPHATE;iAF692:applp;name:(R)-1-Aminopropan-2-yl phosphate|(R)-1-amino-2-propanol O-2-phosphate|(R)-1-aminopropan-2-yl phosphate|D-1-Aminopropan-2-ol O-phosphate	YBOLZUJJGUZUDC-GSVOUGTGSA-M
cpd00205	K+	K	AraCyc:K+;BiGG:k;BrachyCyc:K+;KEGG:C00238;MetaCyc:K+;name:K+|Potassium|Potassium cation|Potassium ion|Potassium(1+)|potassium|potassium ion	NPYPAHLBTDXSSS-UHFFFAOYSA-N
cpd02097	L-Glutamyl 5-phosphate	C5H8NO7P	AraCyc:L-GLUTAMATE-5-P;BiGG:glu5p;BrachyCyc:L-GLUTAMATE-5-P;KEGG:C03287;MetaCyc:L-GLUTAMATE-5-P;name:L-Glutamate 5-phosphate|L-Glutamyl 5-phosphate|L-gamma-glutamyl 5-phosphate|L-gamma-glutamyl-5-P|L-gamma-glutamyl-5-phosphate|L-glutamate-5-phosphate|L-glutamyl-5-phosphate	PJRXVIJAERNUIP-VKHMYHEASA-L
cpd00203	1,3-Bisphospho-D-glycerate	C3H4O10P2	AraCyc:DPG;BiGG:13dpg;BrachyCyc:DPG;KEGG:C00236;MetaCyc:DPG;name:(R)-2-Hydroxy-3-(phosphonooxy)-1-monoanhydride with phosphoric propanoic acid|1,3-Bisphospho-D-glycerate|1,3-bisphospho-D-glycerate|13-DPG|3-P-glyceroyl-P|3-Phospho-D-glyceroyl phosphate|3-Phospho-D-glyceroylphosphate|3-phospho-D-glyceroyl-phosphate|3-phospho-d-glyceroyl-phosphate|3-phosphoglyceroyl-P|3-phosphoglyceroyl-phosphate|D-…	LJQLQCAXBUHEAZ-UWTATZPHSA-J
cpd00202	DMAPP	C5H10O7P2	AraCyc:CPD-4211;BiGG:dmpp;BrachyCyc:CPD-4211;KEGG:C00235;MetaCyc:CPD-4211;name:2-Isopentenyl diphosphate|2-isopentenyl diphosphate|DMAPP|DMPP|DPP|Dimethylallyl diphosphate|Dimethylallyl pyrophosphate|Dimethylallyldiphosphate|Monoprenyl diphosphate|Prenyl diphosphate|delta-Prenyl diphosphate|delta-prenyl diphosphate|delta2-Isopentenyl diphosphate|delta2-isopentenyl-diphosphate|di-CH3-allyl-PPi|dim…	CBIDRCWHNCKSTO-UHFFFAOYSA-L
cpd00201	10-Formyltetrahydrofolate	C20H21N7O7	AraCyc:10-FORMYL-THF;BiGG:10fthf;BrachyCyc:10-FORMYL-THF;KEGG:C00234;MetaCyc:10-FORMYL-THF;name:10-Formyl-THF|10-Formyltetrahydrofolate|10-formyl-H4PteGlu1|10-formyl-THF|10-formyl-tetrahydrofolate|N10-formyl-H4F|N10-formyl-THF|N10-formyl-tetrahydrofolate	AUFGTPPARQZWDO-YPMHNXCESA-L
cpd15602	Iso-C17:1 CoA	C38H62N7O17P3S	iYO844:fa9coa;name:Iso-C17:1 CoA	-
cpd11911	tRNA(Gln)	C10H12N5O3R	AlgaGEM:S_tRNA_40_Gln_41__c;AraGEM:S_tRNA_40_Gln_41__c|S_tRNA_40_Gln_41__m;BiGG:trnagln;JP_Creinhardtii_MSB:M_trnagln_c;KEGG:C01640;name:tRNA(Gln)	-
cpd11910	tRNA(Cys)	C10H12N5O3R	AlgaGEM:S_tRNA_40_Cys_41__c;AraGEM:S_tRNA_40_Cys_41__c;BiGG:trnacys;JP_Creinhardtii_MSB:M_trnacys_c;KEGG:C01639;name:tRNA(Cys)	-
cpd11913	tRNA(Gly)	C10H12N5O3R	AlgaGEM:S_tRNA_40_Gly_41__c;AraGEM:S_tRNA_40_Gly_41__c;BiGG:trnagly;BrachyCyc:TRNG-tRNA;KEGG:C01642;name:tRNA(Gly)|tRNA-Gly|trnG	-
cpd11912	tRNA-Glu	C10H12N5O3R	AlgaGEM:S_tRNA_40_Glu_41__c;AraGEM:S_tRNA_40_Glu_41__c;BiGG:trnaglu;JP_Creinhardtii_MSB:M_trnaglu_c|M_trnaglu_h;KEGG:C01641;name:tRNA (Glu)|tRNA(Glu)|tRNA-Glu	-
cpd11915	tRNA(Ile)	C10H12N5O3R	AlgaGEM:S_tRNA_40_Ile_41__c;AraGEM:S_tRNA_40_Ile_41__c;BiGG:trnaile;JP_Creinhardtii_MSB:M_trnaile_c;KEGG:C01644;name:tRNA(Ile)	-
cpd11914	tRNA(His)	C10H12N5O3R	AlgaGEM:S_tRNA_40_His_41__c;AraGEM:S_tRNA_40_His_41__c;BiGG:trnahis;JP_Creinhardtii_MSB:M_trnahis_c;KEGG:C01643;name:tRNA(His)	-
cpd11917	tRNA(Lys)	C10H12N5O3R	AlgaGEM:S_tRNA_40_Lys_41__c;AraGEM:S_tRNA_40_Lys_41__c;BiGG:trnalys;JP_Creinhardtii_MSB:M_trnalys_m;KEGG:C01646;name:tRNA(Lys)	-
cpd11916	tRNA(Leu)	C10H12N5O3R	AlgaGEM:S_tRNA_40_Leu_41__c;AraGEM:S_tRNA_40_Leu_41__c;BiGG:trnaleu;JP_Creinhardtii_MSB:M_trnaleu_c;KEGG:C01645;name:tRNA(Leu)	-
cpd11919	tRNA(Phe)	C10H12N5O3R	AlgaGEM:S_tRNA_40_Phe_41__c;AraGEM:S_tRNA_40_Phe_41__c;BiGG:trnaphe;JP_Creinhardtii_MSB:M_trnaphe_m;KEGG:C01648;name:tRNA(Phe)	-
cpd11918	tRNA(Met)	C10H12N5O3R	AlgaGEM:S_tRNA_40_Met_41__c;AraGEM:S_tRNA_40_Met_41__c;BiGG:trnamet;JP_Creinhardtii_MSB:M_trnamet_c;KEGG:C01647;name:tRNA(Met)	-
cpd15418	CDP-1,2-dihexadec-9-enoylglycerol	C44H75N3O15P2	BiGG:cdpdhdec9eg;iAF1260:cdpdhdec9eg;iJN746:cdpdhdec9eg;iMA945:cdpdhdec9eg;name:CDP-1,2-dihexadec-9-enoylglycerol	-
cpd15419	CDP-1,2-dihexadecanoylglycerol	C44H79N3O15P2	BiGG:cdpdhdecg;iAF1260:cdpdhdecg;iGT196:cdpdhdecg;iJN746:cdpdhdecg;iMA945:cdpdhdecg;name:CDP-1,2-dihexadecanoylglycerol	-
cpd15312	1,2-Diacyl-sn-glycerol dioctadec-11-enoyl	C39H72O5	BiGG:12dgr181;iAF1260:12dgr181;iMA945:12dgr181;name:1,2-Diacyl-sn-glycerol dioctadec-11-enoyl	-
cpd16471	Benzylpenicilloic acid	C16H19N2O5S	KEGG:C16672;name:Benzylpenicilloic acid	HCYWNSXLUZRKJX-RWMBFGLXSA-M
cpd15310	1,2-Diacyl-sn-glycerol dihexadec-9-enoyl	C35H64O5	BiGG:12dgr161;iAF1260:12dgr161;iMA945:12dgr161;name:1,2-Diacyl-sn-glycerol dihexadec-9-enoyl	-
cpd02894	4-Amino-2-methyl-5-diphosphomethylpyrimidine	C6H9N3O7P2	AraCyc:AMINO-HYDROXYMETHYL-METHYLPYRIMIDINE-PP;BiGG:2mahmp;BrachyCyc:AMINO-HYDROXYMETHYL-METHYLPYRIMIDINE-PP;KEGG:C04752;MetaCyc:AMINO-HYDROXYMETHYL-METHYLPYRIMIDINE-PP;name:2-Methyl-4-amino-5-hydroxymethylpyrimidine diphosphate|2-Methyl-4-amino-5-hydroxymethylpyrimidinediphosphate|2-methyl-4-amino-5-hydroxymethylpyrimidine diphosphate|4-Amino-2-methyl-5-diphosphomethylpyrimidine|4-amino-2-methyl…	AGQJQCFEPUVXNK-UHFFFAOYSA-L
cpd10516	fe3	Fe	AraCyc:FE+3;BiGG:fe3;BrachyCyc:FE+3;KEGG:C14819;MetaCyc:FE+3;name:Fe(III)|Fe+++|Fe+3|Fe3+|Ferric ion|Iron(3+)|fe(iii)|fe3|ferric ion|ferric iron	VTLYFUHAOXGGBS-UHFFFAOYSA-N
cpd01135	Taxifolin	C15H12O7	AraCyc:CPD-474;BrachyCyc:CPD-474;ChlamyCyc:CPD-474;KEGG:C01617;MetaCyc:CPD-474;name:(+)-Dihydroquercetin|(+)-Taxifolin|Dihydroquercetin|Taxifolin|trans dihydroquercetin|trans-Dihydroquercetin	CXQWRCVTCMQVQX-LSDHHAIUSA-N
cpd00449	Dihydrolipoamide	C8H17NOS2	AraCyc:DIHYDROLIPOAMIDE;BiGG:dhlam;BrachyCyc:DIHYDROLIPOAMIDE;KEGG:C00579;MetaCyc:DIHYDROLIPOAMIDE;name:Dihydrolipoamide|Dihydrothioctamide|dihydrolipoamide	-
cpd00448	D-Glyceraldehyde	C3H6O3	AraCyc:GLYCERALD;BiGG:glyald;BrachyCyc:GLYCERALD;KEGG:C00577;MetaCyc:GLYCERALD;name:D-(+)-glyceraldehyde|D-2,3-dihydroxypropanal|D-2,3-dihydroxypropionaldehyde|D-Glyceraldehyde|D-aldotriose|D-glyceraldehyde|D-glycerose|alpha,beta-dihydroxypropionaldehyde|glyceraldehyde	MNQZXJOMYWMBOU-VKHMYHEASA-N
cpd06628	Fisetinin-3,4-diol	C15H14O6	AlgaGEM:S_Fisetinidol_45_4beta_45_ol_c;AraGEM:S_Fisetinidol_45_4beta_45_ol_c;KEGG:C09736;iRS1563:M_C09736_c;iRS1597:C09736_c;name:(-)-Mollisacacidin|5-Deoxyleucocyanidin|Fisetinidol-4beta-ol|Fisetinin-3,4-diol	OFZBQQUVMQGHDJ-SOUVJXGZSA-N
cpd11825	Octadecenoyl-ACP	C18H33ORS	AlgaGEM:S_Oleoyl_45__91_acyl_45_carrier_32_protein_93__c;BiGG:octeACP;KEGG:C01203;iAO358:cll_431;iRS1563:M_C01203_c;name:Octadecenoyl-ACP|Octadecenoyl-ACP (n-C18:1ACP)|Octadecenoyl-[acp]|Octadecenoyl-[acyl-carrier protein]|Oleoyl-[acyl-carrier protein]|cis-octadec-11-enoyl-[acyl-carrier protein] (n-C18:1)|cis-octadec-11-enoyl-acyl-carrierprotein--n-C18-1	-
cpd00330	Dihydrofolate	C19H19N7O6	AraCyc:DIHYDROFOLATE;BiGG:dhf;BrachyCyc:DIHYDROFOLATE;KEGG:C00415;MetaCyc:DIHYDROFOLATE;name:7,8-Dihydrofolate|7,8-Dihydrofolic acid|7,8-Dihydropteroylglutamate|7,8-dihydrofolate monoglutamate|7,8-dihydropteroyl monoglutamate|7,8-dihydropteroylglutamate|7-8-Dihydrofolate|DHF|Dihydrofolate|Dihydrofolic acid|FH2|H2PteGlu|H2PteGlu1|dihydrofolate	OZRNSSUDZOLUSN-LBPRGKRZSA-L
cpd00443	ABEE	C7H6NO2	AraCyc:P-AMINO-BENZOATE;BiGG:4abz;BrachyCyc:P-AMINO-BENZOATE;KEGG:C00568;MetaCyc:P-AMINO-BENZOATE;name:4-Aminobenzoate|4-Aminobenzoic acid|4-aminobenzoate|4-aminobenzoic acid|ABEE|p-Aminobenzoate|p-aminobenzoate|p-aminobenzoic acid|pABA|para-aminobenzoate|para-aminobenzoic acid	ALYNCZNDIQEVRV-UHFFFAOYSA-M
cpd03206	Phytofluene	C40H62	AraCyc:CPD-7408;BrachyCyc:CPD-7408;ChlamyCyc:CPD-7408;KEGG:C05414;MetaCyc:CPD-7408;name:2,6,10,14,19,23,27,31-octamethyldotriaconta-2,6,10,12,14,16,18,22,26,30-decaene|7,8,11,12,7',8'-hexahydro-psi,psi-carotene|Phytofluene|all-trans phytofluene|all-trans-Phytofluene|phytofluene	OVSVTCFNLSGAMM-OUOOUFEBSA-N
cpd01250	Heptadecane	C17H36	BrachyCyc:HEPTADECANE-CPD;KEGG:C01816;MaizeCyc:HEPTADECANE-CPD;MetaCyc:HEPTADECANE-CPD;RiceCyc:HEPTADECANE-CPD;name:Heptadecane|heptadecane	NDJKXXJCMXVBJW-UHFFFAOYSA-N
cSQDG181	Sulfoquinovosyldiacylglycerol (n-C18:1)	C45H79O13S		-
cpd15522	1,2-ditetradecanoyl-sn-glycerol 3-phosphate	C31H60O8P	BiGG:pa140;iAF1260:pa140;iMA945:pa140;name:1,2-ditetradecanoyl-sn-glycerol 3-phosphate	-
cp_aLG3P	1-octadec-9-12-15-trienoyl-sn-glycerol 3-phosphate	C21H35O7P1		-
cpd15524	1,2-dihexadecanoyl-sn-glycerol 3-phosphate	C35H68O8P	BiGG:pa160;JP_Creinhardtii_MSB:M_pa160_h;iAF1260:pa160;iGT196:pa160;iJN746:pa160;name:1,2-dihexadecanoyl-sn-glycerol 3-phosphate	-
cpd15525	1,2-dihexadec-9-enoyl-sn-glycerol 3-phosphate	C35H64O8P	BiGG:pa161;iAF1260:pa161;iJN746:pa161;iMA945:pa161;name:1,2-dihexadec-9-enoyl-sn-glycerol 3-phosphate	-
cpd15526	1,2-dioctadecanoyl-sn-glycerol 3-phosphate	C39H76O8P	BiGG:pa180;iAF1260:pa180;iJN746:pa180;iMA945:pa180;name:1,2-dioctadecanoyl-sn-glycerol 3-phosphate	-
cpd01311	Dethiobiotin	C10H17N2O3	AraCyc:DETHIOBIOTIN;BiGG:dtbt;BrachyCyc:DETHIOBIOTIN;KEGG:C01909;MetaCyc:DETHIOBIOTIN;name:DTB|Desthiobiotin|Dethiobiotin|dethiobiotin	AUTOLBMXDDTRRT-UHFFFAOYSA-M
cSQDG183	Sulfoquinovosyldiacylglycerol (n-C18:3)	C45H71O13S		-
cpd12003	L-Leucyl-tRNA	C26H39N6O17P2R2	AlgaGEM:S_L_45_Leucyl_45_tRNA_c;AraGEM:S_L_45_Leucyl_45_tRNA_40_Leu_41__c;BiGG:leutrna;JP_Creinhardtii_MSB:M_leutrna_c;KEGG:C02047;name:L-Leucyl-tRNA|L-Leucyl-tRNA(Leu)	-
cpd00774	UroporphyrinogenIII	C40H36N4O16	AraCyc:UROPORPHYRINOGEN-III;BiGG:uppg3;BrachyCyc:UROPORPHYRINOGEN-III;KEGG:C01051;MetaCyc:UROPORPHYRINOGEN-III;name:Uroporphyrinogen III|UroporphyrinogenIII|uroporphyrinogen III|uroporphyrinogen-III|uroporphyrinogen-iii	HUHWZXWWOFSFKF-UHFFFAOYSA-F
cpPGP182	Phosphatidylglycerophosphate (dioctadec-9-12-dienoyl, n-C18:2)	C42H73O13P2		-
cpd02961	Dihydroneopterin	C9H13N5O4	AraCyc:DIHYDRO-NEO-PTERIN;BiGG:dhnpt;BrachyCyc:DIHYDRO-NEO-PTERIN;KEGG:C04874;MetaCyc:DIHYDRO-NEO-PTERIN;name:2-Amino-4-hydroxy-6-(D-erythro-1,2,3-trihydroxypropyl)-7,8- dihydropteridine|2-Amino-4-hydroxy-6-(D-erythro-1,2,3-trihydroxypropyl)-7,8-dihydropteridine|2-amino-4-hydroxy-6-(D-erythro)-trihydroxypropyldihydropteridin|2-amino-4-hydroxy-6-(D-erythro-1,2,3-trihydroxypropyl)-7,8-dihydropterid…	YQIFAMYNGGOTFB-XINAWCOVSA-N
cpd11483	(R)-3-Hydroxyoctanoyl-[acyl-carrier protein]	C8H15O2RS	AlgaGEM:S__40_3R_41__45_3_45_Hydroxyoctanoyl_45__91_acyl_45_carrier_32_protein_93__c|S__40_3R_41__45_3_45_Hydroxyoctanoyl_45__91_acyl_45_carrier_32_protein_93__p;AraGEM:S__40_3R_41__45_3_45_Hydroxyoctanoyl_45__91_acyl_45_carrier_32_protein_93__c|S__40_3R_41__45_3_45_Hydroxyoctanoyl_45__91_acyl_45_carrier_32_protein_93__p;BiGG:3hoctACP;JP_Creinhardtii_MSB:M_3hoctACP_h;KEGG:C04620;name:(3R)-3-Hydro…	-
cpd03124	Hexanoyl-CoA	C27H42N7O17P3S	AraCyc:HEXANOYL-COA;BiGG:hxcoa;EcoCyc:HEXANOYL-COA;KEGG:C05270;MetaCyc:HEXANOYL-COA;name:Hexanoyl-CoA|Hexanoyl-CoA (n-C6:0CoA)|hexanoyl-CoA|hexanoyl-coenzyme A	OEXFMSFODMQEPE-HDRQGHTBSA-J
cpd11430	fa1	C14H27O2	BiGG:fa1;iSB619:fa1;iSO783:fa1;iYO844:fa1;name:Fatty acid (Iso-C14:0)|fa1	-
cpd00978	dUDP	C9H12N2O11P2	AraCyc:DUDP;BiGG:dudp;BrachyCyc:DUDP;KEGG:C01346;MetaCyc:DUDP;name:2'-Deoxyuridine 5'-diphosphate|2'-deoxyuridine-5'-diphosphate|dUDP|deoxyuridine-diphosphate	QHWZTVCCBMIIKE-SHYZEUOFSA-L
cpd15803	Iso-C14:0 CoA	C35H59N7O17P3S	iYO844:fa1coa;name:Iso-C14:0 CoA	-
cpd15802	Anteiso-C17:0 CoA	C38H65N7O17P3S	iYO844:fa12coa;name:Anteiso-C17:0 CoA	-
cpd15801	Iso-C17:0 CoA	C38H65N7O17P3S	iYO844:fa11coa;name:Iso-C17:0 CoA	-
cpd08370	Cobalt-precorrin 4	C44H44CoN4O16	BiGG:copre4;KEGG:C11540;MetaCyc:CPD-9041;iAF692:copre4;iGT196:copre4;name:Cobalt-precorrin 4|cobalt-precorrin 4|cobalt-precorrin-4	-
cpd15806	Iso-C16:0 CoA	C37H63N7O17P3S	iYO844:fa6coa;name:Iso-C16:0 CoA	-
cpd15805	Anteiso-C15:0 CoA	C36H61N7O17P3S	iYO844:fa4coa;name:Anteiso-C15:0 CoA	-
cpd03128	Decanoyl-CoA	C31H50N7O17P3S	AraCyc:CPD-10267;BiGG:dcacoa;BrachyCyc:CPD-10267;KEGG:C05274;MetaCyc:CPD-10267;name:Decanoyl-CoA|Decanoyl-CoA (n-C10:0CoA)|decanoyl-CoA	CNKJPHSEFDPYDB-HSJNEKGZSA-J
cpd02884	FAICAR	C10H13N4O9P	AraCyc:PHOSPHORIBOSYL-FORMAMIDO-CARBOXAMIDE;BiGG:fprica;BrachyCyc:PHOSPHORIBOSYL-FORMAMIDO-CARBOXAMIDE;KEGG:C04734;MetaCyc:PHOSPHORIBOSYL-FORMAMIDO-CARBOXAMIDE;name:1-(5'-Phosphoribosyl)-5-formamido-4-imidazolecarboxamide|5'-Phosphoribosyl-5-formamido-4-imidazolecarboxamide|5'-p-ribosyl-5-formamido-4-imidazole carboxamide|5'-p-ribosyl-5-formamido-4-imidazolecarboxamide|5'-phosphoribosyl-5-formami…	ABCOOORLYAOBOZ-KQYNXXCUSA-L
cpd08301	2-C-methyl-D-erythritol2-4-cyclodiphosphate	C5H10O9P2	AraCyc:2C-METH-D-ERYTHRITOL-CYCLODIPHOSPHATE;BiGG:2mecdp;BrachyCyc:2C-METH-D-ERYTHRITOL-CYCLODIPHOSPHATE;KEGG:C11453;MetaCyc:2C-METH-D-ERYTHRITOL-CYCLODIPHOSPHATE;name:2-C-Methyl-D-erythritol 2,4-cyclodiphosphate|2-C-methyl-D-erythritol 2,4-cyclodiphosphate|2-C-methyl-D-erythritol-2,4-cyclodiphosphate|2-C-methyl-D-erythritol2-4-cyclodiphosphate|2-c-methyl-d-erythritol-2,4-cyclodiphosphate|3-Methy…	SFRQRNJMIIUYDI-UHNVWZDZSA-L
cpd02021	Succinylbenzoyl-CoA	C32H39N7O20P3S	AraCyc:CPD-6972;BiGG:sbzcoa;BrachyCyc:CPD-6972;KEGG:C03160;MetaCyc:CPD-6972;name:2-(3'-carboxypropionyl)benzoyl-CoA|2-Succinylbenzoyl-CoA|2-succinylbenzoyl-CoA|4-(2'-carboxyphenyl)-4-oxobutyryl-CoA|4-(2-Carboxyphenyl)-4-oxobutanoyl-CoA|O-Succinylbenzoyl-CoA|Succinylbenzoyl-CoA|o-Succinylbenzoyl-CoA|o-succinylbenzoyl-CoA|succinylbenzoyl-CoA	-
cpd15328	1-octadec-11-enoyl-sn-glycerol 3-phosphate	C21H40O7P	BiGG:1odec11eg3p;JP_Creinhardtii_MSB:M_1odec11eg3p_c|M_1odec11eg3p_h;iAF1260:1odec11eg3p;iJN746:1odec11eg3p;iMA945:1odec11eg3p;name:1-octadec-11-enoyl-sn-glycerol 3-phosphate	-
cpd15329	1-octadecanoyl-sn-glycerol 3-phosphate	C21H41O7P	AraCyc:CPD0-2113;BiGG:1odecg3p;EcoCyc:CPD0-2113;JP_Creinhardtii_MSB:M_1odecg3p_c|M_1odecg3p_h;MetaCyc:CPD0-2113;name:1-octadecanoyl-sn-glycerol 3-phosphate|1-stearoylglycerol 3-phosphate	LAYXSTYJRSVXIH-HXUWFJFHSA-L
cpd15326	1-hexadec-9-enoyl-sn-glycerol 3-phosphate	C19H36O7P	BiGG:1hdec9eg3p;iAF1260:1hdec9eg3p;iJN746:1hdec9eg3p;iMA945:1hdec9eg3p;name:1-hexadec-9-enoyl-sn-glycerol 3-phosphate	-
cpd15327	1-hexadecanoyl-sn-glycerol 3-phosphate	C19H38O7P	BiGG:1hdecg3p;JP_Creinhardtii_MSB:M_1hdecg3p_c|M_1hdecg3p_h;iAF1260:1hdecg3p;iGT196:1hdecg3p;iJN746:1hdecg3p;name:1-hexadecanoyl-sn-glycerol 3-phosphate	-
cpd08906	Apiforol	C15H14O5	AlgaGEM:S_Apiforol_c;AraGEM:S_Apiforol_c;KEGG:C12124;Maize_C4GEM:S_Apiforol_c;MetaCyc:CPD-11940;name:Apiforol|apiforol	RPKUCYSGAXIESU-ABLWVSNPSA-N
cpd00029	Acetate	C2H3O2	AraCyc:ACET;BiGG:ac;BrachyCyc:ACET;KEGG:C00033;MetaCyc:ACET;name:ACET|Acetate|Acetic acid|Ethanoic acid|Glacial acetic acid|acetate|acetic acid|ethanoic acid	QTBSBXVTEAMEQO-UHFFFAOYSA-M
cpd00028	Heme	C34H30FeN4O4	AraCyc:PROTOHEME;BiGG:pheme;BrachyCyc:PROTOHEME;KEGG:C00032;MetaCyc:PROTOHEME;name:Haem|Heme|Heme B|Protoheme|Protoheme IX|ferroprotoporphyrin IX|heme b|protoheme|protoheme IX	KABFMIBPWCXCRK-RGGAHWMASA-J
cpd00027	D-Glucose	C6H12O6	AlgaGEM:S_D_45_Glucose_c|S_Glucose_c|S_Glucose_ext_b|S_Glucose_p;AraGEM:S_D_45_Glucose_c;BiGG:glc__D;JM_Creinhardtii:GLC;KEGG:C00031|C00293;name:D-(+)-Glucose|D-Glucopyranose|D-Glucose|Dextrose|Glucose|Grape sugar	WQZGKKKJIJFFOK-GASJEMHNSA-N
cpd00026	UDP-glucose	C15H22N2O17P2	AraCyc:CPD-12575;BiGG:udpg;CornCyc:CPD-12575;KEGG:C00029|G10608;MetaCyc:CPD-12575;name:UDP-D-glucose|UDP-alpha-D-glucose|UDP-glucose|UDPglucose|Uridine diphosphate glucose	HSCJRCZFDFQWRP-JZMIEXBBSA-L
cpd00025	H2O2	H2O2	AraCyc:HYDROGEN-PEROXIDE;BiGG:h2o2;BrachyCyc:HYDROGEN-PEROXIDE;KEGG:C00027;MetaCyc:HYDROGEN-PEROXIDE;name:H2O2|Hydrogen peroxide|Hydrogenperoxide|Oxydol|hydrogen peroxide|hydroperoxide|perhydrol	MHAJPDPJQMAIIY-UHFFFAOYSA-N
cpd00024	2-Oxoglutarate	C5H4O5	AraCyc:2-KETOGLUTARATE;BiGG:akg;BrachyCyc:2-KETOGLUTARATE;KEGG:C00026;MetaCyc:2-KETOGLUTARATE;name:2-Ketoglutaric acid|2-Oxoglutarate|2-ketoglutarate|2-ketoglutaric acid|2-oxoglutarate|2-oxoglutaric acid|2-oxopentanedionate|2-oxopentanedionic acid|Oxoglutaric acid|a-ketoglutaric acid|alpha-Ketoglutaric acid|alpha-ketoglutarate|alpha-ketoglutaric acid|alpha-oxoglutarate|ketoglutarate	KPGXRSRHYNQIFN-UHFFFAOYSA-L
cpd00023	L-Glutamate	C5H8NO4	AraCyc:GLT;BiGG:glu__L;BrachyCyc:GLT;KEGG:C00025;MetaCyc:GLT;name:1-amino-propane-1,3-dicarboxylic acid|2-aminopentanedioic acid|GLU|Glutamate|Glutaminic acid|L-Glutamate|L-Glutamic acid|L-Glutaminic acid|L-glu|L-glutamate|L-glutamic acid|alpha-aminoglutaric acid|glt|glu|glut|glutacid|glutamate|glutaminic acid	WHUUTDBJXJRKMK-VKHMYHEASA-M
cpd00022	Acetyl-CoA	C23H34N7O17P3S	AraCyc:ACETYL-COA;BiGG:accoa;BrachyCyc:ACETYL-COA;KEGG:C00024;MetaCyc:ACETYL-COA;name:Acetyl coenzyme A|Acetyl-CoA|ac-CoA|ac-S-CoA|acetyl coenzyme-A|acetyl-CoA|acetyl-S-CoA|acetylcoenzyme-A	ZSLZBFCDCINBPY-ZSJPKINUSA-J
cpd00020	Pyruvate	C3H3O3	AraCyc:PYRUVATE;BiGG:pyr;BrachyCyc:PYRUVATE;KEGG:C00022;MetaCyc:PYRUVATE;name:2-Oxopropanoate|2-Oxopropanoic acid|2-oxo-propionic acid|2-oxopropanoate|2-oxopropanoic acid|BTS|Pyroracemic acid|Pyruvate|Pyruvic acid|acetylformic acid|alpha-ketopropionic acid|pyroracemic acid|pyruvate|pyruvic acid	LCTONWCANYUPML-UHFFFAOYSA-M
cpd03750	22-Hopanol	C30H52O	BiGG:dpterol;KEGG:C06309;MetaCyc:HOPAN-22-OL;PlantCyc:HOPAN-22-OL;name:22-Hopanol|Diplopterol|Hopan-22-ol|diplopterol|hopan-22-ol	PNJBOAVCVAVRGR-UDCAXGDQSA-N
cpd03751	Diploptene	C30H50	BiGG:dptne;KEGG:C06310;MetaCyc:HOP-2229-ENE;PlantCyc:HOP-2229-ENE;name:22(29)-Hopene|Diploptene|Hop-22(29)-ene|hop-22(29)-ene	HHXYJYBYNZMZKX-PYQRSULMSA-N
cpd16503	Plastoquinol-9	C53H82O2	AraCyc:CPD-12829;CornCyc:CPD-12829;KEGG:C16695;MaizeCyc:CPD-12829;MetaCyc:CPD-12829;name:Plastoquinol A|Plastoquinol-9|plastoquinol-9	IJBLJLREWPLEPB-IQSNHBBHSA-N
cpd02720	5-Amino-6--5-phosphoribitylaminouracil	C9H15N4O9P	AraCyc:CPD-1086;BiGG:5aprbu;BrachyCyc:CPD-1086;KEGG:C04454;MetaCyc:CPD-1086;name:5-Amino-2,6-dioxy-4-(5'-phospho-D-ribitylamino)pyrimidine|5-Amino-2,6-dioxy-4-(5'-phosphoribitylamino)pyrimidine|5-Amino-6-(5'-phospho-D-ribitylamino)uracil|5-Amino-6-(5'-phosphoribitylamino)uracil|5-Amino-6-(5-phospho-D-ribitylamino)uracil|5-Amino-6-(5-phosphoribitylamino)uracil|5-Amino-6--5-phosphoribitylaminouraci…	RQRINYISXYAZKL-RPDRRWSUSA-L
cpd08544	N-Ethylglycine	C4H9NO2	BiGG:egly;JP_Creinhardtii_MSB:M_egly_e;KEGG:C11735;MetaCyc:CPD-10490;name:N-Ethylglycine|N-ethylglycine	YPIGGYHFMKJNKV-UHFFFAOYSA-N
cpd11473	(2E)-Hexenoyl-[acp]	C6H9OS	AraCyc:Hex-2-enoyl-ACPs;BiGG:thex2eACP;BrachyCyc:Hex-2-enoyl-ACPs;KEGG:C05748;MetaCyc:Hex-2-enoyl-ACPs;name:(2E)-Hexenoyl-[acp]|Hex-2-enoyl-ACPs|a trans hex-2-enoyl-[acp]|trans-Hex-2-enoyl-[acp]|trans-Hex-2-enoyl-[acyl-carrier protein]|trans-hex-2-enoyl-acp	-
cpd00991	Fustin	C15H12O6	AlgaGEM:S_Fustin_c;AraGEM:S_Fustin_c;KEGG:C01378;iRS1563:M_C01378_c;iRS1597:C01378_c;name:2,3-Dihydrofisetin|Fustin	FNUPUYFWZXZMIE-LSDHHAIUSA-N
cis11hdl	cis-11-Hexdecenal	C16H30O		-
cpd02295	1-4-Dihydroxy-2-naphthoate	C11H7O4	AraCyc:DIHYDROXYNAPHTHOATE;BiGG:dhna;BrachyCyc:DIHYDROXYNAPHTHOATE;KEGG:C03657;MetaCyc:DIHYDROXYNAPHTHOATE;name:1,4-Dihydroxy-2-naphthoate|1,4-Dihydroxy-2-naphthoic acid|1,4-dihydroxy-2-naphthoate|1-4-Dihydroxy-2-naphthoate|DHNA	VOJUXHHACRXLTD-UHFFFAOYSA-M
cpd02113	dTDP-rhamnose	C16H24N2O15P2	AraCyc:DTDP-RHAMNOSE;BiGG:dtdprmn;BrachyCyc:DTDP-RHAMNOSE;KEGG:C03319;MetaCyc:DTDP-RHAMNOSE;name:TDP-rhamnose|dTDP-6-deoxy-L-mannose|dTDP-6-deoxy-beta-L-mannose|dTDP-L-rhamnose|dTDP-alpha-L-rhamnose|dTDP-beta-L-rhamnose|dTDP-rhamnose	ZOSQFDVXNQFKBY-CGAXJHMRSA-L
cp_DaLGl	1,2-Diacyl-sn-glycerol (dioctadec-9-12-15-trienoyl, n-C18:3)	C39H64O5		-
cpd00658	Isochorismate	C10H8O6	AraCyc:ISOCHORISMATE;BiGG:ichor;BrachyCyc:ISOCHORISMATE;KEGG:C00885;MetaCyc:ISOCHORISMATE;name:Isochorismate|Isochorismic acid|isochorismate	NTGWPRCCOQCMGE-YUMQZZPRSA-L
cpd00790	O-Acetyl-L-homoserine	C6H11NO4	BiGG:achms;ChlamyCyc:CPD-667;EcoCyc:CPD-667;KEGG:C01077|C05700;MetaCyc:CPD-667;name:O-Acetyl-L-homoserine|O-Acetylhomoserine|O-acetyl-L-homoserine|O-acetylhomoserine|acetylhomoserine	FCXZBWSIAGGPCB-YFKPBYRVSA-N
cpd00793	Thiamine phosphate	C12H17N4O4PS	AraCyc:THIAMINE-P;BiGG:thmmp;BrachyCyc:THIAMINE-P;KEGG:C01081;MetaCyc:THIAMINE-P;name:TMP|ThP|Thiamin monophosphate|Thiamin phosphate|Thiamine monophosphate|Thiamine phosphate|Thiaminmonophosphate|thiamin monophosphate|thiamin phosphate|thiamin-P|thiamine monophosphate|thiamine-Pi|thiamine-phosphate	HZSAJDVWZRBGIF-UHFFFAOYSA-N
cpd00654	Deoxycytidine	C9H13N3O4	AraCyc:DEOXYCYTIDINE;BiGG:dcyt;BrachyCyc:DEOXYCYTIDINE;KEGG:C00881;MetaCyc:DEOXYCYTIDINE;name:2'-Deoxycytidine|2'-deoxycytidine|Deoxycytidine|d-cytidine|deoxycytidine	CKTSBUTUHBMZGZ-SHYZEUOFSA-N
cpd00655	Dephospho-CoA	C21H33N7O13P2S	AraCyc:DEPHOSPHO-COA;BiGG:dpcoa;BrachyCyc:DEPHOSPHO-COA;KEGG:C00882;MetaCyc:DEPHOSPHO-COA;name:3'-Dephospho-CoA|3-dephospho-CoA|Dephospho-CoA|Dephosphocoenzyme A|dephospho-CoA|dephosphocoenzyme A	KDTSHFARGAKYJN-IBOSZNHHSA-L
cpd00152	Agmatine	C5H16N4	AraCyc:AGMATHINE;BiGG:agm;BrachyCyc:AGMATHINE;KEGG:C00179;MetaCyc:AGMATHINE;name:(4-Aminobutyl) guanidine|Agmatine|agmatine|guanidine, (4-aminobutyl)-	QYPPJABKJHAVHS-UHFFFAOYSA-P
cpd00151	Thymine	C5H6N2O2	AraCyc:THYMINE;BiGG:thym;BrachyCyc:THYMINE;KEGG:C00178;MetaCyc:THYMINE;name:5-Methyluracil|5-methyl-2,4(1H,3H)-pyrimidinedione|5-methyluracil|Thymine|thymine	RWQNBRDOKXIBIV-UHFFFAOYSA-N
cpd00157	Glycerone	C3H6O3	AraCyc:DIHYDROXYACETONE;BiGG:dha;BrachyCyc:DIHYDROXYACETONE;KEGG:C00184;MetaCyc:DIHYDROXYACETONE;name:1,3-Dihydroxy-2-propanone|1,3-Dihydroxyacetone|1,3-Dihydroxypropan-2-one|1,3-dihydroxyacetone|Dihydroxyacetone|Glycerone|dihydroxy-acetone|dihydroxyacetone|glycerone	RXKJFZQQPQGTFL-UHFFFAOYSA-N
cpd00156	L-Valine	C5H11NO2	AraCyc:VAL;BiGG:val__L;BrachyCyc:VAL;KEGG:C00183;MetaCyc:VAL;name:2-Amino-3-methylbutyric acid|L-Valine|L-valine|val|valine	KZSNJWFQEVHDMF-BYPYZUCNSA-N
cpd00155	Glycogen	C24H42O21	BiGG:glycogen;JP_Creinhardtii_NMeth:M_glycogen_b|M_glycogen_h;KEGG:C00182|G11603;iAF1260:glycogen;iAF692:glycogen;name:Glycogen|glycogen	BYSGBSNPRWKUQH-UJDJLXLFSA-N
cpd00092	Uracil	C4H4N2O2	AraCyc:URACIL;BiGG:ura;BrachyCyc:URACIL;KEGG:C00106;MetaCyc:URACIL;name:2,4-(1H,3H)-pyrimidinedione (9CI)|Uracil|uracil	ISAKRJDGNUQOIC-UHFFFAOYSA-N
cpd00091	UMP	C9H11N2O9P	AraCyc:UMP;BiGG:ump;BrachyCyc:UMP;KEGG:C00105;MetaCyc:UMP;name:5'-UMP|5'-uridylic acid (8CI)(9CI)|5'Uridylic acid|UMP|Uridine 5'-monophosphate|Uridine monophosphate|Uridylic acid|uridine-5'-monophosphate|uridine-5'-phosphate|uridine-monophosphate|uridine-phosphate|uridylate	DJJCXFVJDGTHFX-XVFCMESISA-L
cpd00096	CDP	C9H13N3O11P2	AraCyc:CDP;BiGG:cdp;BrachyCyc:CDP;KEGG:C00112;MetaCyc:CDP;name:CDP|Cytidine 5'-diphosphate|Cytidine diphosphate|cytidine-5'-diphosphate|cytidine-diphosphate	ZWIADYZPOWUWEW-XVFCMESISA-L
cpd00094	2-Oxobutyrate	C4H5O3	AraCyc:2-OXOBUTANOATE;BiGG:2obut;BrachyCyc:2-OXOBUTANOATE;KEGG:C00109;MetaCyc:2-OXOBUTANOATE;name:2-Ketobutyric acid|2-Oxobutanoate|2-Oxobutanoic acid|2-Oxobutyrate|2-Oxobutyric acid|2-keto-butyrate|2-ketobutyrate|2-ketobutyric acid|2-oxo-butyrate|2-oxobutanoate|2-oxobutanoic acid|2-oxobutyrate|2-oxobutyric acid|a-ketobutyric acid|alpha-Ketobutyrate|alpha-Ketobutyric acid|alpha-ketobutyrate|alpha…	TYEYBOSBBBHJIV-UHFFFAOYSA-M
cpd00095	Glycerone-phosphate	C3H5O6P	AraCyc:DIHYDROXY-ACETONE-PHOSPHATE;BiGG:dhap;BrachyCyc:DIHYDROXY-ACETONE-PHOSPHATE;KEGG:C00111;MetaCyc:DIHYDROXY-ACETONE-PHOSPHATE;name:DHAP|Dihydroxyacetone phosphate|Dihydroxyacetonephosphate|Glycerone phosphate|di-OH-acetone-P|dihydroxy-acetone phosphate|dihydroxy-acetone-phosphate|dihydroxyacetone 3-phosphate|dihydroxyacetone phosphate|dihydroxyacetone-P|dihydroxyacetone-phosphate|glycerone-p…	GNGACRATGGDKBX-UHFFFAOYSA-L
cpd12036	L-Arginyl-tRNA	C26H41N9O17P2R2	AlgaGEM:S_L_45_Arginyl_45_tRNA_40_Arg_41__c;AraGEM:S_L_45_Arginyl_45_tRNA_40_Arg_41__c;BiGG:argtrna;JP_Creinhardtii_MSB:M_argtrna_c;KEGG:C02163;name:L-Arginyl-tRNA|L-Arginyl-tRNA(Arg)	-
cpd00773	UDP-MurNAc	C20H28N3O19P2	BiGG:uamr;BrachyCyc:UDP-N-ACETYLMURAMATE;EcoCyc:UDP-N-ACETYLMURAMATE;KEGG:C01050;MetaCyc:UDP-N-ACETYLMURAMATE;name:UDP-MurNAc|UDP-N-acetyl-D-muramate|UDP-N-acetyl-alpha-D-muramate|UDP-N-acetylmuramate|UDP-N-acetylmuramic acid|UDP-N-acetylmuramoyl|uridine diphosphate N-acetylmuramic acid	NQBRVZNDBBMBLJ-MQTLHLSBSA-K
cpd00485	D-Mannose1-phosphate	C6H11O9P	AraCyc:MANNOSE-1P;BiGG:man1p;BrachyCyc:MANNOSE-1P;KEGG:C00636;MetaCyc:MANNOSE-1P;name:D-Mannose 1-phosphate|D-Mannose1-phosphate|D-mannose-1-phosphate|alpha-D-Mannose 1-phosphate|alpha-D-mannose 1-phosphate|mannose-1-P|mannose-1-phosphate	HXXFSFRBOHSIMQ-RWOPYEJCSA-L
cpd00478	Pyridoxine phosphate	C8H10NO6P	AraCyc:PYRIDOXINE-5P;BiGG:pdx5p;BrachyCyc:PYRIDOXINE-5P;KEGG:C00627;MetaCyc:PYRIDOXINE-5P;name:Pyridoxine 5'-phosphate|Pyridoxine 5-phosphate|Pyridoxine phosphate|Pyridoxol 5'-phosphate|[5-hydroxy-4-(hydroxymethyl)-6-methylpyridin-3-yl]methyl phosphate|pyridoxine-5'-phosphate|pyridoxine-5-phosphate|pyridoxine-5P|pyridoxine-P|pyridoxine-phosphate|pyridoxol-5'-phosphate	WHOMFKWHIQZTHY-UHFFFAOYSA-L
cSQDG180	Sulfoquinovosyldiacylglycerol (n-C18:0)	C45H83O13S		-
cpd12229	L-Threonyl-tRNA(Thr)	C19H31NO18P2R3	AlgaGEM:S_L_45_Threonyl_45_tRNA_40_Thr_41__c;AraGEM:S_L_45_Threonyl_45_tRNA_40_Thr_41__c;BiGG:thrtrna;JP_Creinhardtii_MSB:M_thrtrna_c|M_thrtrna_m;KEGG:C02992;name:L-Threonyl-tRNA(Thr)	-
cSQDG182	Sulfoquinovosyldiacylglycerol (n-C18:2)	C45H75O13S		-
cpd11434	fa12coa	C38H65N7O17P3S	-	-
cpd03279	Deoxyinosine	C10H12N4O4	BiGG:din;BrachyCyc:DEOXYINOSINE;ChlamyCyc:DEOXYINOSINE;KEGG:C05512;MetaCyc:DEOXYINOSINE;name:2-deoxyinosine|Deoxyinosine|deoxyinosine	VGONTNSXDCQUGY-RRKCRQDMSA-N
cpd00408	Pantoate	C6H11O4	AraCyc:L-PANTOATE;BiGG:pant__R;BrachyCyc:L-PANTOATE;KEGG:C00522;MetaCyc:L-PANTOATE;name:(R)-Pantoate|(R)-pantoate|L-pantoate|Pantoate|Pantoic acid|R-Pantoate|pantoate	OTOIIPJYVQJATP-BYPYZUCNSA-M
cpd11490	3-oxooctanoyl-acp	C8H13O2S	AraCyc:3-Oxo-octanoyl-ACPs;BiGG:3ooctACP;BrachyCyc:3-Oxo-octanoyl-ACPs;KEGG:C05750;MetaCyc:3-Oxo-octanoyl-ACPs;name:3-Oxo-octanoyl-ACPs|3-Oxooctanoyl-[acp]|3-Oxooctanoyl-[acyl-carrier protein]|3-oxooctanoyl-acp|a 3-oxo-octanoyl-[acp]	-
cpd11491	3-oxotetradecanoyl-acp	C14H25O2S	AraCyc:3-oxo-myristoyl-ACPs;BiGG:3omrsACP;BrachyCyc:3-oxo-myristoyl-ACPs;KEGG:C05759;MetaCyc:3-oxo-myristoyl-ACPs;name:3-Oxotetradecanoyl-[acp]|3-Oxotetradecanoyl-[acyl-carrier protein]|3-oxo-myristoyl-ACPs|3-oxotetradecanoyl-acp|a 3-keto-myristoyl-[acp]|a 3-oxo-myristoyl-[acp]|a 3-oxo-tetradecanoyl-[acp]|a 3-oxo-tetradecanoyl-[acyl-carrier protein]	-
cpd11492	Malonyl-acyl-carrierprotein-	C3H2O3S	AraCyc:MALONYL-ACP;BiGG:malACP;BrachyCyc:MALONYL-ACP;KEGG:C01209;MetaCyc:MALONYL-ACP;name:MALONYL-ACP|Malonyl-[acp]|Malonyl-[acyl-carrier protein]|Malonyl-acyl-carrierprotein-|a malonyl-[acp]|malonyl-S-ACP|malonyl-[acyl-carrier protein]|malonyl-acyl-carrier-protein	-
cpd11493	ACP	HS	AraCyc:ACP;BiGG:ACP;BrachyCyc:ACP;KEGG:C00229;MetaCyc:ACP;name:ACP|ACP-SH|AcpP|Acyl-carrier protein|Holo-[acyl-carrie-protein]|Holo-[acyl-carrier protein]|[Acyl-carrier protein]|[acyl-carrier protein]|a holo-[acp]|acyl carrier protein|acylcarrierprotein|holo-[acyl-carrier protein]	-
cpd11494	Acetyl-ACP	C2H3OS	AraCyc:ACETYL-ACP;BiGG:acACP;BrachyCyc:ACETYL-ACP;KEGG:C03939;MetaCyc:ACETYL-ACP;name:ACETYL-ACP|Acetyl-ACP|Acetyl-[acyl-carrier protein]|acetyl-[acyl-carrier protein]|acetylacylcarrier-protein|an acetyl-[acp]	-
cpfdxr22	Reduced ferredoxin	Fe2S2X		-
cpd00482	2-Phospho-D-glycerate	C3H4O7P	AraCyc:2-PG;BiGG:2pg;BrachyCyc:2-PG;KEGG:C00631;MetaCyc:2-PG;name:2-P-D-glycerate|2-Phospho-(R)-glycerate|2-Phospho-D-glycerate|2-phospho-(D)-glycerate|2-phospho-(R)-glycerate|2-phospho-D-glycerate|2-phospho-D-glyceric acid|D-2-phosphoglycerate|D-Glycerate 2-phosphate|D-Glycerate2-phosphate	GXIURPTVHJPJLF-UWTATZPHSA-K
cpd02201	4-phosphopantothenate	C9H15NO8P	AraCyc:4-P-PANTOTHENATE;BiGG:4ppan;BrachyCyc:4-P-PANTOTHENATE;KEGG:C03492;MetaCyc:4-P-PANTOTHENATE;name:(R)-4'-Phosphopantothenate|(R)-4'-phosphopantothenate|4'-P-Pantothenate|4'-phosphopantothenate|4-phosphopantothenate|D-4'-Phosphopantothenate|D-4'-phosphopantothenate|D-4-Phosphopantothenate	XHFVGHPGDLDEQO-ZETCQYMHSA-K
cpd01772	Succinylbenzoate	C11H8O5	AraCyc:O-SUCCINYLBENZOATE;BiGG:sucbz;BrachyCyc:O-SUCCINYLBENZOATE;KEGG:C02730;MetaCyc:O-SUCCINYLBENZOATE;name:2-Succinylbenzoate|2-succinyl-benzoate|2-succinylbenzoate|4-(2-carboxyphenyl)-4-oxobutanoate|Succinylbenzoate|o-Succinylbenzoate|o-succinyl-benzoate|o-succinylbenzoate	YIVWQNVQRXFZJB-UHFFFAOYSA-L
cpd12100	Glycyl-tRNA(Gly)	C17H27NO17P2R3	AlgaGEM:S_Glycyl_45_tRNA_40_Gly_41__c;AraGEM:S_Glycyl_45_tRNA_40_Gly_41__c;BiGG:glytrna;JP_Creinhardtii_MSB:M_glytrna_c|M_glytrna_m;KEGG:C02412;name:Glycyl-tRNA(Gly)	-
cpd11313	hemeO	C49H56FeN4O5	AraCyc:HEME_O;BiGG:hemeO;BrachyCyc:HEME_O;KEGG:C15672;MetaCyc:HEME_O;name:Heme O|heme o|hemeO	-
cpd11312	hemeA	C49H54FeN4O6	AlgaGEM:S_Heme_32_A_c;AraGEM:S_Heme_32_A_c;BiGG:hemeA;JP_Creinhardtii_MSB:M_hemeA_m;KEGG:C15670;name:Heme A|hemeA	ZGGYGTCPXNDTRV-ONCSLILDSA-J
cpd12105	L-Methionyl-tRNA	C25H37N6O17P2R2S	AlgaGEM:S_L_45_Methionyl_45_tRNA_c;AraGEM:S_L_45_Methionyl_45_tRNA_40_Met_41__c;BiGG:mettrna;JP_Creinhardtii_MSB:M_mettrna_c;KEGG:C02430;name:L-Methionyl-tRNA|L-Methionyl-tRNA (Met)|L-Methionyl-tRNA(Met)	-
cpd02611	N-Acetyl-D-glucosamine1-phosphate	C8H14NO9P	AlgaGEM:S_N_45_Acetyl_45_D_45_glucosamine_32_1_45_phosphate_c;AraGEM:S_N_45_Acetyl_45_D_45_glucosamine_32_1_45_phosphate_c;BiGG:acgam1p;KEGG:C04256;MetaCyc:N-ACETYLD-D-MANNOSAMINE-1P;name:N-Acetyl-D-glucosamine 1-phosphate|N-Acetyl-D-glucosamine1-phosphate|N-acetyl-D-mannosamine-1-P|N-acetyl-D-mannosamine-1-phosphate|N-acetyl-mannosamine-1-P|N-acetyl-mannosamine-1-phosphate	-
cpd02612	N-Acetylmannosamine 6-phosphate	C8H14NO9P	BiGG:acmanap;EcoCyc:N-ACETYL-D-MANNOSAMINE-6P;KEGG:C04257;MetaCyc:N-ACETYL-D-MANNOSAMINE-6P;iAF1260:acmanap;name:ManNAc-6-P|N-Acetyl-D-mannosamine 6-phosphate|N-Acetylmannosamine 6-phosphate|N-acetyl-D-mannosamine-6-P|N-acetyl-D-mannosamine-6-phosphate|N-acetyl-mannosamine-6-P|N-acetyl-mannosamine-6-phosphate|N-acetylmannosamine-6-P	BRGMHAYQAZFZDJ-ZTVVOAFPSA-L
cpd00272	GDP-L-fucose	C16H23N5O15P2	AlgaGEM:S_GDP_45_L_45_fucose_c;AraGEM:S_GDP_45_L_45_fucose_c;BiGG:gdpfuc;KEGG:C00325|G10615;MetaCyc:CPD-14072;name:GDP-L-alpha-fucose|GDP-L-fucose|GDP-beta-L-fucose	-
cpd00372	Pyrazole	C3H4N2	AraCyc:PYRAZOLE;CornCyc:PYRAZOLE;EcoCyc:PYRAZOLE;KEGG:C00481;MetaCyc:PYRAZOLE;name:1,2-Diazole|1,2-diazole|Pyrazole|pyrazole	WTKZEGDFNFYCGP-UHFFFAOYSA-N
cpd15297	Lignoceroyl-CoA	C45H78N7O17P3S	AraCyc:CPD-10280;BiGG:lgnccoa;KEGG:C16529;MetaCyc:CPD-10280;PlantCyc:CPD-10280;name:Lignoceroyl-CoA|Tetracosanoyl-CoA|lignoceroyl-CoA|tetracosanoyl-CoA	MOYMQYZWIUKGGY-JBKAVQFISA-J
cpd15295	Tetradecenoyl-CoA	C35H57N7O17P3S	BiGG:tdecoa;iAF1260:tdecoa;iMA945:tdecoa;iMM904:tdecoa;iND750:tdecoa;name:Tetradecenoyl-CoA|Tetradecenoyl-CoA (n-C14:1CoA)	-
cpd11920	tRNA(Pro)	C10H12N5O3R	AlgaGEM:S_tRNA_40_Pro_41__c;AraGEM:S_tRNA_40_Pro_41__c;BiGG:trnapro;JP_Creinhardtii_MSB:M_trnapro_c;KEGG:C01649;name:tRNA(Pro)	-
cpd11921	tRNA(Ser)	C10H12N5O3R	AlgaGEM:S_tRNA_40_Ser_41__c;AraGEM:S_tRNA_40_Ser_41__c;BiGG:trnaser;JP_Creinhardtii_MSB:M_trnaser_c;KEGG:C01650;name:tRNA(Ser)	-
cpd12227	L-Glutamyl-tRNA-Glu	C25H34N6O19P2R2	AlgaGEM:S_L_45_Glutamyl_45_tRNA_40_Glu_41__c;AraGEM:S_L_45_Glutamyl_45_tRNA_40_Glu_41__c;BiGG:glutrna;JP_Creinhardtii_MSB:M_glutrna_c|M_glutrna_h;KEGG:C02987;name:L-Glutamyl-tRNA(Glu)|L-Glutamyl-tRNA-Glu	-
cpd11923	tRNA(Trp)	C10H12N5O3R	AlgaGEM:S_tRNA_40_Trp_41__c;AraGEM:S_tRNA_40_Trp_41__c;BiGG:trnatrp;JP_Creinhardtii_MSB:M_trnatrp_c;KEGG:C01652;name:tRNA(Trp)	-
cpd00504	LL-2,6-Diaminopimelate	C7H14N2O4	AraCyc:LL-DIAMINOPIMELATE;BiGG:26dap_LL;BrachyCyc:LL-DIAMINOPIMELATE;KEGG:C00666;MetaCyc:LL-DIAMINOPIMELATE;name:L,L-2,6-diaminoheptanedioate|L,L-2,6-diaminopimelate|L,L-A2pm|L,L-DAP|L,L-diaminopimelate|LL-2,6-Diaminoheptanedioate|LL-2,6-Diaminopimelate|LL-2,6-Diaminopimelic acid|LL-2-6-Diaminoheptanedioate	GMKMEZVLHJARHF-WHFBIAKZSA-N
cpd15298	tetradecenoate	C14H25O2	BiGG:ttdcea;iAF1260:ttdcea;iJR904:ttdcea;iMA945:ttdcea;iMM904:ttdcea;name:tetradecenoate|tetradecenoate (n-C14:1)	-
cpd02978	7,8-Dihydroneopterin 3'-triphosphate	C9H12N5O13P3	AraCyc:DIHYDRONEOPTERIN-P3;BiGG:ahdt;BrachyCyc:DIHYDRONEOPTERIN-P3;KEGG:C04895;MetaCyc:DIHYDRONEOPTERIN-P3;name:2-Amino-4-hydroxy-6-(erythro-1,2,3-trihydroxypropyl)dihydropteridine triphosphate|2-Amino-4-hydroxy-6--erythro-1-2-3-trihydroxypropyldihydropteridinetriphosphate|2-amino-4-hydroxy-6-(erythro-1,2,3-trihydroxypropyl)dihydropteridine triphosphate|6-(D-erythro-1',2',3'-trihydroxypropyl)-7,8…	DGGUVLXVLHAAGT-XINAWCOVSA-J
cpd10515	Fe2+	Fe	AraCyc:FE+2;BiGG:fe2;BrachyCyc:FE+2;KEGG:C14818;MetaCyc:FE+2;name:Fe(II)|Fe++|Fe+2|Fe2+|Ferrous ion|Iron(2+)|fe(ii)|ferrous ion|ferrous iron	CWYNVVGOOAEACU-UHFFFAOYSA-N
cpd00277	Deoxyguanosine	C10H13N5O4	BiGG:dgsn;EcoCyc:DEOXYGUANOSINE;KEGG:C00330;MetaCyc:DEOXYGUANOSINE;PlantCyc:DEOXYGUANOSINE;name:2'-Deoxyguanosine|2'-deoxyguanosine|Deoxyguanosine|deoxyguanosine	YKBGVTZYEHREMT-KVQBGUIXSA-N
cpd15599	Fatty acid (Iso-C16:1)	C16H29O2	BiGG:fa5;iSB619:fa5;iYO844:fa5;name:Fatty acid (Iso-C16:1)	-
cpd15598	Anteiso-C17:1 CoA	C38H62N7O17P3S	iYO844:fa10coa;name:Anteiso-C17:1 CoA	-
cpd03470	Iminoaspartate	C4H4NO4	AraCyc:IMINOASPARTATE;BiGG:iasp;BrachyCyc:IMINOASPARTATE;KEGG:C05840;MetaCyc:IMINOASPARTATE;name:Iminoaspartate|Iminoaspartic acid|Iminosuccinate|alpha-iminosuccinate	NMUOATVLLQEYHI-UHFFFAOYSA-M
cpd12458	Stearoyl-[acyl-carrier protein]	C18H35OS	AraCyc:Stearoyl-ACPs;BiGG:ocdcaACP;BrachyCyc:Stearoyl-ACPs;KEGG:C04088;MetaCyc:Stearoyl-ACPs;name:Octadecanoyl-ACP|Octadecanoyl-[acyl-carrier protein]|Stearoyl-ACPs|Stearoyl-[acyl-carrier protein]|a stearoyl-[acp]|a stearoyl-[acyl-carrier-protein]|an octadecanoyl-[acp]|octadecanoyl-[acyl-carrier protein]|octadecanyl-[acp]|stearoyl-ACP	-
cpd15597	Fatty acid (Anteiso-C17:1)	C17H31O2	BiGG:fa10;iSB619:fa10;iYO844:fa10;name:Fatty acid (Anteiso-C17:1)	-
cpd01270	FMNH2	C17H21N4O9P	BiGG:fmnh2;EcoCyc:FMNH2;KEGG:C01847;MaizeCyc:FMNH2;MetaCyc:FMNH2;name:FMNH2|Reduced FMN|ReducedFMN|reduced flavin mononucleotide	YTNIXZGTHTVJBW-SCRDCRAPSA-L
cpd03671	D-Glucosamine1-phosphate	C6H13NO8P	BiGG:gam1p;DF_Athaliana:GLUCOSAMINE-1P;EcoCyc:GLUCOSAMINE-1P;KEGG:C06156;MetaCyc:GLUCOSAMINE-1P;name:D-Glucosamine 1-phosphate|D-Glucosamine1-phosphate|D-glucosamine 1-phosphate|alpha-D-Glucosamine 1-phosphate|alpha-D-glucosamine 1-phosphate|alpha-D-glucosamine 1P|glucosamine-1P	YMJBYRVFGYXULK-QZABAPFNSA-M
cpdMG160	1,2-Diacyl-3-beta-D-galactosyl-sn-glycerol (n-C16)	C41H78O5		-
cpdMG161	1,2-Diacyl-3-beta-D-galactosyl-sn-glycerol (n-C16:1)	C41H74O5		-
cpd12407	Dolichyl phosphate D-mannose	C31H54O9P	AlgaGEM:S_Dolichyl_32_phosphate_32_D_45_mannose_c;AraGEM:S_Dolichyl_32_phosphate_32_D_45_mannose_c;BiGG:dolmanp;JP_Creinhardtii_MSB:M_dolmanp_c;KEGG:C03862|G10617;name:Dolichyl D-mannosyl phosphate|Dolichyl phosphate D-mannose	AGLXCEGQRIYVRV-DCNFWXCGSA-M
cpd15536	Phosphatidylglycerol ditetradecanoyl	C34H66O10P	BiGG:pg140;iAF1260:pg140;iMA945:pg140;name:Phosphatidylglycerol ditetradecanoyl	-
cpd15121	5-Deoxyleucopelargonidin	C15H14O5	AlgaGEM:S_5_45_Deoxyleucopelargonidin_c;AraGEM:S_5_45_Deoxyleucopelargonidin_c;KEGG:C16415;iRS1563:M_C16415_c;iRS1597:C16415_c;name:5-Deoxyleucopelargonidin	NTLUSUFJOUMRLA-SOUVJXGZSA-N
cpd00509	deoxyribose-1-phosphate	C5H9O7P	AlgaGEM:S_2_45_Deoxy_45_D_45_ribose_32_1_45_phosphate_c;BiGG:2dr1p;EcoCyc:DEOXY-D-RIBOSE-1-PHOSPHATE;KEGG:C00672;MetaCyc:DEOXY-D-RIBOSE-1-PHOSPHATE;name:2-Deoxy-D-ribose 1-phosphate|2-Deoxy-D-ribose1-phosphate|2-Deoxy-alpha-D-ribose 1-phosphate|2-deoxy-D-ribose-1-phosphate|2-deoxy-alpha-D-ribose 1-phosphate|deoxy-D-ribose 1-phosphate|deoxyribose-1-phosphate	KBDKAJNTYKVSEK-VPENINKCSA-L
cpd14882	alpha-Linolenoyl-ACP	C18H29ORS	KEGG:C16161;name:(9Z,12Z,15Z)-Octadecatrienoyl-ACP|(9Z,12Z,15Z)-Octadecatrienoyl-[acyl-carrier protein]|alpha-Linolenoyl-ACP|alpha-Linolenoyl-[acyl-carrier protein]	-
cpd03490	UDP-N-acetylmuramoyl-L-alanyl-gamma-D-glutamyl-L-lysine	C34H52N7O24P2	AraCyc:CPD-209;BiGG:uAgl|uGgl;CornCyc:CPD-209;KEGG:C05892;MetaCyc:CPD-209;name:UDP-N-acetylmuramoyl-L-alanyl-D-glutamyl-L-lysine|UDP-N-acetylmuramoyl-L-alanyl-gamma-D-glutamyl-L-lysine	WXBLSQNZKMJACT-BYEZXYKXSA-K
cpd03495	Undecaprenyl-diphospho-N-acetylmuramoyl--N-acetylglucosamine-L-ala-D-glu-meso-2-6-diaminopimeloyl-D-ala-D-ala	C95H152N8O28P2	AlgaGEM:S_Undecaprenyl_45_diphospho_45_N_45_acetylmuramoyl_45__40_N_45_acetylglucosamine_41__45_L_45_alanyl_45_D_45_glutamyl_45_meso_45_2_44_6_45_diaminopimeloyl_45_D_45_alanyl_45_D_45_alanine_c;AraGEM:S_Undecaprenyl_45_diphospho_45_N_45_acetylmuramoyl_45__40_N_45_acetylglucosamine_41__45_L_45_alanyl_45_D_45_glutamyl_45_meso_45_2_44_6_45_diaminopimeloyl_45_D_45_alanyl_45_D_45_alanine_c;BiGG:uaagm…	OXJNZXDFVLDLEI-MBCYCBSHSA-J
cpd03494	Undecaprenyl-diphospho-N-acetylmuramoyl-L-alanyl-D-glutamyl-meso-2-6-diaminopimeloyl-D-alanyl-D-alanine	C87H139N7O23P2	AraCyc:C5;BiGG:uagmda;BrachyCyc:C5;KEGG:C05897;MetaCyc:C5;name:N-acetylmuramoyl-L-alanyl-D-glutamyl-meso-2,6-diaminoheptane-D-alanyl-D-alanine-diphosphoundecaprenol|N-acetylmuramoyl-L-alanyl-D-glutamyl-meso-2,6-diaminopimelyl-D-alanyl-D-alanine-diphosphoundecaprenol|Undecaprenyl-diphospho-N-acetylmuramoyl-L-alanyl-D-glutamyl-meso- 2,6-diaminopimeloyl-D-alanyl-D-alanine|Undecaprenyl-diphospho-N-ac…	PNWZQTONLRRPST-KLDRQJOASA-J
cpd00206	dCMP	C9H12N3O7P	AraCyc:DCMP;BiGG:dcmp;BrachyCyc:DCMP;KEGG:C00239;MetaCyc:DCMP;name:2'-Deoxycytidine 5'-monophosphate|2'-deoxycytidine 5'-monophosphate|2'-deoxycytidine-5'-phosphate|Deoxycytidine monophosphate|Deoxycytidylate|Deoxycytidylic acid|dCMP|deoxycytidine monophosphate|deoxycytidine-phosphate|deoxycytidylate|deoxycytidylic acid	NCMVOABPESMRCP-SHYZEUOFSA-L
cpd11225	3-4-dihydroxy-2-butanone4-phosphate	C4H7O6P	AraCyc:DIHYDROXY-BUTANONE-P;BiGG:db4p;BrachyCyc:DIHYDROXY-BUTANONE-P;KEGG:C15556;MetaCyc:DIHYDROXY-BUTANONE-P;name:1-Deoxy-L-glycero-tetrulose 4-phosphate|1-deoxy-L-glycero-tetrulose 4-phosphate|2-Hydroxy-3-oxobutyl phosphate|3,4-Dihydroxy-2-butanone 4-phosphate|3,4-dihydroxy-2-butanone 4-phosphate|3,4-dihydroxy-2-butanone-4-P|3,4-dihydroxy-2-butanone-4-phosphate|3-4-dihydroxy-2-butanone4-phospha…	-
cpdDG161	Digalactosyl-diacylglycerol(n-C16:1)	C47H85O10		-
cpdDG160	Digalactosyl-diacylglycerol(n-C16)	C47H89O10		-
cpd_msbq	2-methyl-6-solanyl-1,4-benzoquinone	C52H80O2		-
cpd01420	beta-Carotene	C40H56	AraCyc:CPD1F-129;BiGG:caro;BrachyCyc:CPD1F-129;KEGG:C02094;MetaCyc:CPD1F-129;name:all-trans-beta-Carotene|beta-Carotene|beta-carotene	OENHQHLEOONYIE-JLTXGRSLSA-N
cpd15601	Fatty acid (Iso-C17:1)	C17H31O2	BiGG:fa9;iSB619:fa9;iYO844:fa9;name:Fatty acid (Iso-C17:1)	-
cpd11922	tRNA(Thr)	C10H12N5O3R	AlgaGEM:S_tRNA_40_Thr_41__c;AraGEM:S_tRNA_40_Thr_41__c;BiGG:trnathr;JP_Creinhardtii_MSB:M_trnathr_c|M_trnathr_m;KEGG:C01651;name:tRNA(Thr)	-
cpd15600	Iso-C16:1 CoA	C37H60N7O17P3S	iYO844:fa5coa;name:Iso-C16:1 CoA	-
cpd00890	UDP-N-acetylmuramoyl-L-alanine	C23H33N4O20P2	BiGG:uama;EcoCyc:CPD0-1456;KEGG:C01212;MetaCyc:CPD0-1456;iAF1260:uama;name:UDP-N-acetylmuramoyl-L-alanine|UDP-N-acetylmuramyl-L-Ala	NTMMCWJNQNKACG-KBKUWGQMSA-K
cpd00897	CDP-4-dehydro-6-deoxy-D-glucose	C15H21N3O15P2	BiGG:cdp4dh6doglc;KEGG:C01219;MetaCyc:CPD-658;iRR1083:cdpddg;name:CDP-4-dehydro-6-deoxy-D-glucose|CDP-4-keto-6-deoxy-D-xylo-4-hexulose|CDP-6-deoxy-D-glycero-L-threo-4-hexulose	PUBYMNIINUUJLL-JPHISPRKSA-L
cpd11924	tRNA(Val)	C10H12N5O3R	AlgaGEM:S_tRNA_40_Val_41__c;AraGEM:S_tRNA_40_Val_41__c;BiGG:trnaval;JP_Creinhardtii_MSB:M_trnaval_c|M_trnaval_h;KEGG:C01653;name:tRNA(Val)	-
cpd00349	Sedoheptulose 1,7-bisphosphate	C7H12O13P2	AraCyc:D-SEDOHEPTULOSE-1-7-P2;BiGG:s17bp;BrachyCyc:D-SEDOHEPTULOSE-1-7-P2;KEGG:C00447;MetaCyc:D-SEDOHEPTULOSE-1-7-P2;name:D-Sedoheptulose 1,7-bisphosphate|D-altro-Heptulose 1,7-biphosphate|D-sedoheptulose-1,7-P2|D-sedoheptulose-1,7-bisphosphate|D-sedoheptulose-1,7-diphosphate|SBP|Sedoheptulose 1,7-bisphosphate|sedoheptulose 1,7-bisphosphate	OKHXOUGRECCASI-SHUUEZRQSA-J
cpd00506	gamma-Glutamylcysteine	C8H13N2O5S	AraCyc:L-GAMMA-GLUTAMYLCYSTEINE;BiGG:glucys;BrachyCyc:L-GAMMA-GLUTAMYLCYSTEINE;KEGG:C00669;MetaCyc:L-GAMMA-GLUTAMYLCYSTEINE;name:5-L-Glutamyl-L-cysteine|L-gamma-Glutamylcysteine|L-gamma-glutamylcysteine|gamma-Glutamylcysteine|gamma-L-Glutamyl-L-cysteine|gamma-L-glutamyl-L-cysteine|gamma-glutamylcysteine	RITKHVBHSGLULN-WHFBIAKZSA-M
cpd00289	Geranylgeranyl diphosphate	C20H34O7P2	AraCyc:GERANYLGERANYL-PP;BiGG:ggdp;BrachyCyc:GERANYLGERANYL-PP;KEGG:C00353;MetaCyc:GERANYLGERANYL-PP;name:(2E,6E,10E)-3,7,11,15-Tetramethylhexadeca-2,6,10,14-tetraen-1-yl diphosphate|(2E,6E,10E)-geranylgeranyl diphosphate|GGPP|Geranylgeranyl diphosphate|Geranylgeranyl pyrophosphate|all-trans-Geranylgeranyl diphosphate|all-trans-Geranylgeranyl pyrophosphate|all-trans-geranyl-geranyl diphosphate|al…	OINNEUNVOZHBOX-QIRCYJPOSA-L
cpd02943	UDP-N-acetylmuramoyl-L-alanyl-D-glutamyl-L-lysyl-D-alanyl-D-alanine	C40H62N9O26P2	BiGG:uAgla|uGgla	-
cpd00286	Undecaprenylphosphate	C55H89O4P	BiGG:udcpp;EcoCyc:UNDECAPRENYL-P;KEGG:C00348;MetaCyc:UNDECAPRENYL-P;RiceCyc:UNDECAPRENYL-P;name:Undecaprenylphosphate|all-trans-Undecaprenyl phosphate|all-trans-undecaprenyl phosphate	UFPHFKCTOZIAFY-RDQGWRCRSA-L
cpd02016	N-Ribosylnicotinamide	C11H15N2O5	AraCyc:NICOTINAMIDE_RIBOSE;BiGG:rnam;BrachyCyc:NICOTINAMIDE_RIBOSE;KEGG:C03150;MetaCyc:NICOTINAMIDE_RIBOSE;name:1-(beta-D ribofuranosyl)nicotinamide|1-(beta-D-Ribofuranosyl)nicotinamide|N-Ribosylnicotinamide|N-ribosyl-nicotinamide|Nicotinamide-beta-riboside|nicotinamide ribonucleoside|nicotinamide ribose|nicotinamide riboside|nicotinamide-beta-riboside|ribosylnicotinamide	JLEBZPBDRKPWTD-TURQNECASA-O
cpd00284	6-Phospho-D-gluconate	C6H10O10P	AraCyc:CPD-2961;BiGG:6pgc;BrachyCyc:CPD-2961;KEGG:C00345;MetaCyc:CPD-2961;name:6-Phospho-D-gluconate|6-p gluconate|6-phospho D-gluconate|6-phospho gluconate|6-phosphogluconic acid	BIRSGZKFKXLSJQ-SQOUGZDYSA-K
cpd06227	THF-L-glutamate	C29H33N9O12	AlgaGEM:S_Tetrahydrofolyl_45__91_Glu_93__40_n_41__c;AraGEM:S_Tetrahydrofolyl_45__91_Glu_93__40_n_41__c;BiGG:thfglu;JP_Creinhardtii_MSB:M_thfglu_c;KEGG:C03541;name:(6S)-H4PteGlu(n)|THF-polyglutamate|Tetrahydrofolyl-[Glu](n)|Tetrahydrofolyl-[Glu](n+1)|Tetrahydrofolyl-[Glu](n-1)|Tetrahydropteroyl-[gamma-Glu]n|Tetrahydropteroyl-[gamma-Glu]n+1	RXWVHRYZTWZATH-XSLAGTTESA-J
cpd00282	S-Dihydroorotate	C5H5N2O4	AraCyc:DI-H-OROTATE;BiGG:dhor__S;BrachyCyc:DI-H-OROTATE;KEGG:C00337;MetaCyc:DI-H-OROTATE;name:(S)-4,5-Dihydroorotate|(S)-4,5-dihydroorotate|(S)-4,5-dihydroorotic acid|(S)-4-pyrimidinecarboxylic acid|(S)-Dihydroorotate|(S)-di-H-orotate|(S)-dihydroorotate|(S)-hydroorotic acid|4,5-dihydro-L-orotate|4-pyrimidinecarboxylic acid, hexahydro-2,6-dioxo-|Dihydro-L-orotic acid|L-4,5-dihydroorotate|L-Dihydro…	UFIVEPVSAGBUSI-REOHCLBHSA-M
cpd02012	N-Formyl-L-methionine	C6H10NO3S	BiGG:fmet;EcoCyc:N-FORMYLMETHIONINE;KEGG:C03145;MetaCyc:N-FORMYLMETHIONINE;SorghumCyc:N-FORMYLMETHIONINE;name:N-Formyl-L-methionine|N-Formylmethionine|N-formyl-L-methionine|N-formyl-methionine|fMet|formylmethionine	PYUSHNKNPOHWEZ-YFKPBYRVSA-M
cpd11767	tRNA uridine	C19H25N2O21P3R2	BrachyCyc:CPD-8538;ChlamyCyc:CPD-8538;KEGG:C00868;RiceCyc:CPD-8538;SorghumCyc:CPD-8538;name:Uracil in tRNA|tRNA uridine	-
cpd04539	2-Amino-3-oxo-4-phosphonooxybutyrate	C4H6NO7P	BrachyCyc:2-AMINO-3-OXO-4-PHOSPHONOOXYBUTYRATE;ChlamyCyc:2-AMINO-3-OXO-4-PHOSPHONOOXYBUTYRATE;EcoCyc:2-AMINO-3-OXO-4-PHOSPHONOOXYBUTYRATE;KEGG:C07335;MetaCyc:2-AMINO-3-OXO-4-PHOSPHONOOXYBUTYRATE;name:(2S)-2-Amino-3-oxo-4-phosphonooxybutanoate|(2S)-2-amino-3-oxo-4-phosphonooxybutanoate|2-Amino-3-oxo-4-phosphonooxybutyrate|2-amino-3-oxo-4-phosphonooxybutyrate|L-2-Amino-3-oxo-4-phosphonooxybutyrate|…	LMKSRFWSQAKTOE-VKHMYHEASA-L
cpd00119	L-Histidine	C6H9N3O2	AraCyc:HIS;BiGG:his__L;BrachyCyc:HIS;KEGG:C00135;MetaCyc:HIS;name:(S)-alpha-Amino-1H-imidazole-4-propionic acid|(S)-alpha-amino-1H-imidazole-4-propanoic acid|L-Histidine|L-histidine|alpha-amino-4-imidazoleproprionic acid|glyoxaline-5-alanine|his|histidine	HNDVDQJCIGZPNO-YFKPBYRVSA-N
cpd00117	D-Alanine	C3H7NO2	AraCyc:D-ALANINE;BiGG:ala__D;BrachyCyc:D-ALANINE;KEGG:C00133;MetaCyc:D-ALANINE;name:D-2-Aminopropionic acid|D-Ala|D-Alanine|D-alanine	QNAYBMKLOCPYGJ-UWTATZPHSA-N
cpd00115	dATP	C10H13N5O12P3	AraCyc:DATP;BiGG:datp;BrachyCyc:DATP;KEGG:C00131;MetaCyc:DATP;name:2'-Deoxyadenosine 5'-triphosphate|2'-deoxyATP|2'-deoxyadenosine triphosphate|2'-deoxyadenosine-5'-triphosphate|Deoxyadenosine 5'-triphosphate|Deoxyadenosine triphosphate|dATP|deoxy-ATP|deoxyadenosine-triphosphate	SUYVUBYJARFZHO-RRKCRQDMSA-K
cpd00114	IMP	C10H11N4O8P	AraCyc:IMP;BiGG:imp;BrachyCyc:IMP;KEGG:C00130;MetaCyc:IMP;name:5'-IMP|5'-Inosinate|5'-Inosine monophosphate|5'-Inosinic acid|5'-inosinate|5'-inosine monophosphate|5'-inosinic acid|IMP|Inosine 5'-monophosphate|Inosine 5'-phosphate|Inosine monophosphate|Inosinic acid|inosinate|inosine 5'-monophosphate|inosine 5'-phosphate|inosine monophosphate|inosine-5'-phosphate|ribosylhypoxanthine monophosphate	GRSZFWQUAKGDAV-KQYNXXCUSA-L
cpd00113	Isopentenyldiphosphate	C5H10O7P2	AraCyc:DELTA3-ISOPENTENYL-PP;BiGG:ipdp;BrachyCyc:DELTA3-ISOPENTENYL-PP;KEGG:C00129;MetaCyc:DELTA3-ISOPENTENYL-PP;name:IPP|Isopentenyl diphosphate|Isopentenyldiphosphate|delta(3)-isopentenyl-PP|delta3-Isopentenyl diphosphate|delta3-Methyl-3-butenyl diphosphate|delta3-isopentenyl-PP|isopentenyl diphosphate|isopentenyl pyrophosphate|isopentenyl-pp	NUHSROFQTUXZQQ-UHFFFAOYSA-L
cpd00111	Oxidized glutathione	C20H30N6O12S2	AraCyc:OXIDIZED-GLUTATHIONE;BiGG:gthox;BrachyCyc:OXIDIZED-GLUTATHIONE;KEGG:C00127;MetaCyc:OXIDIZED-GLUTATHIONE;name:GSSG|Glutathione disulfide|Oxidized glutathione|Oxidized glutathione glucose substituted|Oxiglutatione|glutathione disulfide|glutathione ox|glutathione oxidized|oxidized glutathione	YPZRWBKMTBYPTK-BJDJZHNGSA-L
cpd00056	TPP	C12H17N4O7P2S	AraCyc:THIAMINE-PYROPHOSPHATE;BiGG:thmpp;BrachyCyc:THIAMINE-PYROPHOSPHATE;KEGG:C00068;MetaCyc:THIAMINE-PYROPHOSPHATE;name:TDP|TPP|ThPP|Thiamin diphosphate|Thiamin pyrophosphate|Thiamine diphosphate|Thiaminediphosphate|thiamin diphosphate|thiamin pyrophosphate|thiamin-PPi|thiamine diphosphate|thiamine pyrophosphate|thiamine-PPi	AYEKOFBPNLCAJY-UHFFFAOYSA-M
cpd00054	L-Serine	C3H7NO3	AraCyc:SER;BiGG:ser__L;BrachyCyc:SER;KEGG:C00065;MetaCyc:SER;name:L-2-Amino-3-hydroxypropionic acid|L-3-Hydroxy-alanine|L-Serine|L-ser|L-serine|Serine|ser|serine	MTCFGRXMJLQNBG-REOHCLBHSA-N
cpd00052	CTP	C9H13N3O14P3	AraCyc:CTP;BiGG:ctp;BrachyCyc:CTP;KEGG:C00063;MetaCyc:CTP;name:CTP|Cytidine 5'-triphosphate|Cytidine triphosphate|cytidine-5'-triphosphate|cytidine-triphosphate	PCDQPRRSZKQHHS-XVFCMESISA-K
cpd00053	L-Glutamine	C5H10N2O3	AraCyc:GLN;BiGG:gln__L;BrachyCyc:GLN;KEGG:C00064;MetaCyc:GLN;name:2-aminoglutaramic acid|L-2-Aminoglutaramic acid|L-Glutamine|L-glutamine|gln|glum|glumin|glutamic acid 5-amide|glutamine|proglumide	ZDXPYRJPNDTMRX-VKHMYHEASA-N
cpd00050	FMN	C17H19N4O9P	AraCyc:FMN;BiGG:fmn;BrachyCyc:FMN;KEGG:C00061;MetaCyc:FMN;name:FMN|Flavin mononucleotide|Flavin_mononucleotide|Riboflavin-5-phosphate|flavin mononucleotide|riboflavin-5'-phosphate	ANKZYBDXHMZBDK-SCRDCRAPSA-K
cpd00051	L-Arginine	C6H15N4O2	AraCyc:ARG;BiGG:arg__L;BrachyCyc:ARG;KEGG:C00062;MetaCyc:ARG;name:(S)-2-Amino-5-guanidinovaleric acid|2-amino-5-guanidinovaleric acid|L-Arg|L-Arginine|L-arginine|arg|arginine	ODKSFYDXXFIFQN-BYPYZUCNSA-O
cpd00058	Cu2+	Cu	AraCyc:CU+2;BiGG:cu2;BrachyCyc:CU+2;KEGG:C00070;MetaCyc:CU+2;name:Ci(II)|Copper|Copper2|Cu(II)|Cu++|Cu+2|Cu2+|cupric copper|cupric ion	-
cpd00438	Deoxyadenosine	C10H13N5O3	BiGG:dad_2;BrachyCyc:DEOXYADENOSINE;ChlamyCyc:DEOXYADENOSINE;KEGG:C00559;MetaCyc:DEOXYADENOSINE;name:2'-Deoxyadenosine|2'-deoxyadenosine|2-deoxy-adenosine|Deoxyadenosine|deoxyadenosine	OLXZPDWKRNYJJZ-RRKCRQDMSA-N
cpd00731	Ala-Ala	C6H12N2O3	AraCyc:D-ALA-D-ALA;BiGG:alaala|diala__L;BrachyCyc:D-ALA-D-ALA;KEGG:C00993;MetaCyc:D-ALA-D-ALA;name:Ala-Ala|D-Ala-D-Ala|D-Alanyl-D-alanine|D-alanyl-D-alanine	DEFJQIDDEAULHB-QWWZWVQMSA-N
cpd00533	dCDP	C9H13N3O10P2	AraCyc:DCDP;BiGG:dcdp;BrachyCyc:DCDP;KEGG:C00705;MetaCyc:DCDP;name:2'-Deoxycytidine 5'-diphosphate|2'-Deoxycytidine diphosphate|2'-deoxycytidine diphosphate|2'-deoxycytidine-5'-diphosphate|dCDP|deoxycytidine-diphosphate	FTDHDKPUHBLBTL-SHYZEUOFSA-L
cpd00809	O-Phospho-L-homoserine	C4H8NO6P	AraCyc:O-PHOSPHO-L-HOMOSERINE;BiGG:phom;BrachyCyc:O-PHOSPHO-L-HOMOSERINE;KEGG:C01102;MetaCyc:O-PHOSPHO-L-HOMOSERINE;name:O-Phospho-L-homoserine|O-phospho-L-homoserine|o-phosphohomoserine	FXDNYOANAXWZHG-VKHMYHEASA-L
cpd00802	D-fructose-1-phosphate	C6H11O9P	AraCyc:FRU1P;BiGG:f1p;BrachyCyc:FRU1P;KEGG:C01094|C02976;MetaCyc:FRU1P;name:D-Fructose 1-phosphate|D-Fructose1-phosphate|D-fructose-1-phosphate|Fructose 1-phosphate|beta-D-fructose-1-P|beta-D-fructose-1-phosphate|fructose-1-P|fructose-1-phosphate	-
cpd02120	Dihydrodipicolinate	C7H5NO4	AraCyc:2-3-DIHYDRODIPICOLINATE;BiGG:23dhdp;BrachyCyc:2-3-DIHYDRODIPICOLINATE;KEGG:C03340;MetaCyc:2-3-DIHYDRODIPICOLINATE;name:(S)-2,3-Dihydropyridine-2,6-dicarboxylate|(S)-2,3-dihydrodipicolinate|2,3-Dihydrodipicolinate|2,3-di-H-dipicolinate|2-3-Dihydrodipicolinate|Dihydrodipicolinate|Dihydrodipicolinic acid|L-2,3-Dihydrodipicolinate|L-2,3-dihydrodipicolinate	UWOCFOFVIBZJGH-YFKPBYRVSA-L
cpd03835	Precorrin 8	C45H53N4O14	BiGG:pre8;KEGG:C06408;MetaCyc:CPD-686;RiceCyc:CPD-686;SorghumCyc:CPD-686;name:Precorrin 8|Precorrin 8X|Precorrin-8X|precorrin-8x	-
cpd00238	Sedoheptulose7-phosphate	C7H13O10P	AraCyc:D-SEDOHEPTULOSE-7-P;BiGG:s7p;BrachyCyc:D-SEDOHEPTULOSE-7-P;KEGG:C05382;MetaCyc:D-SEDOHEPTULOSE-7-P;name:D-Sedoheptulose 7-phosphate|D-Sedoheptulose-7-P|D-altro-2-heptulose, 7-(dihydrogen phosphate)|D-altro-Heptulose 7-phosphate|D-sedoheptulose 7-phosphate|Sedoheptulose 7-phosphate|Sedoheptulose7-phosphate|altro-Heptulose 7-phosphate|heptulose 7-phosphate|sedo-heptulose-7-phosphate|sedohept…	JDTUMPKOJBQPKX-GBNDHIKLSA-L
cpd01636	(R)-2-Ethylmalate	C6H8O5	KEGG:C02488;MetaCyc:CPD-620;name:(R)-2-Ethylmalate	YVYGHRNLPUMVBU-UHFFFAOYSA-L
cpd01631	gamma-Tocopherol	C28H48O2	AraCyc:GAMA-TOCOPHEROL;BiGG:gtocophe;BrachyCyc:GAMA-TOCOPHEROL;KEGG:C02483;MetaCyc:GAMA-TOCOPHEROL;name:7,8-dimethyltocol|gamma-Tocopherol|gamma-tocopherol	QUEDXNHFTDJVIY-DQCZWYHMSA-N
cpd02654	4-Methyl-5--2-phosphoethyl-thiazole	C6H8NO4PS	AraCyc:THZ-P;BiGG:4mpetz;BrachyCyc:THZ-P;KEGG:C04327;MetaCyc:THZ-P;name:4-4-methyl-5-(2-phosphonooxyethyl)-thiazole|4-Methyl-5-(2-phosphoethyl)-thiazole|4-Methyl-5-(2-phosphoethyl)thiazole|4-Methyl-5-(2-phosphono-oxyethyl)-thiazole|4-Methyl-5-(2-phosphono-oxyethyl)thiazole|4-Methyl-5--2-phosphoethyl-thiazole|4-methyl-5-(2- phosphoethyl)-thiazole|4-methyl-5-(2-phosphoethyl)-thiazole|4-methyl-5-(2-…	OCYMERZCMYJQQO-UHFFFAOYSA-L
cpd03834	Precorrin 4	C44H45N4O17	BiGG:pre4;KEGG:C06407;MetaCyc:CPD-651;RiceCyc:CPD-651;SorghumCyc:CPD-651;name:Precorrin 4|precorrin-4	-
cpd00233	Tetrahydrobiopterin	C9H15N5O3	AlgaGEM:S_Tetrahydrobiopterin_c;BiGG:thbpt;CornCyc:CPD-14053;KEGG:C00272;MetaCyc:CPD-14053;name:(6R)-5,6,7,8-tetrahydrobiopterin|2-Amino-6-(1,2-dihydroxypropyl)-5,6,7,8-tetrahydoro-4(1H)- pteridinone|2-Amino-6-(1,2-dihydroxypropyl)-5,6,7,8-tetrahydoro-4(1H)-pteridinone|5,6,7,8-Tetrahydrobiopterin|L-erythro-5,6,7,8-tetrahydrobiopterin|L-erythro-Tetrahydrobiopterin|Tetrahydrobiopterin	FNKQXYHWGSIFBK-RPDRRWSUSA-N
cpd02552	n-acetylglutamyl-phosphate	C7H9NO8P	AraCyc:N-ACETYL-GLUTAMYL-P;BiGG:acg5p;BrachyCyc:N-ACETYL-GLUTAMYL-P;KEGG:C04133;MetaCyc:N-ACETYL-GLUTAMYL-P;name:N-Acetyl-L-glutamate 5-phosphate|N-Acetyl-L-glutamyl 5-phosphate|N-acetyl-5-glutamyl phosphate|N-acetyl-L-glutamate-5-phosphate|N-acetyl-glutamyl-P|N-acetyl-glutamyl-phosphate|N-acetylglutamyl-P|N-acetylglutamyl-phosphate|n-acetylglutamyl-phosphate	FCVIHFVSXHOPSW-YFKPBYRVSA-K
cpd00236	D-Erythrose4-phosphate	C4H7O7P	AraCyc:ERYTHROSE-4P;BiGG:e4p;BrachyCyc:ERYTHROSE-4P;KEGG:C00279;MetaCyc:ERYTHROSE-4P;name:D-Erythrose 4-phosphate|D-Erythrose4-phosphate|D-erythrose 4-phosphate|D-erythrose-4-P|erythrose-4-P|erythrose-4-phosphate|erythrose-4P|threose 4-phosphate	NGHMDNPXVRFFGS-IUYQGCFVSA-L
cpd00235	D-mannose-6-phosphate	C6H11O9P	AraCyc:MANNOSE-6P;BiGG:man6p;BrachyCyc:MANNOSE-6P;KEGG:C00275;MetaCyc:MANNOSE-6P;name:D-Mannose 6-phosphate|D-Mannose6-phosphate|D-mannose 6-phosphate|D-mannose-6-phosphate|alpha-D-mannose-6-P|alpha-D-mannose-6-phosphate|mannose-6-phosphate	-
cpd11623	L-Amino acid	C2H4NO2R	AlgaGEM:S_L_45_Amino_32_acid_c;AraGEM:S_L_45_Amino_32_acid_c;KEGG:C00151;Maize_C4GEM:S_L_45_Amino_32_acid_c;iRS1563:M_C00151_c;name:L-2-Amino acid|L-Amino acid	-
cpd00607	Citramalate	C5H6O5	BiGG:citm;KEGG:C00815;name:2-Methylmalic acid|Citramalate|Citramalic acid|alpha-Hydroxypyrotartaric acid	XFTRTWQBIOMVPK-UHFFFAOYSA-L
cp_DLiGl	1,2-Diacyl-sn-glycerol (dioctadec-9-12-dienoyl, n-C18:2)	C39H68O5		-
cpd02088	Globoside	C45H79N2O23R	AlgaGEM:S_Globoside_c;AraGEM:S_Globoside_c;KEGG:C03272|G00094;Maize_C4GEM:S_Globoside_c;MetaCyc:N-ACETYL-D-GALACTOSAMINYL-13-D-GALACT;name:Gb4Cer|Globoside|Globoside I|N-Acetyl-D-galactosaminyl-1,3-D-galactosyl-1,4-D-galactosyl-1,4-D- glucosylceramide|N-Acetyl-D-galactosaminyl-1,3-D-galactosyl-1,4-D-galactosyl-1,4-D-glucosylceramide|N-Acetyl-galactosaminyl-1,3-D-galactosyl-1,4-D-galactosyl-1,4-D-…	-
cpd00428	2-Oxopropanal	C3H4O2	AraCyc:METHYL-GLYOXAL;BiGG:mthgxl;BrachyCyc:METHYL-GLYOXAL;KEGG:C00546;MetaCyc:METHYL-GLYOXAL;name:2-Ketopropionaldehyde|2-Oxopropanal|2-oxo-propanal|Methylglyoxal|Pyruvaldehyde|Pyruvic aldehyde|acetylformaldehyde|methyl-glyoxal|methylglyoxal|oxopropanal|pyruvaldehyde|pyruvic aldehyde	AIJULSRZWUXGPQ-UHFFFAOYSA-N
cpd00421	Triphosphate	HO10P3	AraCyc:P3I;BiGG:pppi;ChlamyCyc:P3I;KEGG:C00536;MetaCyc:P3I;name:Inorganic triphosphate|P3,i|PPPi|Triphosphate|Triphosphoric acid|Tripolyphosphate|inorganic open chain tripolyphosphate|inorganic triphosphate|triphosphate|triphosphoric acid|tripolyphosphate	UNXRWKVEANCORM-UHFFFAOYSA-J
cpd03832	Hydrogenobyrinate	C45H56N4O14	BiGG:hgbyr;KEGG:C06399;MetaCyc:CPD-687;RiceCyc:CPD-687;SorghumCyc:CPD-687;name:Hydrogenobyrinate|Hydrogenobyrinic acid|hydrogenobyrinate|hydrogenobyrinic acid	-
cpd08630	13(1)-Oxo-Mg-protoporphyrin IX 13-monomethyl ester	C35H31MgN4O5	AraCyc:131-OXO-MAGNESIUM-PROTOPORPHYRIN-IX-13-M;BiGG:omppp9;BrachyCyc:131-OXO-MAGNESIUM-PROTOPORPHYRIN-IX-13-M;KEGG:C11830;MetaCyc:131-OXO-MAGNESIUM-PROTOPORPHYRIN-IX-13-M;name:13(1)-Oxo-Mg-protoporphyrin IX 13-monomethyl ester|13(1)-Oxo-magnesium-protoporphyrin IX 13-monomethyl ester|131-oxo-magnesium-protoporphyrin IX 13-monomethyl ester	IOQIILLGNAOXJE-JXBSUKTBSA-K
cpd08631	Divinylprotochlorophyllide	C35H29MgN4O5	AraCyc:DIVINYL-PROTOCHLOROPHYLLIDE-A;BiGG:dvpchlld;BrachyCyc:DIVINYL-PROTOCHLOROPHYLLIDE-A;KEGG:C11831;MetaCyc:DIVINYL-PROTOCHLOROPHYLLIDE-A;name:2,4-Divinylprotochlorophyllide|Divinylprotochlorophyllide|Mg-2,4-Divinyl-phaeoporphyrin a5-monomethylester|divinyl protochlorophyllide a|divinylprotochlorophyllide	YXBIPIDDNARELO-KKNVGXODSA-K
cpd00971	Na+	Na	AraCyc:NA+;BiGG:na1;BrachyCyc:NA+;KEGG:C01330;MetaCyc:NA+;name:Na(2+)|Na+|Sodium|Sodium cation|Sodium ion|Sodium(1+)|sodium ion	FKNQFGJONOIPTF-UHFFFAOYSA-N
cpd01080	ocdca	C18H35O2	AraCyc:STEARIC_ACID;BiGG:ocdca;BrachyCyc:STEARIC_ACID;KEGG:C01530;MetaCyc:STEARIC_ACID;name:Octadecanoic acid|Stearate|Stearic acid|ocdca|octadecanoate|octadecanoate (n-C18:0)|stearate|stearic acid	QIQXTHQIDYTFRH-UHFFFAOYSA-M
cpd03205	Phytoene	C40H64	AraCyc:PHYTOENE;BrachyCyc:PHYTOENE;ChlamyCyc:PHYTOENE;KEGG:C05413;MetaCyc:PHYTOENE;name:7,7',8,8',11,11',12,12'-octahydro-psi,psi-caro|Phytoene|all-trans-Phytoene|all-trans-phytoene	YVLPJIGOMTXXLP-KEKOKYSKSA-N
cpd14940	(2E)-Octadecenoyl-[acp]	C18H33OS	AraCyc:Octadec-2-enoyl-ACPs;BiGG:toctd2eACP;BrachyCyc:Octadec-2-enoyl-ACPs;KEGG:C16221;MetaCyc:Octadec-2-enoyl-ACPs;name:(2E)-Octadecenoyl-[acp]|Octadec-2-enoyl-ACPs|a trans-octadec-2-enoyl-[acp]|trans-2,3-stearoyl-[acp]|trans-Octadec-2-enoyl-[acp]|trans-octadec-2-enoyl-acp	-
cpd00977	dITP	C10H12N4O13P3	AlgaGEM:S_dITP_c;BiGG:ditp;EcoCyc:DITP;KEGG:C01345;MetaCyc:DITP;name:2'-Deoxyinosine 5'-triphosphate|2'-Deoxyinosine-5'-triphosphate|dITP|deoxyinosine triphosphate	UFJPAQSLHAGEBL-RRKCRQDMSA-K
cpd00976	dIDP	C10H12N4O10P2	AlgaGEM:S_dIDP_c;BiGG:didp;EcoCyc:CPD0-2231;KEGG:C01344;MetaCyc:CPD0-2231;name:2'-Deoxyinosine 5'-diphosphate|2'-Deoxyinosine-5'-diphosphate|dIDP|deoxyinosine diphosphate	BKUSIKGSPSFQAC-RRKCRQDMSA-L
cpd03637	Zeaxanthin	C40H56O2	AraCyc:CPD1F-130;BiGG:zeax;BrachyCyc:CPD1F-130;KEGG:C06098;MetaCyc:CPD1F-130;name:Zeaxanthin|beta,beta-carotene-3,3'-diol|zeaxanthin	JKQXZKUSFCKOGQ-QAYBQHTQSA-N
cpd02886	UDP-3-O-(beta-hydroxymyristoyl)-N-acetylglucosamine	C31H51N3O19P2	AraCyc:UDP-OHMYR-ACETYLGLUCOSAMINE;BiGG:u3aga;BrachyCyc:UDP-OHMYR-ACETYLGLUCOSAMINE;KEGG:C04738;MetaCyc:UDP-OHMYR-ACETYLGLUCOSAMINE;name:UDP-3-O-(3-hydroxymyristoyl)-N-acetylglucosamine|UDP-3-O-(3-hydroxytetradecanoyl)-N-acetylglucosamine|UDP-3-O-(beta-hydroxymyristoyl)-N-acetylglucosamine|UDP-3-O-[(3R)-3-hydroxymyristoyl]-N-acetylglucosamine|UDP-3-O-[(3R)-3-hydroxymyristoyl]-N-alpha-acetylglucos…	TZSJGZGYQDNRRX-MPLCHSTDSA-L
cpd02885	Trihexosylceramide	C37H66NO18R	AraCyc:D-GALACTOSYL-14-D-GALACTOSYL-14-D-;ChlamyCyc:D-GALACTOSYL-14-D-GALACTOSYL-14-D-;CornCyc:D-GALACTOSYL-14-D-GALACTOSYL-14-D-;KEGG:C04737;MetaCyc:D-GALACTOSYL-14-D-GALACTOSYL-14-D-;name:D-Galactosyl-1,4-D-galactosyl-1,4-D-glucosylceramide|D-galactosyl-(1,4)-D-galactosyl-(1,4)-D-glucosylceramide|D-galactosyl-1,4-D-galactosyl-1,4-D-glucosylceramide|Gal-alpha1->4Gal-beta1->4Glc-beta1->1'Cer|Gal-…	-
cpd00873	Nicotinate ribonucleotide	C11H12NO9P	AraCyc:NICOTINATE_NUCLEOTIDE;BiGG:nicrnt;BrachyCyc:NICOTINATE_NUCLEOTIDE;KEGG:C01185;MetaCyc:NICOTINATE_NUCLEOTIDE;name:NaMN|Nicotinate D-ribonucleotide|Nicotinate ribonucleotide|NicotinateD-ribonucleotide|Nicotinic acid ribonucleotide|beta-Nicotinate D-ribonucleotide|beta-nicotinate D-ribonucleotide|beta-nicotinate-D-nucleotide|deamido-NMN|deamido-nicotinamide mononucleotide|nicotinate D-ribonuc…	JOUIQRNQJGXQDC-ZYUZMQFOSA-L
cpd02882	4--1-D-Ribitylamino-5-aminouracil	C9H16N4O6	AraCyc:AMINO-RIBOSYLAMINO-1H-3H-PYR-DIONE;BiGG:4r5au;BrachyCyc:AMINO-RIBOSYLAMINO-1H-3H-PYR-DIONE;KEGG:C04732;MetaCyc:AMINO-RIBOSYLAMINO-1H-3H-PYR-DIONE;name:4-(1-D-Ribitylamino)-5-amino-2,6-dihydroxypyrimidine|4--1-D-Ribitylamino-5-aminouracil|5-Amino-6-(1-D-ribitylamino)uracil|5-Amino-6-(D-ribitylamino)uracil|5-amino-6-(1-D-ribitylamino)pyrimidine-2,4(1H,3H)-dione|5-amino-6-(D-ribitylamino)urac…	XKQZIXVJVUPORE-RPDRRWSUSA-N
cpd02333	Quinolinate	C7H3NO4	AraCyc:QUINOLINATE;BiGG:quln;BrachyCyc:QUINOLINATE;KEGG:C03722;MetaCyc:QUINOLINATE;name:2,3-Pyridinedicarboxylic acid|2,3-pyridinedicarboxylate|2,3-pyridinedicarboxylic acid|Pyridine-2,3-dicarboxylate|Quinolinate|Quinolinic acid|pyridine-2,3-dicarboxylate|pyridine-2,3-dicarboxylic acid|quinolinate|quinolinic acid	GJAWHXHKYYXBSV-UHFFFAOYSA-L
cpd01646	2-Isopropylmalate	C7H10O5	AraCyc:3-CARBOXY-3-HYDROXY-ISOCAPROATE;BiGG:3c3hmp;BrachyCyc:3-CARBOXY-3-HYDROXY-ISOCAPROATE;KEGG:C02504;MetaCyc:3-CARBOXY-3-HYDROXY-ISOCAPROATE;name:(2S)-2-Hydroxy-2-isopropylsuccinic acid|(2S)-2-Isopropylmalate|(2S)-2-isopropylmalate|2-Hydroxy-2-isopropylbutanedioate|2-Isopropylmalate|2-Isopropylmalic acid|3-Carboxy-3-hydroxy-4-methylpentanoate|3-Carboxy-3-hydroxy-isocaproate|3-Carboxy-3-hydrox…	BITYXLXUCSKTJS-ZETCQYMHSA-L
cpd11440	fa6	C16H31O2	BiGG:fa6;iSB619:fa6;iSO783:fa6;iYO844:fa6;name:Fatty acid (iso-C16:0)|fa6	-
cpd00307	Cytosine	C4H5N3O	AraCyc:CYTOSINE;BiGG:csn;BrachyCyc:CYTOSINE;KEGG:C00380;MetaCyc:CYTOSINE;name:4-amino-2-oxo-1,2-dihydropyrimidine|Cytosine|cytosine	OPTASPLRGRRNAP-UHFFFAOYSA-N
cpd15539	Phosphatidylglycerol dihexadec-9-enoyl	C38H70O10P	BiGG:pg161;iAF1260:pg161;iJN746:pg161;iMA945:pg161;name:Phosphatidylglycerol (dihexadec-9-enoyl, n-C16:1)|Phosphatidylglycerol dihexadec-9-enoyl	-
cpd15538	Phosphatidylglycerol dihexadecanoyl	C38H74O10P	BiGG:pg160;iAF1260:pg160;iGT196:pg160;iJN746:pg160;iMA945:pg160;name:Phosphatidylglycerol (dihexadecanoyl, n-C16:0)|Phosphatidylglycerol dihexadecanoyl	-
cpd03846	octanoate	C8H15O2	AraCyc:CPD-195;BiGG:octa;BrachyCyc:CPD-195;KEGG:C06423;MetaCyc:CPD-195;name:1-heptanecarboxylic acid|C-8 acid|Caprylic acid|Octanoic acid|Octylic acid|caprylic acid|capryloate|n-caprylic acid|n-octanoic acid|n-octic acid|n-octylic acid|neo-fat 8|octanoate|octanoate (n-C8:0)|octanoic acid|octoic acid	WWZKQHOCKIZLMA-UHFFFAOYSA-M
cpd03847	Myristic acid	C14H27O2	AraCyc:CPD-7836;BiGG:ttdca;BrachyCyc:CPD-7836;KEGG:C06424;MetaCyc:CPD-7836;name:Myristic acid|Tetradecanoate|Tetradecanoic acid|myristate|myristic acid|tetradecanoate|tetradecanoate (C14:0)|tetradecanoate (n-C14:0)|tetradecanoic acid|tetradecoate|tetradecoic acid	TUNFSRHWOTWDNC-UHFFFAOYSA-M
cpd02904	alpha-Ribazole 5'-phosphate	C14H17N2O7P	BiGG:5prdmbz;ChlamyCyc:ALPHA-RIBAZOLE-5-P;EcoCyc:ALPHA-RIBAZOLE-5-P;KEGG:C04778;MetaCyc:ALPHA-RIBAZOLE-5-P;name:DMB-ribose-5'-P|N1-(5'-phospho-alpha-D-ribosyl)-5,6-dimethylbenzimidazole|N1-(5-Phospho-alpha-D-ribosyl)-5,6-dimethylbenzimidazole|alpha-Ribazole 5'-phosphate|alpha-ribazole-5'-P|alpha-ribazole-5'-phosphate	ZMRGXEJKZPRBPJ-SYQHCUMBSA-L
cpd15241	Hexacosanoyl-CoA	C47H83N7O17P3S	BiGG:hexccoa;iGT196:hexccoa;iMEO21:hexccoa;iMM904:hexccoa;iND750:hexccoa;name:Hexacosanoyl-CoA|Hexacosanoyl-CoA (n-C26:0CoA)	-
cpd15240	hexacosanoate	C26H51O2	BiGG:hexc;MetaCyc:CPD-7832;iGT196:hexc;iMEO21:hexc;iMM904:hexc;name:cerotate|cerotic acid|cerylate|cerylic acid|hexacosanoate|hexacosanoate (n-C26:0)|hexacosanoic acid	XMHIUKTWLZUKEX-UHFFFAOYSA-M
cpd09850	delta-Tocopherol	C27H46O2	AraCyc:DELTA-TOCOPHEROL;BiGG:dtocophe;BrachyCyc:DELTA-TOCOPHEROL;KEGG:C14151;MetaCyc:DELTA-TOCOPHEROL;name:8-methyltocol|delta-Tocopherol|delta-tocopherol	GZIFEOYASATJEH-VHFRWLAGSA-N
cpd12884	Penicilloic acid	C8H12N2O4RS	BiGG:pencilca;KEGG:C06567;iMO1053-PAO1:pencilca;iMO1056:pencilca;iYO844:pencilca;name:Penicilloic acid	-
cpd01997	Dimethylbenzimidazole	C9H10N2	BiGG:dmbzid;ChlamyCyc:DIMETHYLBENZIMIDAZOLE;EcoCyc:DIMETHYLBENZIMIDAZOLE;KEGG:C03114;MetaCyc:DIMETHYLBENZIMIDAZOLE;name:5,6-Dimethylbenzimidazole|5,6-dimethylbenzimidazole|DMB|Dimethylbenzimidazole|dimethylbenzimidazole	LJUQGASMPRMWIW-UHFFFAOYSA-N
cpd09851	beta-Tocopherol	C28H48O2	AraCyc:BETA-TOCOPHEROL;BiGG:bvite;BrachyCyc:BETA-TOCOPHEROL;KEGG:C14152;MetaCyc:BETA-TOCOPHEROL;name:5,8-dimethyltocol|beta-Tocopherol|beta-tocopherol	-
cpd14548	C15812	C4H6N2O2R2S2	BrachyCyc:ENZYME-S-SULFANYLCYSTEINE;ChlamyCyc:ENZYME-S-SULFANYLCYSTEINE;KEGG:C15812;MaizeCyc:ENZYME-S-SULFANYLCYSTEINE;PoplarCyc:ENZYME-S-SULFANYLCYSTEINE;name:ENZYME-S-SULFANYLCYSTEINE|Thiamine biosynthesis intermediate 3|[Enzyme]-S-sulfanylcysteine	-
cpd03521	Dihydroneopterin phosphate	C9H12N5O7P	AraCyc:DIHYDRONEOPTERIN-P;BiGG:dhpmp;BrachyCyc:DIHYDRONEOPTERIN-P;KEGG:C05925;MetaCyc:DIHYDRONEOPTERIN-P;name:2-Amino-4-hydroxy-6-(erythro-1,2,3-trihydroxypropyl)dihydropteridine phosphate|2-amino-4-hydroxy-6-(erythro-1,2,3-trihydroxypropyl)dihydropteridine phosphate|7,8-Dihydroneopterin 3'-phosphate|7,8-dihydro-D-neopterin 3'-phosphate|7,8-dihydroneopterin 3'-phosphate|Dihydroneopterin phosphate…	PLSQMGZYOGSOCE-XINAWCOVSA-L
cpd03292	Penicillin G	C16H17N2O4S	BiGG:peng;EcoCyc:PENICILLIN-G;KEGG:C05551;MetaCyc:PENICILLIN-G;iRR1083:peng;name:Benzylpenicillin|Penicillin G|benzylpenicillin|penicillin G	JGSARLDLIJGVTE-MBNYWOFBSA-M
cpd03833	Precorrin 3B	C43H44N4O17	BiGG:pre3b;KEGG:C06406;MetaCyc:CPD-643;RiceCyc:CPD-643;iGT196:pre3b;name:Precorrin 3B|precorrin-3B	KJHZYYJBHKAUHS-NXWQJPGNSA-H
cpd03524	10-Formyl-THF-L-glutamate	C25H27N8O10	BiGG:10fthfglu__L;JP_Creinhardtii_MSB:M_10fthfglu_DASH_L_c|M_10fthfglu_DASH_L_m;KEGG:C05928;iRS1597:C05928_c;name:(6R)-10-Formyltetrahydropteroyldiglutamate|(6R)-10-HCO-H4PteGlu2|10-Formyl-THF-L-glutamate|10-Formyltetrahydrofolyl L-glutamate	BHBZPCBOCZGPTF-KBMXLJTQSA-K
cpd14938	3-Oxostearoyl-[acp]	C18H33O2S	AraCyc:3-oxo-stearoyl-ACPs;BiGG:3ooctdACP;BrachyCyc:3-oxo-stearoyl-ACPs;KEGG:C16219;MetaCyc:3-oxo-stearoyl-ACPs;name:3-Ketostearoyl-[acp]|3-Oxooctadecanoyl-[acp]|3-Oxooctadecanoyl-[acyl-carrier protein]|3-Oxostearoyl-[acp]|3-oxo-stearoyl-ACPs|3-oxooctadecanoyl-acp|a 3-keto-octadecanoyl-[acp]|a 3-keto-octadecanoyl-[acyl-carrier protein]|a 3-keto-stearoyl-[acp]|a 3-keto-stearoyl-[acyl-carrier prote…	-
cpd14939	3-Hydroxystearoyl-[acp]	C18H35O2RS	AlgaGEM:S_3_45_Hydroxyoctadecanoyl_45__91_acp_93__c;AraGEM:S_3_45_Hydroxyoctadecanoyl_45__91_acp_93__c;BiGG:3hoctaACP;KEGG:C16220;iAbaylyiv4:C18:0-3HYDROXYACP;name:(R)-3-Hydroxyoctadecanoyl-[acp]|(R)-3-Hydroxystearoyl-[acp]|(R)-3-Hydroxystearoyl-[acyl-carrier protein]|3-Hydroxyoctadecanoyl-[acp]|3-Hydroxystearoyl-[acp]|3-hydroxyoctadecanoyl-acp	-
cpd08288	2-phospho-4--cytidine5-diphospho-2-C-methyl-D-erythritol	C14H22N3O17P3	AraCyc:2-PHOSPHO-4-CYTIDINE-5-DIPHOSPHO-2-C-MET;BiGG:2p4c2me;BrachyCyc:2-PHOSPHO-4-CYTIDINE-5-DIPHOSPHO-2-C-MET;KEGG:C11436;MetaCyc:2-PHOSPHO-4-CYTIDINE-5-DIPHOSPHO-2-C-MET;name:2-Phospho-4-(cytidine 5'-diphospho)-2-C-methyl-D-erythritol|2-phospho-4-(cytidine 5'-diphospho)-2-C-methyl-D-erythritol|2-phospho-4--cytidine5-diphospho-2-C-methyl-D-erythritol|4-diphosphocytidyl-2-C-methylerythritol 2-ph…	HTJXTKBIUVFUAR-XHIBXCGHSA-J
cpd03839	Precorrin 5	C45H47N4O17	BiGG:pre5;KEGG:C06416;MetaCyc:CPD-662;RiceCyc:CPD-662;SorghumCyc:CPD-662;name:Precorrin 5|precorrin-5	-
cpd02345	L-Glutamate1-semialdehyde	C5H9NO3	AraCyc:GLUTAMATE-1-SEMIALDEHYDE;BiGG:glu1sa;BrachyCyc:GLUTAMATE-1-SEMIALDEHYDE;KEGG:C03741;MetaCyc:GLUTAMATE-1-SEMIALDEHYDE;name:(S)-4-Amino-5-oxopentanoate|(S)-4-amino-5-oxopentanoate|L-Glutamate 1-semialdehyde|L-Glutamate1-semialdehyde|glutamate-1-semialdehyde	MPUUQNGXJSEWTF-BYPYZUCNSA-N
cpd14547	C15811	C4H6N2O2R2S	KEGG:C15811;iRS1563:M_C15811_c;iRS1597:C15811_c;name:Thiamine biosynthesis intermediate 2|[Enzyme]-cysteine	-
cpd02835	UDP-2,3-bis(3-hydroxytetradecanoyl)glucosamine	C43H75N3O20P2	AraCyc:OH-MYRISTOYL;BiGG:u23ga;BrachyCyc:OH-MYRISTOYL;KEGG:C04652;MetaCyc:OH-MYRISTOYL;name:UDP-2,3-bis(3-hydroxymyristoyl)glucosamine|UDP-2,3-bis(3-hydroxytetradecanoyl)-D-glucosamine|UDP-2,3-bis(3-hydroxytetradecanoyl)glucosamine|UDP-2,3-bis(beta-hydroxymyristoyl)-D-glucosamine|UDP-2,3-bis[(3R)-3-hydroxymyristoyl]-alpha-D-glucosamine|UDP-2,3-bis[O-(3R)-3-hydroxymyristoyl]-alpha-D-glucosamine|UD…	KOJCFMYSTWNMQW-RUAJDYCTSA-L
cpd00122	N-Acetyl-D-glucosamine	C8H15NO6	AlgaGEM:S_N_45_Acetyl_45_D_45_glucosamine_c;AraGEM:S_N_45_Acetyl_45_D_45_glucosamine_c;BiGG:acgam;KEGG:C00140;Maize_C4GEM:S_N_45_Acetyl_45_D_45_glucosamine_c;name:2-Acetamido-2-deoxy-D-glucose|GlcNAc|N-Acetyl-D-glucosamine|N-Acetylchitosamine	OVRNDRQMDRJTHS-RTRLPJTCSA-N
cpd00048	Sulfate	O4S	AraCyc:SULFATE;BiGG:so4;BrachyCyc:SULFATE;KEGG:C00059;MetaCyc:HSO4|SULFATE;name:H2SO4|HSO4-|SLF|SO4--|SO4-2|SO42-|Sulfate|Sulfuric acid|bisulfate|hydrogen sulfate|sulfate|sulfuric acid|sulphate|tetraoxosulfate(2-)	QAOWNCQODCNURD-UHFFFAOYSA-L
cpd15331	1-tetradecanoyl-sn-glycerol 3-phosphate	C17H33O7P	BiGG:1tdecg3p;EcoCyc:CPD0-2254;MetaCyc:CPD0-2254;iAF1260:1tdecg3p;iMA945:1tdecg3p;name:1-tetradecanoyl-sn-glycerol 3-phosphate	FAZBDRGXCKPVJU-MRXNPFEDSA-L
cpd15239	Hexadecenoyl-ACP	C27H49N2O8PRS	BiGG:hdeACP;JP_Creinhardtii_MSB:M_hdeACP_h;iAF1260:hdeACP;iJN746:hdeACP;iJR904:hdeACP;name:Hexadecenoyl-ACP|Hexadecenoyl-ACP (n-C16:1ACP)|cis-hexadec-9-enoyl-[acyl-carrier protein]|cis-hexadec-9-enoyl-[acyl-carrier protein] (n-C16:1)	-
cpd12828	Glu-tRNA(Gln)	C25H34N6O19P2R2	AlgaGEM:S_L_45_Glutamyl_45_tRNA_40_Gln_41__c;AraGEM:S_L_45_Glutamyl_45_tRNA_40_Gln_41__m;BiGG:glutrna_gln;KEGG:C06112;Maize_C4GEM:S_L_45_Glutamyl_45_tRNA_40_Gln_41__c;name:Glu-tRNA(Gln)|Glutamyl-tRNA(Gln)|L-Glutamyl-tRNA(Gln)	-
cpd12829	Asp-tRNA(Asn)	C19H28NO19P2R3	AlgaGEM:S_L_45_Aspartyl_45_tRNA_40_Asn_41__c;AraGEM:S_L_45_Aspartyl_45_tRNA_40_Asn_41__c;BiGG:asptrna_asn;KEGG:C06113;Maize_C4GEM:S_L_45_Aspartyl_45_tRNA_40_Asn_41__c;name:Asp-tRNA(Asn)|Aspartyl-tRNA(Asn)|L-Aspartyl-tRNA(Asn)	-
cpd00079	D-glucose-6-phosphate	C6H11O9P	AlgaGEM:S_D_45_Glucose_32_6_45_phosphate_c;AraGEM:S_D_45_Glucose_32_6_45_phosphate_c;BiGG:g6p;JM_Creinhardtii:G6P|G6P_c;KEGG:C00092;name:D-Glucose 6-phosphate|D-Glucose6-phosphate|Glucose 6-phosphate|Robison ester|alpha-D-glucose-6-phosphate	NBSCHQHZLSJFNQ-GASJEMHNSA-L
cpd15237	hexadecenoate	C16H29O2	BiGG:hdcea;JM_Creinhardtii:(C16:1);JP_Creinhardtii_MSB:M_hdcea_c|M_hdcea_h;iAF1260:hdcea;iGT196:hdcea;name:Hexadecenoate|Hexadecenoate (n-C16:1)|hexadecenoate	-
cpd00012	PPi	HO7P2	AraCyc:PPI;BiGG:ppi;BrachyCyc:PPI;KEGG:C00013;MetaCyc:PPI;name:Diphosphate|Diphosphoric acid|PP|PPi|Pyrophosphate|Pyrophosphoric acid|diphosphate|pyrophosphate	XPPKVPWEQAFLFU-UHFFFAOYSA-K
cpd00013	NH3	H4N	AraCyc:AMMONIA;BiGG:nh3|nh4;BrachyCyc:AMMONIA;KEGG:C00014;MetaCyc:AMMONIA;name:Ammonia|NH3|NH4plus|ammonia	QGZKDVFQNNGYKY-UHFFFAOYSA-O
cpd00010	CoA	C21H32N7O16P3S	AraCyc:CO-A;BiGG:coa;BrachyCyc:CO-A;KEGG:C00010;MetaCyc:CO-A;name:CoA|CoA-SH|Coenzyme A|CoenzymeA|HS-CoA|co-A|co-A-SH|co-enzyme-A|coenzyme A	RGJOEKWQDUBAIZ-IBOSZNHHSA-J
cpd00011	CO2	CO2	AraCyc:CARBON-DIOXIDE;BiGG:co2;BrachyCyc:CARBON-DIOXIDE;KEGG:C00011;MetaCyc:CARBON-DIOXIDE;name:CO2|Carbon dioxide|carbon dioxide|carbonic acid gas|carbonic anhydride	CURLTUGMZLYLDI-UHFFFAOYSA-N
cpd00016	Pyridoxal phosphate	C8H8NO6P	AraCyc:PYRIDOXAL_PHOSPHATE;BiGG:pydx5p;BrachyCyc:PYRIDOXAL_PHOSPHATE;KEGG:C00018;MetaCyc:PYRIDOXAL_PHOSPHATE;name:PLP|Pyridoxal 5'-phosphate|Pyridoxal 5-phosphate|Pyridoxal phosphate|pyridoxal 5'-phosphate|pyridoxal 5-phosphate|pyridoxal phosphate|pyridoxal-5P|pyridoxal-P|vitamin B6	NGVDGCNFYWLIFO-UHFFFAOYSA-L
cpd00017	S-Adenosyl-L-methionine	C15H23N6O5S	AraCyc:S-ADENOSYLMETHIONINE;BiGG:amet;BrachyCyc:S-ADENOSYLMETHIONINE;KEGG:C00019;MetaCyc:S-ADENOSYLMETHIONINE;name:2-S-adenosyl-L-methionine|Acylcarnitine|AdoMet|S-Adenosyl-L-methionine|S-Adenosylmethionine|S-adenosyl-L-methionine|S-adenosyl-methionine|S-adenosylmethionine|SAM|adenosylmethionine	MEFKEPWMEQBLKI-AIRLBKTGSA-O
cpd00014	UDP	C9H12N2O12P2	AraCyc:UDP;BiGG:udp;BrachyCyc:UDP;KEGG:C00015|G10619;MetaCyc:UDP;name:UDP|Uridine 5'-diphosphate|uridine-5'-diphosphate|uridine-diphosphate	XCCTYIAWTASOJW-XVFCMESISA-L
cpd00015	FAD	C27H31N9O15P2	AraCyc:FAD;BiGG:fad;BrachyCyc:FAD;KEGG:C00016;MetaCyc:FAD;name:FAD|Flavin adenine dinucleotide|Flavin adenine dinucleotide oxidized|Flavinadeninedinucleotideoxidized|flavin adenine dinucleotide|flavin adenine dinucleotide oxidized|flavitan	IMGVNJNCCGXBHD-UYBVJOGSSA-K
cpd00018	AMP	C10H12N5O7P	AraCyc:AMP;BiGG:amp;BrachyCyc:AMP;KEGG:C00020;MetaCyc:AMP;name:5'-AMP|5'-Adenosine monophosphate|5'-Adenylic acid|5'-adenosine monophosphate|5'-adenylic acid|AMP|Adenosine 5'-monophosphate|Adenosine 5'-phosphate|Adenylate|Adenylic acid|adenosine 5'-monophosphate|adenosine 5'-phosphate|adenosine-5'-phosphate|adenosine-monophosphate|adenosine-phosphate|adenylate|adenylic acid	UDMBCSSLTHHNCD-KQYNXXCUSA-L
ficytc_6	Ferricytochrome c6	FeX	KEGG:C00125	-
cpd01260	Lauroyl-CoA	C33H54N7O17P3S	AraCyc:LAUROYLCOA-CPD;BiGG:ddcacoa;BrachyCyc:LAUROYLCOA-CPD;KEGG:C01832;MetaCyc:LAUROYLCOA-CPD;name:Dodecanoyl-CoA|Dodecanoyl-CoA (n-C12:0CoA)|Lauroyl coenzyme A|Lauroyl-CoA|ddcoa|dodecanoyl-CoA|lauroyl coenzyme A|lauroyl-CoA	YMCXGHLSVALICC-GMHMEAMDSA-J
cpd00128	Adenine	C5H5N5	AraCyc:ADENINE;BiGG:ade;BrachyCyc:ADENINE;KEGG:C00147;MetaCyc:ADENINE;name:6-Aminopurine|6-aminopurine|Adenine|adenine	GFFGJBXGBJISGV-UHFFFAOYSA-N
cpd01264	Octadecanal	C18H36O	BiGG:ocdcal;BrachyCyc:CPD-55;KEGG:C01838;MaizeCyc:CPD-55;MetaCyc:CPD-55;name:Octadecanal|octadecanal	FWWQKRXKHIRPJY-UHFFFAOYSA-N
cpd14689	3-Hydroxyechinenone	C40H54O2	AlgaGEM:S_3_39__45_Hydroxyechinenone_c|S_3_45_Hydroxyechinenone_c;AraGEM:S_3_39__45_Hydroxyechinenone_c|S_3_45_Hydroxyechinenone_c;KEGG:C15965;MetaCyc:CPD-7861;iRS1563:M_C15965_c;name:3'-Hydroxyechinenone|3'-hydroxyechinenone|4-keto-3'-hydroxy-beta,beta-carotene	-
cpd00129	L-Proline	C5H9NO2	AraCyc:PRO;BiGG:pro__L;BrachyCyc:PRO;KEGG:C00148;MetaCyc:PRO;name:2-Pyrrolidinecarboxylic acid|2-pyrrolidinecarboxylic acid|L-Proline|L-proline|pro|prol|proline	ONIBWKKTOPOVIA-BYPYZUCNSA-N
cpd02168	Prephytoene diphosphate	C40H66O7P2	AraCyc:CPD-464;BiGG:prephytedp;BrachyCyc:CPD-464;KEGG:C03427;MetaCyc:CPD-464;name:Prephytoene diphosphate|prephytoene diphosphate	-
cpd00905	Guanosine 3',5'-bis(diphosphate)	C10H12N5O17P4	AraCyc:GUANOSINE-5DP-3DP;BiGG:ppgpp;BrachyCyc:GUANOSINE-5DP-3DP;KEGG:C01228;MetaCyc:GUANOSINE-5DP-3DP;name:Guanosine 3',5'-bis(diphosphate)|Guanosine 3'-diphosphate 5'-diphosphate|Guanosine 5'-diphosphate,3'-diphosphate|guanosine 3',5'-bis(diphosphate)|guanosine 3',5'-bispyrophosphate|guanosine 3'-diphosphate 5'-diphosphate|guanosine 5'-diphosphate,3'-diphosphate|guanosine tetraphosphate|guanosin…	BUFLLCUFNHESEH-UUOKFMHZSA-I
cpd02289	cis-3,4-Leucopelargonidin	C15H14O6	AraCyc:LEUCOPELARGONIDIN-CMPD;BrachyCyc:LEUCOPELARGONIDIN-CMPD;ChlamyCyc:LEUCOPELARGONIDIN-CMPD;KEGG:C03648;MetaCyc:LEUCOPELARGONIDIN-CMPD;name:cis 3,4-leucopelargonidin|cis-3,4-Leucopelargonidin|leucopelargonidin	FSVMLWOLZHGCQX-SOUVJXGZSA-N
cpd11986	tRNA queuine	C27H37N5O22P3R2	KEGG:C01978;iRS1563:M_C01978_c;name:tRNA queuine	-
cpd01845	Protochlorophyllide	C35H31MgN4O5	AlgaGEM:S_Protochlorophyllide_c;AraGEM:S_Protochlorophyllide_c;BiGG:pchlld;KEGG:C02880;Maize_C4GEM:S_Protochlorophyllide_c;name:Protochlorophyllide|Protochlorophyllide a	QBPCOMNNISRCTC-KKNVGXODSA-K
cpd11669	Q	C19H26O4	AlgaGEM:S_Ubiquinone_c;AraGEM:S_Ubiquinone_c;BiGG:q;DF_Athaliana:Q;KEGG:C00399;name:CoQ|Coenzyme Q|Q|Ubiquinone	SQQWBSBBCSFQGC-JLHYYAGUSA-N
cpd11668	Penam	C9H10N2O4RS	BiGG:pencil;KEGG:C00395;iMO1053-PAO1:pencil;iMO1056:pencil;iYO844:pencil;name:Penam|Penicillin	-
cpd11665	QH2	C19H28O4	BiGG:q6h2|qh2;ChlamyCyc:UBIQUINOL-30;KEGG:C00390;MaizeCyc:UBIQUINOL-30;MetaCyc:UBIQUINOL-30;name:CoQH2|QH2|Ubiquinol|Ubiquinol-6|dihydroubiquinone|reduced ubiquinone|ubiquinol|ubiquinol(30)|ubiquinol-6	-
cpd00644	PAN	C9H16NO5	AraCyc:PANTOTHENATE;BiGG:pnto__R;BrachyCyc:PANTOTHENATE;KEGG:C00864;MetaCyc:PANTOTHENATE;name:(R)-Pantothenate|(R)-pantothenate|(R)-pantothenic acid|3-[[(2R)-2,4-dihydroxy-3,3-dimethylbutanoyl]amino]propanoate|D-pantothenate|D-pantothenic acid|PAN|Pantothenate|Pantothenic acid|R-Pantothenate|Vitamin_B5|beta-alanine, (R)-N-(2,4-dihydroxy-3,3-dimethyl-oxobutyl)-|vitamin B5	GHOKWGTUZJEAQD-ZETCQYMHSA-M
cpd00166	Calomide	C72H102CoN18O17P	BiGG:adocbl;ChlamyCyc:ADENOSYLCOBALAMIN;EcoCyc:ADENOSYLCOBALAMIN;KEGG:C00194;MetaCyc:ADENOSYLCOBALAMIN;name:(5'-Deoxy-5'-adenosyl)cobamide coenzyme|(5'-deoxy-5'-adenosyl)cobamide coenzyme|(5,6-Dimethylbenzimidazolyl)cobamide coenzyme|(5,6-dimethylbenzimidazolyl)cobamide coenzyme|5'-Deoxy-5'-adenosyl vitamin B12|5'-Deoxy-5'-adenosyl-5,6-dimethylbenzimidazolylcobamide|5'-Deoxy-5'-adenosylcobalamin|…	-
cpd11985	tRNA guanine	C20H26N5O20P3R2	KEGG:C01977;iRS1563:M_C01977_c|M_C01977_m;name:tRNA guanine	-
cpd00089	Glucose-1-phosphate	C6H11O9P	AraCyc:GLC-1-P;BiGG:g1p;BrachyCyc:GLC-1-P;KEGG:C00103;MetaCyc:GLC-1-P;name:Cori ester|D-Glucose 1-phosphate|D-Glucose alpha-1-phosphate|D-Glucose1-phosphate|D-glucose 1-phosphate|D-glucose-1-phosphate|D-glucose-alpha-1-phosphate|alpha-D-Glucose 1-phosphate|alpha-D-Glucose-1-phosphate|alpha-D-glucose 1-phosphate|alpha-D-glucose-1-P|alpha-glucose-1-phosphate|cori ester|glucose 1-phosphate|glucose-1P	HXXFSFRBOHSIMQ-VFUOTHLCSA-L
cpd00161	L-Threonine	C4H9NO3	AraCyc:THR;BiGG:thr__L;BrachyCyc:THR;KEGG:C00188;MetaCyc:THR;name:2-Amino-3-hydroxybutyric acid|2-amino-3-hydroxybutyric acid|L-Threonine|L-thr|L-threonine|thr|thre|threonine	AYFVYJQAPQTCCC-GBXIJSLDSA-N
cpd01029	Base Q	C12H16N5O3	BrachyCyc:QUEUINE;ChlamyCyc:QUEUINE;CornCyc:QUEUINE;KEGG:C01449;MetaCyc:QUEUINE;name:4H-pyrrolo(2,3-d)pyrimidin-4-one, 2-amino-5-((((1S,4S,5R)-4,5-dihydroxy-2-cyclopenten-1-yl)amino)methyl)-1,7-dihydro-|7-(3,4-trans-4,5-cis-dihydroxy-1-cyclopenten-3-ylaminomethyl)-7-deazaguanine|Base Q|Queuine|base Q|queuine	WYROLENTHWJFLR-ACLDMZEESA-O
cpd00084	L-Cysteine	C3H7NO2S	AraCyc:CYS;BiGG:cys__L;BrachyCyc:CYS;KEGG:C00097;MetaCyc:CYS;name:Cys|L-2-Amino-3-mercaptopropionic acid|L-Cysteine|L-cysteine|cys|cysteine	XUJNEKJLAYXESH-REOHCLBHSA-N
cpd00087	Tetrahydrofolate	C19H21N7O6	AraCyc:THF;BiGG:thf;BrachyCyc:THF;KEGG:C00101;MetaCyc:THF;name:(6S)-THFA|(6S)-Tetrahydrofolate|(6S)-Tetrahydrofolic acid|(6S)-tetrahydrofolate|5,6,7,8-Tetrahydrofolate|5,6,7,8-tetrahydrofolate|5,6,7,8-tetrahydrofolic acid|5-6-7-8-Tetrahydrofolate|FH4|H4F|H4PteGlu|H4PteGlu1|THF|Tetrahydrofolate|Tetrahydrofolic acid|folate-H4|tetra-H-folate|tetrahydrafolate|tetrahydrofolate|tetrahydrofolic acid|tet…	MSTNYGQPCMXVAQ-RYUDHWBXSA-L
cpd00086	Propionyl-CoA	C24H36N7O17P3S	AraCyc:PROPIONYL-COA;BiGG:ppcoa;BrachyCyc:PROPIONYL-COA;KEGG:C00100;MetaCyc:PROPIONYL-COA;name:Propanoyl-CoA|Propionyl coenzyme A|Propionyl-CoA|n-propionyl-CoA|propanoyl-CoA|propionyl-CoA|propionyl-coenzyme A	QAQREVBBADEHPA-IEXPHMLFSA-J
cpd00081	Sulfite	HO3S	AraCyc:HSO3|SO3;BiGG:so3;BrachyCyc:SO3;KEGG:C00094|C11481;MetaCyc:H2SO3|HSO3|SO3;name:Bisulfite|H2SO3|HSO3|HSO3-|Hydrogen sulfite|SO3|SO3-2|Sulfite|Sulfite (HSO3)-|Sulfurous acid|bisulfite|hydrogen sulfite|sulfite|sulfurous acid|trioxosulfate(2-)	LSNNMFCWUKXFEE-UHFFFAOYSA-M
cpd00080	Glycerol-3-phosphate	C3H7O6P	AraCyc:GLYCEROL-3P;BiGG:glyc3p;BrachyCyc:GLYCEROL-3P;KEGG:C00093;MetaCyc:GLYCEROL-3P;name:D-Glycerol 1-phosphate|D-glycerol-1-phosphate|GLYC-3-P|Glycerol 3-phosphate|Glycerol-3-phosphate|Glycerol3-phosphate|Glycerophosphoric acid|L-G3P|L-glycerol 3-phosphate|alpha-glycerophosphate|alpha-glycerophosphoric acid|glycerol-3-phosphate|sn-Glycerol 3-phosphate|sn-glycerol-3-phosphate	AWUCVROLDVIAJX-GSVOUGTGSA-L
cpd00083	GDP-mannose	C16H23N5O16P2	AraCyc:GDP-MANNOSE;BiGG:gdpmann;BrachyCyc:GDP-MANNOSE;KEGG:C00096|G10614;MetaCyc:GDP-MANNOSE;name:GDP-D-mannose|GDP-alpha-D-mannose|GDP-mannose|guanosine diphosphate mannose|guanosine diphosphomannose|guanosine pyrophosphate mannose	-
cpd00169	3-Phosphoglycerate	C3H4O7P	AraCyc:G3P;BiGG:3pg;BrachyCyc:G3P;KEGG:C00197;MetaCyc:G3P;name:3-P-D-glycerate|3-Phospho-(R)-glycerate|3-Phospho-D-glycerate|3-Phosphoglycerate|3-phospho-(R)-glycerate|3-phospho-D-glycerate|3-phospho-D-glyceric acid|3-phosphoglycerate|D-3-phosphoglycerate|D-Glycerate 3-phosphate|D-glycerate 3-phosphate|D-glycerate-3-P|Glycerate 3-phosphate	OSJPPGNTCRNQQC-UWTATZPHSA-K
cpd01695	Myristoyl-CoA	C35H58N7O17P3S	AraCyc:TETRADECANOYL-COA;BiGG:tdcoa;BrachyCyc:TETRADECANOYL-COA;KEGG:C02593;MetaCyc:TETRADECANOYL-COA;name:Myristoyl-CoA|Tetradecanoyl-CoA|Tetradecanoyl-CoA (n-C14:0CoA)|myristoyl-CoA|tetradecanoyl-CoA	DUAFKXOFBZQTQE-QSGBVPJFSA-J
cpd00035	L-Alanine	C3H7NO2	AraCyc:L-ALPHA-ALANINE;BiGG:ala__L;BrachyCyc:L-ALPHA-ALANINE;KEGG:C00041;MetaCyc:L-ALPHA-ALANINE;name:L-2-Aminopropionic acid|L-Alanine|L-alanine|L-alpha-Alanine|L-alpha-alanine|ala|alanine	QNAYBMKLOCPYGJ-REOHCLBHSA-N
cpd11469	(2E)-Dodecenoyl-[acp]	C12H21OS	AraCyc:Dodec-2-enoyl-ACPs;BiGG:tddec2eACP;BrachyCyc:Dodec-2-enoyl-ACPs;KEGG:C05758;MetaCyc:Dodec-2-enoyl-ACPs;name:(2E)-Dodecenoyl-[acp]|Dodec-2-enoyl-ACPs|a trans dodec-2-enoyl-[acp]|a trans dodec-2-enoyl-[acyl-carrier protein]|trans-Dodec-2-enoyl-[acp]|trans-Dodec-2-enoyl-[acyl-carrier protein]|trans-dodec-2-enoyl-acp	-
cpd00931	5-Amino-6--5-phosphoribosylaminouracil	C9H13N4O9P	AraCyc:CPD-602;BiGG:5apru;BrachyCyc:CPD-602;KEGG:C01268;MetaCyc:CPD-602;name:5-Amino-6-(5'-phosphoribosylamino)uracil|5-Amino-6-(5-phosphoribosylamino)uracil|5-Amino-6-(ribosylamino)-2,4-(1H,3H)-pyrimidinedione 5'-phosphate|5-Amino-6--5-phosphoribosylaminouracil|5-amino-6-(5'-phosphoribosylamino)uracil|5-amino-6-(5-phospho-D-ribosylamino)uracil|5-amino-6-(ribosylamino)-2,4-(1H,3H)-pyrimidinedione…	LZEXYCAGPMYXLX-UMMCILCDSA-L
cpd00932	5-O--1-Carboxyvinyl-3-phosphoshikimate	C10H9O10P	AraCyc:3-ENOLPYRUVYL-SHIKIMATE-5P;BiGG:3psme;BrachyCyc:3-ENOLPYRUVYL-SHIKIMATE-5P;KEGG:C01269;MetaCyc:3-ENOLPYRUVYL-SHIKIMATE-5P;name:3-enolpyruvyl-shikimate-5-P|3-enolpyruvyl-shikimate-5-phosphate|5-O-(1-Carboxyvinyl)-3-phosphoshikimate|5-O-(1-carboxyvinyl)-3-phosphoshikimate|5-O--1-Carboxyvinyl-3-phosphoshikimate|5-enolpyruvyl-shikimate-3-phosphate|EPSP|O5-(1-Carboxyvinyl)-3-phosphoshikimate	QUTYKIXIUDQOLK-PRJMDXOYSA-J
cpd00834	Phosphopantetheine	C11H21N2O7PS	AraCyc:PANTETHEINE-P;BiGG:pan4p;BrachyCyc:PANTETHEINE-P;KEGG:C01134;MetaCyc:PANTETHEINE-P;name:4'-Phosphopantetheine|4'-phosphopantetheine|D-Pantetheine 4'-phosphate|Pantetheine 4'-phosphate|Pantetheine4-phosphate|Phosphopantetheine|pantetheine 4'-phosphate|pantotheine-4'-phosphate|phosphopantetheine|phosphopantotheine	JDMUPRLRUUMCTL-VIFPVBQESA-L
cpd02608	6-Lactoyl-5,6,7,8-tetrahydropterin	C9H13N5O3	CornCyc:6-LACTOYL-5678-TETRAHYDROPTERIN;KEGG:C04244;MetaCyc:6-LACTOYL-5678-TETRAHYDROPTERIN;name:6-Lactoyl-5,6,7,8-tetrahydropterin|6-lactoyl-5,6,7,8-tetrahydropterin	-
cpd00836	S-Acetyldihydrolipoamide	C10H19NO2S2	AraCyc:S-ACETYLDIHYDROLIPOAMIDE;BiGG:adhlam;BrachyCyc:S-ACETYLDIHYDROLIPOAMIDE;KEGG:C01136;MetaCyc:S-ACETYLDIHYDROLIPOAMIDE;name:6-S-Acetyldihydrolipoamide|S-Acetyldihydrolipoamide|S-acetyldihydrolipoamide	ARGXEXVCHMNAQU-UHFFFAOYSA-N
cpd00837	S-Adenosylmethioninamine	C14H24N6O3S	AraCyc:S-ADENOSYLMETHIONINAMINE;BiGG:ametam;BrachyCyc:S-ADENOSYLMETHIONINAMINE;KEGG:C01137;MetaCyc:S-ADENOSYLMETHIONINAMINE;name:(5-Deoxy-5-adenosyl)(3-aminopropyl)methylsulfonium|(5-Deoxy-5-adenosyl)(3-aminopropyl)methylsulfonium cation|(5-Deoxy-5-adenosyl)(3-aminopropyl)methylsulfonium salt|(5-deoxy-5-adenosyl)(3-aminopropyl) methylsulfonium salt|3-amino-propyl-S-adenosine|Decarboxy-AdoMet|S-Ad…	ZUNBITIXDCPNSD-LSRJEVITSA-O
cpd00830	4-Hydroxy-2-oxoglutarate	C5H4O6	BiGG:4h2oglt;EcoCyc:D-4-HYDROXY-2-KETO-GLUTARATE;KEGG:C01127;MetaCyc:D-4-HYDROXY-2-KETO-GLUTARATE;RiceCyc:D-4-HYDROXY-2-KETO-GLUTARATE;name:(+/-)-2-hydroxy-4-oxopentanedioic acid|2-keto-4-hydroxyglutarate|2-oxo-4-hydroxyglutarate|4-Hydroxy-2-oxoglutarate|4-Hydroxy-2-oxoglutaric acid|4-hydroxy-2-ketoglutarate|4-hydroxy-2-oxoglutarate|D-4-hydroxy-2-keto-glutarate|D-4-hydroxy-2-ketoglutarate	-
cpd12483	tRNA containing N1-methylguanine	C21H28N5O20P3R2	KEGG:C04157;PoplarCyc:tRNA-Containing-N1-Methylguanine;name:N1-Methylguanine in tRNA|tRNA containing N1-methylguanine|tRNA-Containing-N1-Methylguanine	-
cpd11485	3-oxohexadecanoyl-acp	C16H29O2S	AraCyc:3-oxo-palmitoyl-ACPs;BiGG:3opalmACP;BrachyCyc:3-oxo-palmitoyl-ACPs;KEGG:C05762;MetaCyc:3-oxo-palmitoyl-ACPs;name:3-Oxohexadecanoyl-[acp]|3-Oxohexadecanoyl-[acyl-carrier protein]|3-oxo-palmitoyl-ACPs|3-oxohexadecanoyl-acp|a 3-keto-palmitoyl-[acp]|a 3-oxo-hexadecanoyl-[acp]|a 3-oxo-palmitoyl-[acp]	-
cpd11484	HMA	C14H27O2S	AraCyc:R-3-hydroxymyristoyl-ACPs;BiGG:3hmrsACP;BrachyCyc:R-3-hydroxymyristoyl-ACPs;KEGG:C04688;MetaCyc:R-3-hydroxymyristoyl-ACPs;name:(3R)-3-Hydroxytetradecanoyl-[acyl-carrier protein]|(R)-3-Hydroxytetradecanoyl-[acyl-carrier protein]|HMA|R-3-hydroxy-myristoyl-ACP|R-3-hydroxymyristoyl-ACPs|a beta-hydroxymyristoyl-[acp]|an (3R)-3-hydroxymyristoyl-[acp]|an (3R)-3-hydroxymyristoyl-[acyl-carrier prot…	-
cpd00342	N-Acetylornithine	C7H14N2O3	AraCyc:N-ALPHA-ACETYLORNITHINE;BiGG:acorn;BrachyCyc:N-ALPHA-ACETYLORNITHINE;KEGG:C00437;MetaCyc:N-ALPHA-ACETYLORNITHINE;name:N-Acetylornithine|N-acetyl-L-ornithine|N-acetylornithine|N-alpha-acetylornithine|N2-Acetyl-L-ornithine|N2-acetyl-L-ornithine|N2-acetyl-ornithine|acetylornithine	JRLGPAXAGHMNOL-LURJTMIESA-N
cpd00343	N-Carbamoyl-L-aspartate	C5H6N2O5	AraCyc:CARBAMYUL-L-ASPARTATE;BiGG:cbasp;BrachyCyc:CARBAMYUL-L-ASPARTATE;KEGG:C00438;MetaCyc:CARBAMYUL-L-ASPARTATE;name:N-Carbamoyl-L-aspartate|N-carbamoyl-L-aspartate|carbamoyl-aspartate|carbamyl-L-aspartate|carbamyl-aspartate|carbamyul-L-aspartate|carbamyul-aspartate	HLKXYZVTANABHZ-REOHCLBHSA-L
cpd11489	3-oxododecanoyl-acp	C12H21O2S	AraCyc:3-oxo-dodecanoyl-ACPs;BiGG:3oddecACP;BrachyCyc:3-oxo-dodecanoyl-ACPs;KEGG:C05756;MetaCyc:3-oxo-dodecanoyl-ACPs;name:3-Oxododecanoyl-[acp]|3-Oxododecanoyl-[acyl-carrier protein]|3-oxo-dodecanoyl-ACPs|3-oxododecanoyl-acp|a 3-keto-dodecanoyl-[acp]|a 3-oxo-dodecanoyl-[acp]	-
cpd03344	Eriodictyol	C15H12O6	AraCyc:CPD-6994;BrachyCyc:CPD-6994;CornCyc:CPD-6994;KEGG:C05631;MetaCyc:CPD-6994;name:Eriodictyol|eriodictyol	SBHXYTNGIZCORC-ZDUSSCGKSA-N
cpd00346	L-Aspartate4-semialdehyde	C4H7NO3	AraCyc:L-ASPARTATE-SEMIALDEHYDE;BiGG:aspsa;BrachyCyc:L-ASPARTATE-SEMIALDEHYDE;KEGG:C00441;MetaCyc:L-ASPARTATE-SEMIALDEHYDE;name:Aspartate beta-semialdehyde|L-Aspartate 4-semialdehyde|L-Aspartate4-semialdehyde|L-Aspartic 4-semialdehyde|L-aspartate beta-semialdehyde|L-aspartate-4-semialdehyde|L-aspartate-semialdehyde|L-aspartic 4-semialdehyde	HOSWPDPVFBCLSY-VKHMYHEASA-N
cpd00347	5-10-Methenyltetrahydrofolate	C20H20N7O6	AraCyc:5-10-METHENYL-THF;BiGG:methf;BrachyCyc:5-10-METHENYL-THF;KEGG:C00445;MetaCyc:5-10-METHENYL-THF;name:5,10-Methenyltetrahydrofolate|5,10-methenyl-THF|5,10-methenyltetrahydrofolate|5-10-Methenyltetrahydrofolate|CH-THF|anhydroleucovorin|methenyl-H4F|methenyl-THF|methenyl-tetrahydrofolate|n5-n10-CH-THF|n5-n10-methenyltetrahydrofolate	-
cpd08211	trans,trans,cis-Geranylgeranyl diphosphate	C20H34O7P2	AraCyc:CPD0-1028;BiGG:ttc_ggdp;ChlamyCyc:CPD0-1028;KEGG:C11356;MetaCyc:CPD0-1028;name:2-cis,6-trans,10-trans-Geranylgeranyl diphosphate|2-cis,6-trans,10-trans-geranylgeranyl diphosphate|GGDP|Geranylneryl diphosphate|di-trans,poly-cis-geranylgeranyl diphosphate|omega,E,E,Z-geranylgeranyl diphosphate|trans,trans,cis-Geranylgeranyl diphosphate|trans,trans,cis-Geranylgeranyl pyrophosphate	OINNEUNVOZHBOX-KWBDAJKESA-L
cpd12132	L-Seryl-tRNA(Ser)	C18H29NO18P2R3	AlgaGEM:S_L_45_Seryl_45_tRNA_40_Ser_41__c;AraGEM:S_L_45_Seryl_45_tRNA_40_Ser_41__c;BiGG:sertrna;JP_Creinhardtii_MSB:M_sertrna_c;KEGG:C02553;name:L-Seryl-tRNA(Ser)	-
cpd12133	L-Valyl-tRNA(Val)	C25H37N6O17P2R2	AlgaGEM:S_L_45_Valyl_45_tRNA_40_Val_41__c;AraGEM:S_L_45_Valyl_45_tRNA_40_Val_41__c;BiGG:valtrna;JP_Creinhardtii_MSB:M_valtrna_c|M_valtrna_h;KEGG:C02554;name:L-Valyl-tRNA(Val)	-
cpd02745	alpha-D-Galactosyl-diphosphoundecaprenol	C61H100O12P2	KEGG:C04507;MetaCyc:CPD-191;name:alpha-D-Galactosyl-diphosphoundecaprenol|alpha-D-galactosyl-diphosphoundecaprenol	-
cpd02861	UDP-N-acetylmuramoyl-L-alanyl-D-glutamyl-L-lysine	C34H52N7O24P2	BiGG:uAgl|uGgl;KEGG:C04700;iAO358:cll_284;name:UDP-N-acetylmuramoyl-L-alanyl-alpha-D-glutamyl-L-lysine	RLNOPSGEZLGFAH-OCMBHFTRSA-K
cpd12256	L-Isoleucyl-tRNA(Ile)	C26H39N6O17P2R2	AlgaGEM:S_L_45_Isoleucyl_45_tRNA_40_Ile_41__c;AraGEM:S_L_45_Isoleucyl_45_tRNA_40_Ile_41__c;BiGG:iletrna;JP_Creinhardtii_MSB:M_iletrna_c;KEGG:C03127;name:L-Isoleucyl-tRNA(Ile)	-
cpd12255	L-Cysteinyl-tRNA(Cys)	C23H33N6O17P2R2S	AlgaGEM:S_L_45_Cysteinyl_45_tRNA_40_Cys_41__c;AraGEM:S_L_45_Cysteinyl_45_tRNA_40_Cys_41__c;BiGG:cystrna;JP_Creinhardtii_MSB:M_cystrna_c;KEGG:C03125;name:L-Cysteinyl-tRNA(Cys)	-
cpd11466	Myristoyl-ACP	C14H27ORS	AlgaGEM:S_Tetradecanoyl_45__91_acp_93__c|S_Tetradecanoyl_45__91_acp_93__p;AraGEM:S_Tetradecanoyl_45__91_acp_93__c|S_Tetradecanoyl_45__91_acp_93__p;BiGG:myrsACP;KEGG:C05761;Maize_C4GEM:S_Tetradecanoyl_45__91_acp_93__c|S_Tetradecanoyl_45__91_acp_93__p;name:Myristoyl-ACP (n-C14:0ACP)|Myristoyl-ACP-n-C14-0ACP|Myristoyl-[acyl-carrier protein]|Tetradecanoyl-[acp]|Tetradecanoyl-[acyl-carrier protein]|te…	-
cpdMG180	1,2-Diacyl-3-beta-D-galactosyl-sn-glycerol (n-C18:0)	C45H82O5		-
cpdMG181	1,2-Diacyl-3-beta-D-galactosyl-sn-glycerol (n-C18:1)	C45H78O5		-
cpdMG182	1,2-Diacyl-3-beta-D-galactosyl-sn-glycerol (n-C18:2)	C45H74O5		-
cpdMG183	1,2-Diacyl-3-beta-D-galactosyl-sn-glycerol (n-C18:3)	C45H70O5		-
cpd02216	Mg-protoporphyrin IX	C34H30MgN4O4	AraCyc:MG-PROTOPORPHYRIN;BiGG:mppp9;BrachyCyc:MG-PROTOPORPHYRIN;KEGG:C03516;MetaCyc:MG-PROTOPORPHYRIN;name:Magnesium protoporphyrin|Magnesium protoporphyrin IX|Mg-protoporphyrin|Mg-protoporphyrin IX|MgP|magnesium protoporphyrin	REJJDEGSUOCEEW-RGGAHWMASA-J
cpd00510	deoxyribose-5-phosphate	C5H9O7P	AlgaGEM:S_2_45_Deoxy_45_D_45_ribose_32_5_45_phosphate_c;AraGEM:S_2_45_Deoxy_45_D_45_ribose_32_5_45_phosphate_c;BiGG:2dr5p;JP_Creinhardtii_MSB:M_2dr5p_c;KEGG:C00673;name:2-Deoxy-D-ribose 5-phosphate|2-Deoxy-D-ribose5-phosphate|deoxyribose-5-phosphate	KKZFLSZAWCYPOC-PYHARJCCSA-L
cpd00516	meso-2,6-Diaminopimelate	C7H14N2O4	AraCyc:MESO-DIAMINOPIMELATE;BiGG:26dap__M;BrachyCyc:MESO-DIAMINOPIMELATE;KEGG:C00680;MetaCyc:MESO-DIAMINOPIMELATE;name:D,L-DAP|D,L-diaminopimelate|D,L-meso-diaminoheptanedioate|M-DAP|meso-1-alpha,epsilon-diaminopimelate|meso-2,6-Diaminoheptanedioate|meso-2,6-Diaminopimelate|meso-2,6-Diaminopimelic acid|meso-2,6-diaminoheptanedioate|meso-2,6-diaminopimelate|meso-2-6-Diaminoheptanedioate|meso-A2pm|…	GMKMEZVLHJARHF-SYDPRGILSA-N
cpd04918	D-Glycero-D-manno-heptose7-phosphate	C7H13O10P	BiGG:gmhep7p;KEGG:C07836;MetaCyc:CPD-12543;iMO1053-PAO1:gmh7p;name:D-Glycero-D-manno-heptose7-phosphate|D-glycero-beta-D-manno-Heptose 7-phosphate|D-glycero-beta-D-manno-heptose-7-phosphate	SDADNVAZGVDAIM-ZUHYCWGWSA-L
cpd03091	5'-Deoxyadenosine	C10H13N5O3	AraCyc:CH33ADO;BiGG:dad_5;BrachyCyc:CH33ADO;KEGG:C05198;MetaCyc:CH33ADO;name:5'-Deoxyadenosine|5'-deoxyadenosine|CH3Ado	XGYIMTFOTBMPFP-KQYNXXCUSA-N
cpd02465	tetrahydrodipicolinate	C7H7NO4	AraCyc:DELTA1-PIPERIDEINE-2-6-DICARBOXYLATE;BiGG:thdp;BrachyCyc:DELTA1-PIPERIDEINE-2-6-DICARBOXYLATE;KEGG:C03972;MetaCyc:DELTA1-PIPERIDEINE-2-6-DICARBOXYLATE;name:(S)-2,3,4,5-Tetrahydropyridine-2,6-dicarboxylate|(S)-2,3,4,5-tetrahydrodipicolinate|(S)-2,3,4,5-tetrahydropyridine-2,6-dicarboxylate|2,3,4,5-Tetrahydrodipicolinate|2,3,4,5-tetrahydrodipicolinate|2-3-4-5-Tetrahydrodipicolinate|L-2,3,4,5-…	CXMBCXQHOXUCEO-BYPYZUCNSA-L
cpd00946	Undecaprenyl diphospho N-acetyl-glucosamine	C63H103NO12P2	BiGG:unaga;EcoCyc:ACETYL-D-GLUCOSAMINYLDIPHOSPHO-UNDECAPRE;KEGG:C01289;MetaCyc:ACETYL-D-GLUCOSAMINYLDIPHOSPHO-UNDECAPRE;iAF1260:unaga;name:C55-PP-GlcNAc|GlcNAc-PP-lipid|GlcNAc-pyrophosphorylundecaprenol|Lipid I|N-Acetyl-D-glucosaminyldiphospho-ditrans,octacis-undecaprenol|N-Acetyl-D-glucosaminyldiphosphoundecaprenol|N-Acetyl-alpha-D-glucosaminyl-diphospho-ditrans,octacis-undecaprenol|N-[4,5-dihyd…	NEVJGTXBHJNFAZ-JXCMATCVSA-L
cpd00947	LacCer	C31H56NO13R	AlgaGEM:S_Lactosylceramide_c|S_beta_45_D_45_Galactosyl_45_1_44_4_45_beta_45_D_45_glucosylceramide_c;AraGEM:S_Lactosylceramide_c|S_beta_45_D_45_Galactosyl_45_1_44_4_45_beta_45_D_45_glucosylceramide_c;ChlamyCyc:CYTOLIPIN_H;KEGG:C01290|G00092;Maize_C4GEM:S_Lactosylceramide_c|S_beta_45_D_45_Galactosyl_45_1_44_4_45_beta_45_D_45_glucosylceramide_c;name:CDw17|D-Galactosyl-1,4-beta-D-glucosylceramide|Gal…	-
cpd01113	Hexanoate	C6H11O2	BiGG:hxa;EcoCyc:HEXANOATE;KEGG:C01585;MetaCyc:HEXANOATE;iAF1260:hxa;name:Hexanoate|Hexanoate (n-C6:0)|Hexanoic acid|Hexylic acid|caproate|hexanoate|hexanoic acid|n-Caproic acid	FUZZWVXGSFPDMH-UHFFFAOYSA-M
cpd11438	fa4	C15H29O2	BiGG:fa4;iSB619:fa4;iYO844:fa4;name:Fatty acid (Anteiso-C15:0)|fa4	-
cpd11439	fa4coa	C36H61N7O17P3S	-	-
cpd11436	fa3	C15H29O2	BiGG:fa3;iSB619:fa3;iSO783:fa3;iYO844:fa3;name:Fatty acid (Iso-C15:0)|fa3	-
cpd11437	fa3coa	C36H61N7O17P3S	-	-
cpd06643	Garbanzol	C15H12O5	AlgaGEM:S_Garbanzol_c;AraGEM:S_Garbanzol_c;KEGG:C09751;iRS1563:M_C09751_c;iRS1597:C09751_c;name:3,7,4'-Trihydroxyflavanone|Garbanzol	VRTGGIJPIYOHGT-LSDHHAIUSA-N
cpd11435	fa1coa	C35H59N7O17P3S	-	-
cpd11432	fa11coa	C38H65N7O17P3S	-	-
cpd11433	fa12	C17H33O2	BiGG:fa12;iSB619:fa12;iYO844:fa12;name:Fatty acid (Anteiso-C17:0)|fa12	-
cpd02265	CDPtyvelose	C15H23N3O14P2	KEGG:C03599;MetaCyc:CPD-9698;name:CDP-3,6-dideoxy-D-arabino-hexose|CDP-3,6-dideoxy-D-mannose|CDP-tyvelose|CDPtyvelose	JHEDABDMLBOYRG-LLWSESFUSA-L
cpd02264	CDPparatose	C15H23N3O14P2	KEGG:C03598;MetaCyc:CDP-36-DIDEOXY-D-MANNOSE;name:4-amino-1-[5-[[[(3,5-dihydroxy-6-methyl-tetrahydropyran-2-yl) oxy-hydroxy-phosphinoyl]oxy-hydroxy-phosphinoyl]oxymethyl]-3,4- dihydroxy-tetrahydrofuran-2-yl]-1H-pyrimidin-2-one|CDP-3,6-dideoxy-D-glucose|CDP-3,6-dideoxy-D-ribo-hexose|CDP-alpha-D-paratose|CDP-paratose|CDPparatose	JHEDABDMLBOYRG-VZRUIPTFSA-L
cpd02930	Lipid X	C34H64NO12P	AraCyc:BISOHMYR-GLUCOSAMINYL-1P;BiGG:lipidX|lipidX_HP;BrachyCyc:BISOHMYR-GLUCOSAMINYL-1P;KEGG:C04824;MetaCyc:BISOHMYR-GLUCOSAMINYL-1P;name:2,3-Bis(3-hydroxytetradecanoyl)-alpha-D-glucosaminyl 1-phosphate|2,3-Bis(beta-hydoroxymyristoyl)-beta-D-glucosaminyl 1-phosphate|2,3-Bis[(3R)-3-hydroxymyristoyl]-alpha-D-glucosaminyl 1-phosphate|2,3-Diacylglucosamine 1-phosphate|2,3-bis(3-hydroxymyristoyl)-alp…	HEHQDWUWJVPREQ-XQJZMFRCSA-L
cpd15378	4-Hydroxy-benzylalcohol	C7H8O2	BiGG:4hba;EcoCyc:4-HYDROXY-BENZYL-ALCOHOL;KEGG:C17467;MetaCyc:4-HYDROXY-BENZYL-ALCOHOL;RiceCyc:4-HYDROXY-BENZYL-ALCOHOL;name:4-Hydroxy-benzyl alcohol|4-Hydroxy-benzylalcohol|4-Hydroxybenzyl alcohol|4-hydroxybenzyl alcohol|p-Hydroxybenzyl alcohol|p-Methylolphenol|p-methylolphenol	BVJSUAQZOZWCKN-UHFFFAOYSA-N
cpd01335	Octanoyl-CoA	C29H46N7O17P3S	AraCyc:CPD-196;BiGG:occoa;BrachyCyc:CPD-196;KEGG:C01944;MetaCyc:CPD-196;name:Octanoyl-CoA|Octanoyl-CoA (n-C8:0CoA)|capryloyl-CoA|octanoyl-CoA	KQMZYOXOBSXMII-CECATXLMSA-J
cpd15274	Octadecenoyl-CoA	C39H65N7O17P3S	BiGG:odecoa;iAF1260:odecoa;iGT196:odecoa;iMA945:odecoa;iMEO21:odecoa;name:Octadecenoyl-CoA|Octadecenoyl-CoA (n-C18:1CoA)	-
cpd15270	octadecynoate	C18H31O2	BiGG:ocdcya;iMM904:ocdcya;iND750:ocdcya;iRR1083:ocdcya;name:octadecadienoate (n-C18:2)|octadecynoate	-
cpd15271	Octadecynoyl-ACP	C29H51N2O8PRS	BiGG:ocdcyaACP;iMM904:ocdcyaACP;iND750:ocdcyaACP;iRR1083:ocdcyaACP;name:Octadecynoyl-ACP|Octadecynoyl-ACP (n-C18:2ACP)	-
cpd15272	Octadecynoyl-CoA	C39H63N7O17P3S	BiGG:ocdycacoa;iMM904:ocdycacoa;iND750:ocdycacoa;name:Octadecynoyl-CoA|Octadecynoyl-CoA (n-C18:2CoA)	-
cpd09410	Demethylphylloquinone	C30H44O2	BiGG:dmtphllqne;ChlamyCyc:CPD-6947;KEGG:C13309;MetaCyc:CPD-6947;PlantCyc:CPD-6947;name:2-Phytyl-1,4-naphthoquinone|3-phytyl-1,4-naphtoquinone|Demethylphylloquinone|demethylphylloquinone	-
cpd15527	1,2-dioctadec-11-enoyl-sn-glycerol 3-phosphate	C39H72O8P	BiGG:pa181;iAF1260:pa181;iJN746:pa181;iMA945:pa181;name:1,2-dioctadec-11-enoyl-sn-glycerol 3-phosphate	-
cpd00717	Aromadendrin	C15H12O6	AraCyc:DIHYDROKAEMPFEROL-CMPD;BrachyCyc:DIHYDROKAEMPFEROL-CMPD;ChlamyCyc:DIHYDROKAEMPFEROL-CMPD;KEGG:C00974;MetaCyc:DIHYDROKAEMPFEROL-CMPD;name:(+)-Aromadendrin|(+)-Dihydrokaempferol|(+)-aromadendrin|(+)-dihydrokaempferol|Aromadendrin|Dihydrokaempferol	PADQINQHPQKXNL-LSDHHAIUSA-N
cpd02229t	Undecaprenyl diphosphate	C55H89O7P2	KEGG:C03543	-
cpd02419	Nonaprenyl-4-hydroxybenzoate	C52H77O3	AraCyc:NONAPRENYL-4-HYDROXYBENZOATE;BrachyCyc:NONAPRENYL-4-HYDROXYBENZOATE;ChlamyCyc:NONAPRENYL-4-HYDROXYBENZOATE;KEGG:C03885;MetaCyc:NONAPRENYL-4-HYDROXYBENZOATE;name:3,7,11,15,19,23,27,31,35-nonamethylhexatriaconta-2,6,10,14,18,22,26,30,34-nonaenyl ester|3-Nonaprenyl-4-hydroxybenzoate|3-solanesyl-4-hydroxybenzoate|Nonaprenyl-4-hydroxybenzoate|nonaprenyl-4-hydroxybenzoate|nonaprenyl-4-hydroxyben…	YKKKMRBEPIZPBH-XWEAJCOCSA-M
cpd03148	Chlorophyll a	C55H73MgN4O5	AraCyc:CHLOROPHYLL-A;BiGG:cholphya;BrachyCyc:CHLOROPHYLL-A;KEGG:C05306;MetaCyc:CHLOROPHYLL-A;name:Chlorophyll a|chlorophyll a	ATNHDLDRLWWWCB-LSVJULLFSA-M
cpd02964	UDP-N-acetylmuramoyl-L-alanyl-D-gamma-glutamyl-meso-2-6-diaminopimelate	C35H51N7O26P2	BiGG:uggmd|ugmd;BrachyCyc:UDP-AAGM-DIAMINOHEPTANEDIOATE;EcoCyc:UDP-AAGM-DIAMINOHEPTANEDIOATE;KEGG:C04877;MetaCyc:UDP-AAGM-DIAMINOHEPTANEDIOATE;name:UDP-MurNAc-L-Ala-D-Glu-meso-A2pm|UDP-N-acetylmuramoyl-L-alanyl-D-gamma-glutamyl-meso-2,6- diaminopimelate|UDP-N-acetylmuramoyl-L-alanyl-D-gamma-glutamyl-meso-2,6-diamino- heptanedioate|UDP-N-acetylmuramoyl-L-alanyl-D-gamma-glutamyl-meso-2,6-diamino-he…	QUHLBZKCGUXHGP-BHBBPGSKSA-J
cpd00350	Farnesyldiphosphate	C15H26O7P2	AraCyc:FARNESYL-PP;BiGG:frdp;BrachyCyc:FARNESYL-PP;KEGG:C00448;MetaCyc:FARNESYL-PP;name:(2E,6E)-Farnesyl diphosphate|(2E,6E)-farnesyl diphosphate|(E,E)-farnesyl diphosphate|2-trans,6-trans-Farnesyl diphosphate|2-trans,6-trans-farnesyl diphosphate|FPP|Farnesyl diphosphate|Farnesyl pyrophosphate|Farnesyldiphosphate|all-trans-farnesyl diphosphate|farnesyl diphosphate|farnesyl pyrophosphate|farnesyl-…	VWFJDQUYCIWHTN-YFVJMOTDSA-L
cpd08287	4--cytidine5-diphospho-2-C-methyl-D-erythritol	C14H23N3O14P2	AraCyc:4-CYTIDINE-5-DIPHOSPHO-2-C;BiGG:4c2me;BrachyCyc:4-CYTIDINE-5-DIPHOSPHO-2-C;KEGG:C11435;MetaCyc:4-CYTIDINE-5-DIPHOSPHO-2-C;name:4-(Cytidine 5'-diphospho)-2-C-methyl-D-erythritol|4-(cytidine 5'-diphospho)-2-C-methyl-D-erythritol|4--cytidine5-diphospho-2-C-methyl-D-erythritol|4-diphosphocytidyl-2-C-methylerythritol|4-diphosphocytidyl-2C-methyl-D-erythritol|CDP-ME|CDP-methyl-D-erythritol	YFAUKWZNPVBCFF-XHIBXCGHSA-L
cpd08286	2-C-methyl-D-erythritol4-phosphate	C5H11O7P	AraCyc:2-C-METHYL-D-ERYTHRITOL-4-PHOSPHATE;BiGG:2me4p;BrachyCyc:2-C-METHYL-D-ERYTHRITOL-4-PHOSPHATE;KEGG:C11434;MetaCyc:2-C-METHYL-D-ERYTHRITOL-4-PHOSPHATE;name:2-C-Methyl-D-erythritol 4-phosphate|2-C-methyl-D-erythritol 4-phosphate|2-C-methyl-D-erythritol-4-phosphate|2-C-methyl-D-erythritol4-phosphate|2-c-methyl-d-erythritol-4-phosphate|MEP	XMWHRVNVKDKBRG-UHNVWZDZSA-L
cpd08289	1-deoxy-D-xylulose5-phosphate	C5H9O7P	AraCyc:DEOXYXYLULOSE-5P;BiGG:dxyl5p;BrachyCyc:DEOXYXYLULOSE-5P;KEGG:C11437;MetaCyc:DEOXYXYLULOSE-5P;name:1-Deoxy-D-xylulose 5-phosphate|1-deoxy-D-threo-pentulose 5-phosphate|1-deoxy-D-xylulose 5-phosphate|1-deoxy-D-xylulose5-phosphate|D-1-deoxyxylulose-5-P|DOXP|DXP|deoxyxylulose-5-phosphate	AJPADPZSRRUGHI-RFZPGFLSSA-L
cpd15307	1,2-Diacyl-sn-glycerol ditetradecanoyl	C31H60O5	BiGG:12dgr140;iAF1260:12dgr140;iMA945:12dgr140;name:1,2-Diacyl-sn-glycerol ditetradecanoyl	-
cpd00049	Carboxylic acid	CO2R	AlgaGEM:S_Carboxylate_c;AraGEM:S_Carboxylate_c;KEGG:C00060;Maize_C4GEM:S_Carboxylate_c;iAG612:cbs_168;name:Carboxylate|Carboxylic acid|Monocarboxylate|R-COOH|fatty-acid	-
cpd00123	3-Methyl-2-oxobutanoate	C5H7O3	AraCyc:2-KETO-ISOVALERATE;BiGG:3mob;BrachyCyc:2-KETO-ISOVALERATE;KEGG:C00141;MetaCyc:2-KETO-ISOVALERATE;name:2-Keto-3-methylbutyric acid|2-Ketovaline|2-Oxo-3-methylbutanoate|2-Oxoisopentanoate|2-Oxoisovalerate|2-keto-3-methylbutyric acid|2-keto-isovalerate|2-ketovaline|2-oxo-3-methylbutanoate|2-oxoisopentanoate|2-oxoisovalerate|3-Methyl-2-oxobutanoate|3-Methyl-2-oxobutanoic acid|3-Methyl-2-oxobut…	QHKABHOOEWYVLI-UHFFFAOYSA-M
cpd00126	GMP	C10H12N5O8P	AraCyc:GMP;BiGG:gmp;BrachyCyc:GMP;KEGG:C00144;MetaCyc:GMP;name:GMP|Guanosine 5'-monophosphate|Guanosine 5'-phosphate|Guanosine monophosphate|Guanylic acid|guanosine monophosphate|guanosine-5'-monophosphate|guanosine-5'-phosphate|guanosine-monophosphate|guanosine-phosphate|guanylate|guanylic acid	RQFCJASXJCIDSX-UUOKFMHZSA-L
cpd00125	5-10-Methylenetetrahydrofolate	C20H21N7O6	AraCyc:METHYLENE-THF;BiGG:mlthf;BrachyCyc:METHYLENE-THF;KEGG:C00143;MetaCyc:METHYLENE-THF;name:(6R)-5,10-Methylenetetrahydrofolate|5,10-Methylene-THF|5,10-Methylenetetrahydrofolate|5,10-methylene-THF|5,10-methylenetetrahydrofolate|5,10-methylenetetrahydropteroyl mono-L-glutamate|5-10-Methylenetetrahydrofolate|N5,N10-methylenetetrahydrofolate	-
cpd00041	L-Aspartate	C4H6NO4	AraCyc:L-ASPARTATE;BiGG:asp__L;BrachyCyc:L-ASPARTATE;KEGG:C00049;MetaCyc:L-ASPARTATE;name:2-Aminosuccinic acid|L-Asp|L-Aspartate|L-Aspartic acid|L-aspartate|L-aspartic acid|asp|aspartate|aspartic acid	CKLJMWTZIZZHCS-REOHCLBHSA-M
cpd00040	Glyoxalate	C2HO3	AraCyc:GLYOX;BiGG:glx;BrachyCyc:GLYOX;KEGG:C00048;MetaCyc:GLYOX;name:Glyoxalate|Glyoxylate|Glyoxylic acid|glyox|glyoxalate|glyoxylate|glyoxylic acid	HHLFWLYXYJOTON-UHFFFAOYSA-M
cpd00043	UDP-galactose	C15H22N2O17P2	BiGG:udpgal;BrachyCyc:UDP-GALACTOSE;ChlamyCyc:UDP-GALACTOSE;KEGG:C00052|G10609;MetaCyc:UDP-GALACTOSE;name:UDP-D-galactopyranose|UDP-D-galactose|UDP-galactose|UDPgalactose|Uridene diphosphate galactose|uridine diphosphate galactose	-
cpd00042	GSH	C10H16N3O6S	AraCyc:GLUTATHIONE;BiGG:gthrd;BrachyCyc:GLUTATHIONE;KEGG:C00051;MetaCyc:GLUTATHIONE;name:5-L-Glutamyl-L-cysteinylglycine|GSH|Glutathione|N-(N-gamma-L-Glutamyl-L-cysteinyl)glycine|Reduced glutathione|Reducedglutathione|gamma-L-Glutamyl-L-cysteinyl-glycine|gamma-L-glutamyl-L-cysteinyl-glycine|glutathionate|glutathione|glycine, N-(N-L-gamma-glutamyl-L-cysteinyl)-|reduced glutathione	RWSXRVCMGQZWBV-WDSKDSINSA-M
cpd00045	Adenosine 3-5-bisphosphate	C10H11N5O10P2	AraCyc:3-5-ADP;BiGG:pap;BrachyCyc:3-5-ADP;KEGG:C00054;MetaCyc:3-5-ADP;name:3',5'-ADP|3'-Phosphoadenylate|Adenosine 3',5'-bisphosphate|Adenosine3-5-bisphosphate|PAP|Phosphoadenosine phosphate|adenosine 3',5'-bisphosphate|adenosine-3',5'-bisphosphate|phosphoadenosine phosphate	WHTCPDAXWFLDIH-KQYNXXCUSA-J
cpd00044	3-phosphoadenylylsulfate	C10H11N5O13P2S	AraCyc:PAPS;BiGG:paps;BrachyCyc:PAPS;KEGG:C00053;MetaCyc:PAPS;name:3'-Phospho-5'-adenylyl sulfate|3'-Phosphoadenosine 5'-phosphosulfate|3'-Phosphoadenylyl sulfate|3'-phospho-5'-adenylyl sulfate|3'-phosphoadenosine-5'-phosphosulfate|3'-phosphoadenylyl sulfate|3'-phosphoadenylyl-sulfate|3-Phosphoadenylylsulfate|3-phospho-adenylylsulfate|3-phosphoadenylyl sulfate|PAPS|phosphoadenosine phosphosulfate…	GACDQMDRPRGCTN-KQYNXXCUSA-J
cpd00047	Formate	CHO2	AraCyc:FORMATE;BiGG:for;BrachyCyc:FORMATE;KEGG:C00058;MetaCyc:FORMATE;name:FORM|Formate|Formic acid|Methanoic acid|formate|formic acid	BDAGIHXWWSANSR-UHFFFAOYSA-M
cpd00046	CMP	C9H12N3O8P	AraCyc:CMP;BiGG:cmp;BrachyCyc:CMP;KEGG:C00055|G10621;MetaCyc:CMP;name:5'-cytidylic acid|CMP|Cytidine 5'-monophosphate|Cytidine-5'-monophosphate|Cytidylic acid|cytidine-5'-monophosphate|cytidine-5'-phosphate|cytidine-P|cytidine-monophosphate|cytidine-phosphate|cytidylate|cytidylic acid	IERHLVCPSMICTF-XVFCMESISA-L
cpfdxo22	Oxidized ferredoxin	Fe2S2X		-
cpPGP183	Phosphatidylglycerophosphate (dioctadec-9-12-15-trienoyl, n-C18:3)	C42H69O13P2		-
cpd08358	UDP-6-sulfoquinovose	C15H21N2O19P2S	AraCyc:UDP-SULFOQUINOVOSE;BiGG:udpsq;ChlamyCyc:UDP-SULFOQUINOVOSE;KEGG:C11521;MetaCyc:UDP-SULFOQUINOVOSE;name:UDP-6-sulfoquinovose|UDP-alpha-D-sulfoquinovopyranose|UDP-alpha-D-sulfoquinovose|UDP-sulfoquinovose	FQANCGQCBCUSMI-JZMIEXBBSA-K
cpd07274	Plastoquinone A	C53H80O2	ChlamyCyc:PLASTOQUINONE-9;KEGG:C10385;MaizeCyc:PLASTOQUINONE-9;MetaCyc:PLASTOQUINONE-9;PlantCyc:PLASTOQUINONE-9;name:Plastoquinone A|Plastoquinone-9|plastoquinone-9	FKUYMLZIRPABFK-IQSNHBBHSA-N
cpd00387	ADPglucose	C16H23N5O15P2	AraCyc:ADP-D-GLUCOSE;BiGG:adpglc;BrachyCyc:ADP-D-GLUCOSE;KEGG:C00498|G11109;MetaCyc:ADP-D-GLUCOSE;name:ADP-D-glucose|ADP-alpha-D-glucose|ADP-glucose|ADPglucose|Adenosine diphosphoglucose|adenosine diphosphate glucose	WFPZSXYXPSUOPY-ROYWQJLOSA-L
cpd00229	Glycolaldehyde	C2H4O2	AraCyc:GLYCOLALDEHYDE;BiGG:gcald;BrachyCyc:GLYCOLALDEHYDE;KEGG:C00266;MetaCyc:GLYCOLALDEHYDE;name:2-OH-acetaldehyde|2-hydroxyethanal|Glycolaldehyde|Hydroxyacetaldehyde|glycoaldehyde|glycolaldehyde|hydroxyacetaldehyde	WGCNASOHLSPBMP-UHFFFAOYSA-N
cpd00383	Shikimate	C7H9O5	AraCyc:SHIKIMATE;BiGG:skm;BrachyCyc:SHIKIMATE;KEGG:C00493;MetaCyc:SHIKIMATE;name:1-cyclohexene-1-carboxylic acid, 3,4,5-trihydroxy-|3,4,5-Trihydroxy-1-cyclohexenecarboxylic acid|Shikimate|Shikimic acid|shikimate|shikimic acid	JXOHGGNKMLTUBP-HSUXUTPPSA-M
cpd01895	7,8-Dihydrobiopterin	C9H13N5O3	KEGG:C02953;MetaCyc:CPD-14202;name:7,8-Dihydrobiopterin|L-erythro-7,8-Dihydrobiopterin|L-erythro-7,8-dihydrobiopterin|L-erythro-q-dihydrobiopterin	FEMXZDUTFRTWPE-DZSWIPIPSA-N
cpd01608	L-Selenocysteine	C3H6NO5S2	AraCyc:SULFO-CYSTEINE;BiGG:scys__L|selcys;BrachyCyc:SULFO-CYSTEINE;KEGG:C02432|C05824;MetaCyc:SULFO-CYSTEINE;name:L-Selenocysteine|S-Sulfo-L-cysteine|S-sulfo-L-cysteine|S-sulfocysteine	NOKPBJYHPHHWAN-REOHCLBHSA-M
cpd00227	L-Homoserine	C4H9NO3	AraCyc:HOMO-SER;BiGG:hom__L;BrachyCyc:HOMO-SER;KEGG:C00263;MetaCyc:HOMO-SER;name:2-Amino-4-hydroxybutyric acid|2-amino-4-hydroxybutanoate|2-amino-4-hydroxybutanoic acid|L-Homoserine|L-homoserine|homo-ser|homoserine	UKAUYVFTDYCKQA-VKHMYHEASA-N
cpd00221	D-Lactate	C3H5O3	AraCyc:D-LACTATE;BiGG:lac__D;BrachyCyc:D-LACTATE;KEGG:C00256;MetaCyc:D-LACTATE;name:(R)-2-hydroxypropanate|(R)-Lactate|(R)-lactate|D-2-Hydroxypropanoic acid|D-2-Hydroxypropionic acid|D-Lactate|D-Lactic acid|D-lactate	JVTAAEKCZFNVCJ-UWTATZPHSA-M
cpd00220	Riboflavin	C17H19N4O6	AraCyc:RIBOFLAVIN;BiGG:ribflv;BrachyCyc:RIBOFLAVIN;KEGG:C00255;MetaCyc:RIBOFLAVIN;name:7,8-Dimethyl-10-ribitylisoalloxazine|Lactoflavin|RIBF|Riboflavin|Vitamin B2|riboflavin|vitamin B2	AUNGANRZJHBGPY-SCRDCRAPSA-M
cpd00223	Glycerate	C3H5O4	AraCyc:GLYCERATE;BiGG:glyc__R;BrachyCyc:GLYCERATE;KEGG:C00258;MetaCyc:GLYCERATE;name:(R)-Glycerate|(R)-glycerate|D-Glycerate|D-glycerate|D-glyceric acid|Glycerate|Glyceric acid|glycerate	RBNPOMFGQQGHHO-UWTATZPHSA-M
cpd00389	Biliverdin	C33H32N4O6	AraCyc:BILIVERDINE;BiGG:biliverd;BrachyCyc:BILIVERDINE;KEGG:C00500;MetaCyc:BILIVERDINE;name:Biliverdin|Biliverdin IX alpha|Biliverdin IXalpha|biliverdin|biliverdin-IX-alpha|biliverdine|dehydrobilirubin|uteroverdine	QBUVFDKTZJNUPP-BBROENKCSA-L
cpd15309	1,2-Diacyl-sn-glycerol dihexadecanoyl	C35H68O5	BiGG:12dgr160;JP_Creinhardtii_MSB:M_12dgr160_h;iAF1260:12dgr160;iGT196:12dgr160;iMA945:12dgr160;name:1,2-Diacyl-sn-glycerol (dihexadecanoyl, n-C16:0)|1,2-Diacyl-sn-glycerol dihexadecanoyl	-
cpd00638	Deamido-NAD	C21H24N6O15P2	AraCyc:DEAMIDO-NAD;BiGG:dnad;BrachyCyc:DEAMIDO-NAD;KEGG:C00857;MetaCyc:DEAMIDO-NAD;name:Deamido-NAD|Deamido-NAD+|Deamino-NAD+|NAAD|NaADN|deamido-NAD|deamido-NAD+|deamidonicotinamide adenine dinucleoetide|nicotinate adenine dinucleotide	SENPVEZBRZQVST-HISDBWNOSA-L
cpd11619	Dolichyl phosphate	C25H43O4P	AlgaGEM:S_Dolichyl_32_phosphate_c;AraGEM:S_Dolichyl_32_phosphate_c;BiGG:dolp;JP_Creinhardtii_MSB:M_dolp_c;KEGG:C00110|G10622;name:Dolichol phosphate|Dolichyl phosphate	GYBNOAFGEKAZTA-QOLULZROSA-L
cpd12199	N-Acyl-L-amino acid	C3H2NO3R2	KEGG:C02850;iRS1563:M_C02850_c;name:N-Acyl-L-amino acid	-
cpd12194	L-Tyrosyl-tRNA(Tyr)	C29H37N6O18P2R2	AlgaGEM:S_L_45_Tyrosyl_45_tRNA_40_Tyr_41__c;AraGEM:S_L_45_Tyrosyl_45_tRNA_40_Tyr_41__c;BiGG:tyrtrna;JP_Creinhardtii_MSB:M_tyrtrna_c;KEGG:C02839;name:L-Tyrosyl-tRNA(Tyr)	-
cpd00559	Supraene	C30H50	AraCyc:SQUALENE;BiGG:sql;BrachyCyc:SQUALENE;KEGG:C00751;MetaCyc:SQUALENE;name:Spinacene|Squalene|Supraene|squalene	YYGNTYWPHWGJRM-AAJYLUCBSA-N
cpd11751	tRNA(Tyr)	C10H12N5O3R	AlgaGEM:S_tRNA_40_Tyr_41__c;AraGEM:S_tRNA_40_Tyr_41__c;BiGG:trnatyr;JP_Creinhardtii_MSB:M_trnatyr_c;KEGG:C00787;name:tRNA(Tyr)	-
cpd08629	13(1)-Hydroxy-Mg-protoporphyrin IX 13-monomethyl ester	C35H34MgN4O5	AraCyc:13-HYDROXY-MAGNESIUM-PROTOPORP;BiGG:hmppp9;BrachyCyc:13-HYDROXY-MAGNESIUM-PROTOPORP;KEGG:C11829;MetaCyc:13-HYDROXY-MAGNESIUM-PROTOPORP;name:13(1)-Hydroxy-Mg-protoporphyrin IX 13-monomethyl ester|13(1)-Hydroxy-magnesium-protoporphyrin IX 13-monomethyl ester|131-hydroxy-Mg-protoporphyrin IX 13-monomethyl ester|131-hydroxy-magnesium-protoporphyrin IX 13-monomethyl ester	MVCDIAGKFJFPBB-JXBSUKTBSA-L
cpd03215	zeta-Carotene	C40H60	AraCyc:CPD1F-98;BiGG:zcarote;BrachyCyc:CPD1F-98;KEGG:C05430;MetaCyc:CPD1F-98;name:all-trans-zeta-Carotene|all-trans-zeta-carotene	BIWLELKAFXRPDE-WTXAYMOSSA-N
cpd03214	Phytyl diphosphate	C20H40O7P2	AraCyc:PHYTYL-PYROPHOSPHATE;BiGG:phdp;BrachyCyc:PHYTYL-PYROPHOSPHATE;KEGG:C05427;MetaCyc:PHYTYL-PYROPHOSPHATE;name:Phytyl diphosphate|phytyl diphosphate|phytyl pyrophosphate|phytyl-PP	ITPLBNCCPZSWEU-PYDDKJGSSA-L
cpd03217	Lycopene	C40H56	AraCyc:CPD1F-114;BiGG:lycop;BrachyCyc:CPD1F-114;KEGG:C05432;MetaCyc:CPD1F-114;name:Lycopene|all-trans-Lycopene|all-trans-lycopene|psi,psi-carotene	OAIJSZIZWZSQBC-GYZMGTAESA-N
cpd03216	Neurosporene	C40H58	AraCyc:NEUROSPORENE;BiGG:neuspn;BrachyCyc:NEUROSPORENE;KEGG:C05431;MetaCyc:NEUROSPORENE;name:7,8-dihydro-psi,psi-carotene|Neurosporene|all-trans neurosporene|all-trans-Neurosporene|neurosporene	ATCICVFRSJQYDV-XILUKMICSA-N
cpd02738	5-Methyltetrahydropteroyltri-L-glutamate	C30H35N9O12	AraCyc:CPD-1302;BiGG:5mthglu|mhpglu;BrachyCyc:CPD-1302;KEGG:C04489;MetaCyc:CPD-1302;name:5-Methyltetrahydropteroyltri-L-glutamate|5-methyltetrahydropteroyltri-L-glutamate	HVRNKDVLFAVCJF-VJANTYMQSA-J
cpd11478	(R)-3-Hydroxybutanoyl-[acyl-carrier protein]	C4H7O2RS	AlgaGEM:S__40_3R_41__45_3_45_Hydroxybutanoyl_45__91_acyl_45_carrier_32_protein_93__c|S__40_3R_41__45_3_45_Hydroxybutanoyl_45__91_acyl_45_carrier_32_protein_93__p;AraGEM:S__40_3R_41__45_3_45_Hydroxybutanoyl_45__91_acyl_45_carrier_32_protein_93__c|S__40_3R_41__45_3_45_Hydroxybutanoyl_45__91_acyl_45_carrier_32_protein_93__p;BiGG:3hbutACP;JP_Creinhardtii_MSB:M_3hbutACP_h;KEGG:C04618;name:(3R)-3-Hydro…	-
cpd11479	D-3-Hydroxyhexanoyl-[acp]	C6H11O2S	AraCyc:R-3-hydroxyhexanoyl-ACPs;BiGG:3hhexACP;BrachyCyc:R-3-hydroxyhexanoyl-ACPs;KEGG:C05747;MetaCyc:R-3-hydroxyhexanoyl-ACPs;name:(R)-3-Hydroxyhexanoyl-[acp]|(R)-3-Hydroxyhexanoyl-[acyl-carrier protein]|D-3-Hydroxyhexanoyl-[acp]|D-3-Hydroxyhexanoyl-[acyl-carrier protein]|R-3-hydroxyhexanoyl-ACPs|a beta-hydroxyhexanoyl-[acp]|an (R)-3-hydroxyhexanoyl-[acp]	-
cpd00900	GDP-4-dehydro-D-rhamnose	C16H21N5O15P2	AraCyc:GDP-4-DEHYDRO-6-DEOXY-D-MANNOSE;BiGG:gdpddman;BrachyCyc:GDP-4-DEHYDRO-6-DEOXY-D-MANNOSE;KEGG:C01222;MetaCyc:GDP-4-DEHYDRO-6-DEOXY-D-MANNOSE;name:GDP-4-dehydro-6-deoxy-D-mannose|GDP-4-dehydro-6-deoxy-D-talose|GDP-4-dehydro-6-deoxy-alpha-D-mannose|GDP-4-dehydro-D-rhamnose|GDP-4-dehydro-alpha-D-rhamnose|GDP-4-keto-6-deoxy-D-mannose|GDP-4-keto-6-deoxy-alpha-D-mannose|GDP-4-keto-6-deoxymannose|…	-
cpd11908	tRNA(Asn)	C10H12N5O3R	AlgaGEM:S_tRNA_40_Asn_41__c;AraGEM:S_tRNA_40_Asn_41__c;BiGG:trnaasn;JP_Creinhardtii_MSB:M_trnaasn_m;KEGG:C01637;name:tRNA(Asn)	-
cpd11472	Hexanoyl-ACP	C6H11OS	AraCyc:Hexanoyl-ACPs;BiGG:hexACP;BrachyCyc:Hexanoyl-ACPs;KEGG:C05749;MetaCyc:Hexanoyl-ACPs;name:Hexanoyl-ACP|Hexanoyl-ACP (n-C6:0ACP)|Hexanoyl-ACPs|Hexanoyl-[acp]|Hexanoyl-[acyl-carrier protein]|a hexanoyl-[acp]	-
c_DaLG3P	1,2-dioctadec-9-12-15-trienoyl-sn-glycerol 3-phosphate	C39H63O8P1		-
cpd11470	Octanoyl-ACP	C8H15OS	AraCyc:Octanoyl-ACPs;BiGG:ocACP;BrachyCyc:Octanoyl-ACPs;KEGG:C05752;MetaCyc:Octanoyl-ACPs;name:Octanoyl-ACP|Octanoyl-ACP (n-C8:0ACP)|Octanoyl-ACPs|Octanoyl-[acp]|Octanoyl-[acyl-carrier protein]|an octanoyl-[acp]	-
cpd01157	Chitobiose	C16H28N2O11	AraCyc:CHITOBIOSE;BiGG:chtbs;BrachyCyc:CHITOBIOSE;KEGG:C01674;MetaCyc:CHITOBIOSE;name:2-(acetylamino)-4-O-[2-(acetylamino)-2-deoxy-beta-D-glucopyranosyl]-2-deoxy-beta-D-glucopyranose|CBS|Chitobiose|Diacetylchitobiose|N,N'-Diacetylchitobiose|N,N'-diacetylchitobiose|N-[2-[5-acetylamino-4,6-dihydroxy-2-(hydroxymethyl)tetrahydropyran-3-yl]oxy-4,5-dihyrdoxy-6-(hydroxymethyl)tetrahydropyran-3-yl]acetam…	CDOJPCSDOXYJJF-CBTAGEKQSA-N
cpd11476	hexadecanoyl-acp	C16H31ORS	AlgaGEM:S_Hexadecanoyl_45__91_acp_93__c|S_Hexadecanoyl_45__91_acp_93__p;AraGEM:S_Hexadecanoyl_45__91_acp_93__c|S_Hexadecanoyl_45__91_acp_93__p;BiGG:palmACP;KEGG:C05764;Maize_C4GEM:S_Hexadecanoyl_45__91_acp_93__c|S_Hexadecanoyl_45__91_acp_93__p;name:Hexadecanoyl-[acp]|Hexadecanoyl-[acyl-carrier protein]|hexadecanoyl-acp	-
cpd11477	(2E)-Hexadecenoyl-[acp]	C16H29OS	AraCyc:2-Hexadecenoyl-ACPs;BiGG:tpalm2eACP;BrachyCyc:2-Hexadecenoyl-ACPs;KEGG:C05763;MetaCyc:2-Hexadecenoyl-ACPs;name:(2E)-Hexadecenoyl-[acp]|2-Hexadecenoyl-ACPs|a trans hexadec-2-enoyl-[acyl-carrier protein]|a trans hexadecenoyl-[acp]|trans-Hexadec-2-enoyl-[acp]|trans-Hexadec-2-enoyl-[acyl-carrier protein]|trans-hexadec-2-enoyl-acp	-
cpd11474	Decanoyl-ACP	C10H19OS	AraCyc:Decanoyl-ACPs;BiGG:dcaACP;BrachyCyc:Decanoyl-ACPs;KEGG:C05755;MetaCyc:Decanoyl-ACPs;name:Decanoyl-ACP|Decanoyl-ACP (n-C10:0ACP)|Decanoyl-ACPs|Decanoyl-[acp]|Decanoyl-[acyl-carrier protein]|a decanoyl-[acp]	-
cpd11475	(2E)-Decenoyl-[acp]	C10H17ORS	AlgaGEM:S_trans_45_Dec_45_2_45_enoyl_45__91_acp_93__c|S_trans_45_Dec_45_2_45_enoyl_45__91_acp_93__p;AraGEM:S_trans_45_Dec_45_2_45_enoyl_45__91_acp_93__c|S_trans_45_Dec_45_2_45_enoyl_45__91_acp_93__p;BiGG:tdec2eACP;JP_Creinhardtii_MSB:M_tdec2eACP_h;KEGG:C05754;name:(2E)-Decenoyl-[acp]|trans-2-Decenoyl-[acyl-carrier protein]|trans-Dec-2-enoyl-[acp]|trans-Dec-2-enoyl-[acyl-carrier protein]|trans-dec…	-
cpd00311	Guanosine	C10H13N5O5	AraCyc:GUANOSINE;BiGG:gsn;BrachyCyc:GUANOSINE;KEGG:C00387;MetaCyc:GUANOSINE;name:Guanosine|guanosine	NYHBQMYGNKIUIF-UUOKFMHZSA-N
cpd11906	tRNA(Ala)	C10H12N5O3R	AlgaGEM:S_tRNA_40_Ala_41__c;AraGEM:S_tRNA_40_Ala_41__c;BiGG:trnaala;JP_Creinhardtii_MSB:M_trnaala_m;KEGG:C01635;name:tRNA(Ala)	-
cpd02638	CDP-4-dehydro-3,6-dideoxy-D-glucose	C15H21N3O14P2	KEGG:C04297;MetaCyc:CPD-1078;iRR1083:cdpdddg;name:CDP-3,6-dideoxy-D-erythro-hexos-4-ulose|CDP-3,6-dideoxy-D-glycero-D-glycero-4-hexulose|CDP-4-dehydro-3,6-dideoxy-D-glucose|CDP-4-dehydro-3,6-dideoxy-alpha-D-glucose|CDP-4-keto-3,6-dideoxy-D-xylo--4-hexulose	DATWFRMXXZBEPM-SNAICPSHSA-L
cpd00254	Mg	Mg	AraCyc:MG+2;BiGG:mg2;BrachyCyc:MG+2;KEGG:C00305;MetaCyc:MG+2;name:Magnesium|Magnesium cation|Magnesium ion|Magnesium(2+)|Mg(2+)|Mg++|Mg+2|Mg2+|magnesium|magnesium ion	JLVVSXFLKOJNIY-UHFFFAOYSA-N
cpd05498	beta-Cryptoxanthin	C40H56O	AraCyc:CPD-7409;BiGG:bcryptox;ChlamyCyc:CPD-7409;KEGG:C08591;MetaCyc:CPD-7409;name:beta,beta-carotene-3-ol|beta-Cryptoxanthin|beta-cryptoxanthin	DMASLKHVQRHNES-FKKUPVFPSA-N
cpd02229	Bactoprenyl diphosphate	C55H90O7P2	AraCyc:UNDECAPRENYL-DIPHOSPHATE;BiGG:udcpdp;ChlamyCyc:UNDECAPRENYL-DIPHOSPHATE;KEGG:C04574;MetaCyc:UNDECAPRENYL-DIPHOSPHATE;name:Bactoprenyl diphosphate|UPP (ambiguous)|Undecaprenyl diphosphate|Undecaprenyldiphosphate|bactoprenyl pyrophosphate|di-trans,octa-cis-undecaprenyl diphosphate|di-trans,poly-cis-Undecaprenyl diphosphate|di-trans-poly-cis-undecaprenyl diphosphate|ditrans,octacis-Undecapren…	NTXGVHCCXVHYCL-NTDVEAECSA-L
cpd03584	UDP-3-O-(beta-hydroxymyristoyl)-D-glucosamine	C29H50N3O18P2	AraCyc:UDP-OHMYR-GLUCOSAMINE;BiGG:u3hga;BrachyCyc:UDP-OHMYR-GLUCOSAMINE;KEGG:C06022;MetaCyc:UDP-OHMYR-GLUCOSAMINE;name:UDP-3-O-(3-hydroxymyristoyl)-alpha-D-glucosamine|UDP-3-O-(3-hydroxytetradecanoyl)-D-glucosamine|UDP-3-O-(3-hydroxytetradecanoyl)glucosamine|UDP-3-O-(beta-hydroxymyristoyl)-D-glucosamine|UDP-3-O-[(3R)-3-hydroxymyristoyl]-D-glucosamine|UDP-3-O-[(3R)-3-hydroxymyristoyl]-alpha-D-gluc…	ZFPNNOXCEDQJQS-SSVOXRMNSA-M
cpd12228	L-Histidyl-tRNA(His)	C21H31N3O17P2R3	AlgaGEM:S_L_45_Histidyl_45_tRNA_40_His_41__c;AraGEM:S_L_45_Histidyl_45_tRNA_40_His_41__c;BiGG:histrna;JP_Creinhardtii_MSB:M_histrna_c;KEGG:C02988;name:L-Histidyl-tRNA(His)	-
cpd15509	two linked disacharide pentapeptide and tripeptide murein units (uncrosslinked, middle of chain)	C74H114N14O41R2	BiGG:murein5p3p;EcoCyc:CPD0-2287;MetaCyc:CPD0-2287;iAF1260:murein5p3p;iMA945:murein5p3p;name:two linked disacharide pentapeptide and tripeptide murein units (uncrosslinked, middle of chain)	-
cpd12226	L-Aspartyl-tRNA(Asp)	C19H28NO19P2R3	AlgaGEM:S_L_45_Aspartyl_45_tRNA_40_Asp_41__c;AraGEM:S_L_45_Aspartyl_45_tRNA_40_Asp_41__c;BiGG:asptrna;JP_Creinhardtii_MSB:M_asptrna_m;KEGG:C02984;name:L-Aspartyl-tRNA(Asp)	-
cpd02851	AICAR	C9H13N4O8P	AraCyc:AICAR;BiGG:aicar;BrachyCyc:AICAR;KEGG:C04677;MetaCyc:AICAR;name:1-(5'-Phosphoribosyl)-5-amino-4-imidazolecarboxamide|5'-P-ribosyl-5-amino-4-imidazole carboxamide|5'-Phospho-ribosyl-5-amino-4-imidazole carboxamide|5'-Phosphoribosyl-5-amino-4-imidazolecarboxamide|5'-phosphoribosyl-5-amino-4-imidazole carboxamide|5-Amino-1-(5-Phospho-D-ribosyl)imidazole-4-carboxamide|5-Amino-1-(5-phospho-D-ri…	NOTGFIUVDGNKRI-UUOKFMHZSA-L
cpd15504	two linked disacharide tetrapeptide and tripeptide murein units (uncrosslinked, middle of chain)	C71H109N13O40R2	BiGG:murein4p3p;EcoCyc:CPD0-2274;MetaCyc:CPD0-2274;iAF1260:murein4p3p;iMA945:murein4p3p;name:two linked disacharide tetrapeptide and tripeptide murein units (uncrosslinked, middle of chain)	-
cpd15505	two linked disacharide tetrapeptide murein units (uncrosslinked, middle of chain)	C74H114N14O41R2	BiGG:murein4p4p;EcoCyc:CPD0-2269;MetaCyc:CPD0-2269;iAF1260:murein4p4p;iMA945:murein4p4p;name:two linked disacharide tetrapeptide murein units (uncrosslinked, middle of chain)	-
cpd15502	two disacharide linked murein units, tripeptide crosslinked tripeptide (A2pm->A2pm) (middle of chain)	C68H102N12O37	BiGG:murein3px3p;EcoCyc:CPD0-2277;MetaCyc:CPD0-2277;iAF1260:murein3px3p;iMA945:murein3px3p;name:two disacharide linked murein units, tripeptide crosslinked tripeptide (A2pm->A2pm) (middle of chain)	IYFHCENFVZTZLO-UHFFFAOYSA-J
cpd15503	two disacharide linked murein units, tripeptide crosslinked tetrapeptide (A2pm->D-ala) (middle of chain)	C71H107N13O38	BiGG:murein3px4p;EcoCyc:CPD0-2273;MetaCyc:CPD0-2273;iAF1260:murein3px4p;iMA945:murein3px4p;name:two disacharide linked murein units, tripeptide crosslinked tetrapeptide (A2pm->D-ala) (middle of chain)	LOVDDQLBOGPFKC-UHFFFAOYSA-J
cpd15501	two linked disacharide tripeptide murein units (uncrosslinked, middle of chain)	C68H104N12O39R2	BiGG:murein3p3p;EcoCyc:CPD0-2272;MetaCyc:CPD0-2272;iAF1260:murein3p3p;iMA945:murein3p3p;name:two linked disacharide tripeptide murein units (uncrosslinked, middle of chain)	-
cpd00832	N-Acetyl-D-chondrosamine	C8H15NO6	BiGG:acgal;BrachyCyc:CPD-3604;ChlamyCyc:CPD-3604;KEGG:C01132;MetaCyc:CPD-3604;name:2-Acetamido-2-deoxy-D-galactose|2-acetamido-2-deoxy-D-galactopyranose|2-acetamido-2-deoxy-D-galactose|N-Acetyl-D-chondrosamine|N-Acetyl-D-galactosamine|N-acetyl-D-chondrosamine|N-acetyl-D-galactosamine|N-acetyl-alpha-D-galactosamine|N-acetylgalactosamine|acetylgalactosamine|alpha-D-galactopyranose, 2-(acetylamino)-…	-
cpd03451	SHCHC	C11H10O6	AraCyc:CPD-9923;BiGG:2shchc;BrachyCyc:CPD-9923;KEGG:C05817;MetaCyc:CPD-9923;name:(1R,6R)-2-Succinyl-6-hydroxy-2,4-cyclohexadiene-1-carboxylate|(1R,6R)-2-succinyl-6-hydroxy-2,4-cyclohexadiene-1-carboxylate|(1R,6R)-6-Hydroxy-2-succinylcyclohexa-2,4-diene-1-carboxylate|(1R,6R)-6-hydroxy-2-succinylcyclohexa-2,4-diene-1-carboxylate|(1S,6R)-6-Hydroxy-2-succinylcyclohexa-2,4-diene-1-carboxylate|2-(3-CAR…	QJYRAJSESKVEAE-PSASIEDQSA-L
cpdMG140	1,2-Diacyl-3-beta-D-galactosyl-sn-glycerol (n-C14)	C37H74O5		-
cpd03517	Biotinyl-5-AMP	C20H27N7O9PS	AlgaGEM:S_Biotinyl_45_5_39__45_AMP_c;BiGG:btamp;KEGG:C05921;iAF692:btamp;iGT196:btamp;name:Biotinyl-5'-AMP|Biotinyl-5-AMP	UTQCSTJVMLODHM-RHCAYAJFSA-M
cpd15804	Iso-C15:0 CoA	C36H61N7O17P3S	iYO844:fa3coa;name:Iso-C15:0 CoA	-
cpd02820	UDP-N-acetylglucosamine enolpyruvate	C20H26N3O19P2	BiGG:uaccg;BrachyCyc:UDP-ACETYL-CARBOXYVINYL-GLUCOSAMINE;EcoCyc:UDP-ACETYL-CARBOXYVINYL-GLUCOSAMINE;KEGG:C04631;MetaCyc:UDP-ACETYL-CARBOXYVINYL-GLUCOSAMINE;name:UDP-GlcNAc-enolpyruvate|UDP-GlcNAc-pyruvate enol ether|UDP-N-acetyl-3-(1-carboxyvinyl)-D-glucosamine|UDP-N-acetyl-3-O-(1-carboxyvinyl)-D-glucosamine|UDP-N-acetyl-3-O-(1-carboxyvinyl)-alpha-D-glucosamine|UDP-N-acetyl-3-O--1-carboxyvinyl-D-…	BEGZZYPUNCJHKP-DBYWSUQTSA-K
cpd03920	Adenosylcobinamide-GDP	C68H97CoN21O21P2	BiGG:agdpcbi;EcoCyc:ADENOSYLCOBINAMIDE-GDP;KEGG:C06510;MetaCyc:ADENOSYLCOBINAMIDE-GDP;RiceCyc:ADENOSYLCOBINAMIDE-GDP;name:Adenosine-GDP-cobinamide|Adenosylcobinamide-GDP|adenosylcobinamide-GDP	-
cpd14665	(3R,2'S)-Myxol 2'-(2,4-di-O-methyl-alpha-L-fucoside)	C48H70O7	AlgaGEM:S__40_3R_44_2_39_S_41__45_Myxol_32_2_39__45__40_2_44_4_45_di_45_O_45_methyl_45_alpha_45_L_45_fucoside_41__c;AraGEM:S__40_3R_44_2_39_S_41__45_Myxol_32_2_39__45__40_2_44_4_45_di_45_O_45_methyl_45_alpha_45_L_45_fucoside_41__c;KEGG:C15937;MetaCyc:CPD-11453;iRS1563:M_C15937_c;name:(3R,2'S)-Myxol 2'-(2,4-di-O-methyl-alpha-L-fucoside)|(3R,2'S)-myxol 2'-(2,4-di-O-methyl-alpha-L-fucoside)|myxol-2'…	-
cpd14663	(2'S)-Deoxymyxol 2'-(2,4-di-O-methyl-alpha-L-fucoside)	C48H70O6	AlgaGEM:S__40_2_39_S_41__45_Deoxymyxol_32_2_39__45__40_2_44_4_45_di_45_O_45_methyl_45_alpha_45_L_45_fucoside_41__c;AraGEM:S__40_2_39_S_41__45_Deoxymyxol_32_2_39__45__40_2_44_4_45_di_45_O_45_methyl_45_alpha_45_L_45_fucoside_41__c;KEGG:C15935;iRS1563:M_C15935_c;iRS1597:C15935_c;name:(2'S)-Deoxymyxol 2'-(2,4-di-O-methyl-alpha-L-fucoside)	BLYISYDKTSMYSK-GKZFAFHHSA-N
cpd00288	D-Glucosamine phosphate	C6H13NO8P	AraCyc:D-GLUCOSAMINE-6-P;BiGG:gam6p;BrachyCyc:D-GLUCOSAMINE-6-P;KEGG:C00352;MetaCyc:D-GLUCOSAMINE-6-P;name:D-GLUCOSAMINE-6-P|D-Glucosamine 6-phosphate|D-Glucosamine phosphate|D-Glucosamine6-phosphate|d-glucosamine-6-phosphate	XHMJOUIAFHJHBW-IVMDWMLBSA-M
cpd11431	fa11	C17H33O2	BiGG:fa11;iSB619:fa11;iSO783:fa11;iYO844:fa11;name:Fatty acid (Iso-C17:0)|fa11	-
cpd08928	L-Threonine phosphate	C4H8NO6P	BiGG:thrp;EcoCyc:L-THREONINE-O-3-PHOSPHATE;KEGG:C12147;MetaCyc:L-THREONINE-O-3-PHOSPHATE;PlantCyc:L-THREONINE-O-3-PHOSPHATE;name:L-Threonine O-3-phosphate|L-Threonine phosphate|L-threonine O-3-phosphate|O-Phospho-L-threonine|O-phospho-L-threonine|phosphothreonine	USRGIUJOYOXOQJ-GBXIJSLDSA-L
cpd02996	GM2	C50H85N3O26R	AlgaGEM:S_GM2_c;AraGEM:S_GM2_c;KEGG:C01808|C04884|G00109|G02955|G02956;Maize_C4GEM:S_GM2_c;iRS1563:M_G00109_c;name:GM2|GalNAc-beta1->4(Neu5Ac-alpha2->3)Gal-beta1->4Glc-beta1->1'Cer|Ganglioside|N-Acetyl-D-galactosaminyl-(N-acetylneuraminyl)-D-galactosyl-1,4- beta-D-glucosyl-N-acylsphingosine|N-Acetyl-D-galactosaminyl-(N-acetylneuraminyl)-D-galactosyl-1,4-beta-D-glucosyl-N-acylsphingosine|N-Acetyl-…	-
cpd00005	NADPH	C21H26N7O17P3	AraCyc:NADPH;BiGG:nadph;BrachyCyc:NADPH;KEGG:C00005;MetaCyc:NADPH;name:NADP(H)|NADP-red|NADP-reduced|NADPH|NADPH+H+|NADPH2|Nicotinamide adenine dinucleotide phosphate - reduced|Nicotinamide adenine dinucleotide phosphate-reduced|Nicotinamideadeninedinucleotidephosphate-reduced|Reduced nicotinamide adenine dinucleotide phosphate|TPNH|dihydronicotinamide adenine dinucleotide phosphate|dihydronicoti…	ACFIXJIJDZMPPO-NNYOXOHSSA-J
cpd00004	NADH	C21H27N7O14P2	AraCyc:NADH;BiGG:nadh;BrachyCyc:NADH;KEGG:C00004;MetaCyc:NADH;name:DPNH|NAD-reduced|NADH|NADH+H+|NADH2|Nicotinamide adenine dinucleotide - reduced|Nicotinamideadeninedinucleotide-reduced|Reduced nicotinamide adenine dinucleotide|dihydrodiphosphopyridine nucleotide|dihydronicotinamide adenine dinucleotide|diphosphopyridine nucleotide reduced|nicotinamide adenine dinucleotide reduced	BOPGDPNILDQYTO-NNYOXOHSSA-L
cpd00007	O2	O2	AraCyc:OXYGEN-MOLECULE;BiGG:o2;BrachyCyc:OXYGEN-MOLECULE;KEGG:C00007;MetaCyc:OXYGEN-MOLECULE;name:O2|Oxygen|dioxygen|oxygen|oxygen molecule	MYMOFIZGZYHOMD-UHFFFAOYSA-N
cpd00006	NADP	C21H25N7O17P3	AraCyc:NADP;BiGG:nadp;BrachyCyc:NADP;KEGG:C00006;MetaCyc:NADP;name:NADP|NADP(+)|NADP+|NADP-ox|NADP-oxidized|Nicotinamide adenine dinucleotide phosphate|Nicotinamide adenine dinucleotide phosphate -|Nicotinamideadeninedinucleotidephosphate|TPN|TPN+|TPN-ox|Triphosphopyridine nucleotide|beta-NADP+|beta-Nicotinamide adenine dinucleotide phosphate|coenzyme II|nicotinamide adenine dinucleotide phosphat…	XJLXINKUBYWONI-NNYOXOHSSA-K
cpd00001	H2O	H2O	AraCyc:OH|WATER;BiGG:h2o|oh1;BrachyCyc:WATER;KEGG:C00001|C01328;MetaCyc:OH|OXONIUM|WATER;name:H20|H2O|H3O+|HO-|Hydroxide ion|OH|OH-|Water|hydrogen oxide|hydroxide|hydroxide ion|hydroxyl|hydroxyl ion|oxonium|water	XLYOFNOQVPJJNP-UHFFFAOYSA-N
cpd00003	NAD	C21H26N7O14P2	AraCyc:NAD;BiGG:nad;BrachyCyc:NAD;KEGG:C00003;MetaCyc:NAD;name:DPN|DPN+|DPN-ox|Diphosphopyridine nucleotide|NAD|NAD+|NAD-ox|NAD-oxidized|Nadide|Nicotinamide adenine dinucleotide|Nicotinamideadeninedinucleotide|beta-NAD+|beta-nicotinamide adenine dinucleotide|coenzyme I|diphosphopyridine nucleotide|diphosphopyridine nucleotide oxidized|nicotinamide adenine dinucleotide|nicotinamide adenine dinucle…	BAWFJGJZGIEFAR-NNYOXOHSSA-M
cpd00002	ATP	C10H13N5O13P3	AraCyc:ATP;BiGG:atp;BrachyCyc:ATP;KEGG:C00002;MetaCyc:ATP;name:ATP|Adenosine 5'-triphosphate|adenosine-5'-triphosphate|adenosine-triphosphate|adenylpyrophosphate	ZKHQWZAMYRWXGA-KQYNXXCUSA-K
cpd00283	Geranyldiphosphate	C10H18O7P2	AraCyc:GERANYL-PP;BiGG:grdp;BrachyCyc:GERANYL-PP;KEGG:C00341;MetaCyc:GERANYL-PP;name:GPP|Geranyl diphosphate|Geranyldiphosphate|geranyl diphosphate|geranyl pyrophosphate|geranyl-diphosphate|geranyl-pyrophosphate|omega,E-geranyl diphosphate	GVVPGTZRZFNKDS-JXMROGBWSA-L
cpd00009	Phosphate	HO4P	AraCyc:Pi;BiGG:pi;BrachyCyc:Pi;KEGG:C00009;MetaCyc:Pi;name:HPO4-2|HPO42-|Orthophosphate|Orthophosphoric acid|PO43-|Phosphate|Phosphoric acid|Pi|inorganic phosphate|orthophosphate|phosphate|phosphate-inorganic	NBIIXXVUZAFLBC-UHFFFAOYSA-L
cpd00008	ADP	C10H13N5O10P2	AraCyc:ADP;BiGG:adp;BrachyCyc:ADP;KEGG:C00008|G11113;MetaCyc:ADP;name:ADP|Adenosine 5'-diphosphate|Adenosine 5'-phosphate|adenosine 5'-pyrophosphate|adenosine pyrophosphate|adenosine-5'-diphosphate|adenosine-5-diphosphate|adenosine-diphosphate	XTWYTFMLZFPYCI-KQYNXXCUSA-L
cpd00085	beta-Alanine	C3H7NO2	AraCyc:B-ALANINE;BiGG:ala_B;BrachyCyc:B-ALANINE;KEGG:C00099;MetaCyc:B-ALANINE;name:3-Aminopropanoate|3-Aminopropionic acid|3-aminopropanoate|beta-Alanine|beta-alanine	UCMIRNVEIXFBKS-UHFFFAOYSA-N
cpd00281	GABA	C4H9NO2	AraCyc:4-AMINO-BUTYRATE;BiGG:4abut;BrachyCyc:4-AMINO-BUTYRATE;KEGG:C00334;MetaCyc:4-AMINO-BUTYRATE;name:4-Aminobutanoate|4-Aminobutanoic acid|4-Aminobutylate|4-Aminobutyrate|4-Aminobutyric acid|4-NH2-but|4-NH3-but|4-amino-n-butyric acid|4-aminobutanoate|4-aminobutyric acid|GABA|g-amino-n-butyric acid|gamma-Aminobutyric acid|gamma-amino-N-butyrate|gamma-amino-n-butyric acid|gamma-aminobutyrate	BTCSSZJGUNDROE-UHFFFAOYSA-N
CDPDG183	CDP-1,2-dioctadec-9-12-15-trienoylglycerol	C48H75N3O15P2		-
CDPDG182	CDP-1,2-dioctadec-9-12-dienoylglycerol	C48H79N3O15P2		-
cpdDG181	Digalactosyl-diacylglycerol(n-C18:1)	C51H89O10		-
cpdDG180	Digalactosyl-diacylglycerol(n-C18:0)	C51H93O10		-
cpdDG183	Digalactosyl-diacylglycerol(n-C18:3)	C51H81O10		-
cpdDG182	Digalactosyl-diacylglycerol(n-C18:2)	C51H85O10		-
cpd00184	Thymidine	C10H14N2O5	AraCyc:THYMIDINE;BiGG:thymd;BrachyCyc:THYMIDINE;KEGG:C00214;MetaCyc:THYMIDINE;name:Deoxythymidine|Thymidine|deoxythymidine|thymidine	IQFYYKKMVGJFEH-XLPZGREQSA-N
cpd00186	D-Glutamate	C5H8NO4	BiGG:glu__D;BrachyCyc:D-GLT;ChlamyCyc:D-GLT;KEGG:C00217;MetaCyc:D-GLT;name:D-2-Aminoglutaric acid|D-Glutamate|D-Glutamic acid|D-Glutaminic acid|D-glutamate|D-glutamic acid	WHUUTDBJXJRKMK-GSVOUGTGSA-M
cpd00187	Methanamine	CH6N	BiGG:mma;EcoCyc:METHYLAMINE;KEGG:C00218;MetaCyc:METHYLAMINE;PlantCyc:METHYLAMINE;name:MMA|Methanamine|Methylamine|NH2-|aminomethane|methanamine|methylamine|methylammonium|methylammonium ion|monomethylamine|monomethylammonium ion	BAVYZALUXZFZLV-UHFFFAOYSA-O
cpd00182	Adenosine	C10H13N5O4	AraCyc:ADENOSINE;BiGG:adn;BrachyCyc:ADENOSINE;KEGG:C00212;MetaCyc:ADENOSINE;name:Adenosine|adenine-D-ribose|adenosine	OIRDTQYFTABQOQ-KQYNXXCUSA-N
cpd00183	Sarcosine	C3H7NO2	AraCyc:SARCOSINE;BiGG:sarcs;BrachyCyc:SARCOSINE;KEGG:C00213;MetaCyc:SARCOSINE;name:N-Methylglycine|N-methylglycine|Sarcosine|sarcosine	FSYKKLYZXJSNPZ-UHFFFAOYSA-N
cpd00412	Deoxyuridine	C9H12N2O5	AraCyc:DEOXYURIDINE;BiGG:duri;BrachyCyc:DEOXYURIDINE;KEGG:C00526;MetaCyc:DEOXYURIDINE;name:2'-Deoxyuridine|2'-deoxyuridine|2-Deoxyuridine|Deoxyuridine|deoxyuridine	MXHRCPNRJAMMIM-SHYZEUOFSA-N
cpd01858	Ampelopsin	C15H12O8	AraCyc:CPD-7087;BrachyCyc:CPD-7087;ChlamyCyc:CPD-7087;KEGG:C02906;MetaCyc:CPD-7087;name:(+)-Ampelopsin|(+)-Dihydromyricetin|Ampelopsin|Dihydromyricetin|ampelopsin|dihydromyricetin	KJXSIXMJHKAJOD-LSDHHAIUSA-N
cSQDG140	Sulfoquinovosyldiacylglycerol (n-C14:0)	C37H75O13S		-
cpd00475	Ribose 1-phosphate	C5H9O8P	AraCyc:RIBOSE-1P;BiGG:r1p;BrachyCyc:RIBOSE-1P;KEGG:C00620;MetaCyc:RIBOSE-1P;name:D-Ribose 1-phosphate|D-ribose-1-phosphate|Ribose 1-phosphate|alpha-D-Ribose 1-phosphate|alpha-D-Ribose1-phosphate|alpha-D-ribofuranose 1-phosphate|alpha-D-ribose-1-phosphate|alpha-D-ribose-1P|ribose-1-phosphate	YXJDFQJKERBOBM-TXICZTDVSA-L
cpd02172	Solanesyl diphosphate	C45H74O7P2	AraCyc:SOLANESYL-PYROPHOSPHATE;BrachyCyc:SOLANESYL-PYROPHOSPHATE;ChlamyCyc:SOLANESYL-PYROPHOSPHATE;KEGG:C04145;MetaCyc:SOLANESYL-PYROPHOSPHATE;name:(hydroxy-(3,7,11,15,19,23,27,31,35-nonamethylhexatriaconta-2,6,10,14,18,22,26,30,34-nonaenoxy)phosphinoyl)oxyphosphonic acid|Solanesyl diphosphate|Solanesyl pyrophosphate|all-trans-Nonaprenyl diphosphate|all-trans-nonaprenyl diphosphate|solanesyl diph…	IVLBHBFTRNVIAP-MEGGAXOGSA-L
cpd00171	D-Ribulose5-phosphate	C5H9O8P	AraCyc:RIBULOSE-5P;BiGG:ru5p__D;BrachyCyc:RIBULOSE-5P;KEGG:C00199;MetaCyc:RIBULOSE-5P;name:D-Ribulose 5-phosphate|D-Ribulose5-phosphate|D-ribulose 5-phosphate|D-ribulose-5-P|ribulose-5P	FNZLKVNUWIIPSJ-UHNVWZDZSA-L
cpd12265	Oxidized plastocyanin	CuR	ChlamyCyc:OXIDIZED-PLASTOCYANIN;KEGG:C03162;RiceCyc:OXIDIZED-PLASTOCYANIN;SorghumCyc:OXIDIZED-PLASTOCYANIN;iRS1563:M_C03162_c;name:OXIDIZED-PLASTOCYANIN|Oxidized plastocyanin	-
cpd00177	dADP	C10H13N5O9P2	AraCyc:DADP;BiGG:dadp;BrachyCyc:DADP;KEGG:C00206;MetaCyc:DADP;name:2'-Deoxyadenosine 5'-diphosphate|2'-deoxyadenosine 5'-(trihydrogen diphosphate)|2'-deoxyadenosine-5'-diphosphate|dADP|deoxyadenosine-diphosphate	DAEAPNUQQAICNR-RRKCRQDMSA-L
cpd00070	Malonyl-CoA	C24H33N7O19P3S	AraCyc:MALONYL-COA;BiGG:malcoa;BrachyCyc:MALONYL-COA;KEGG:C00083;MetaCyc:MALONYL-COA;name:Malonyl coenzyme A|Malonyl-CoA|malonyl-CoA|malonylCoenzyme A	LTYOQGRJFJAKNA-DVVLENMVSA-I
cpd00071	Acetaldehyde	C2H4O	AraCyc:ACETALD;BiGG:acald;BrachyCyc:ACETALD;KEGG:C00084;MetaCyc:ACETALD;name:AALD|Acetaldehyde|Ethanal|acetaldehyde|acetic aldehyde|ethanal|ethyl aldehyde	IKHGUXGNUITLKF-UHFFFAOYSA-N
cpd00072	D-fructose-6-phosphate	C6H11O9P	AlgaGEM:S_D_45_Fructose_32_6_45_phosphate_c|S_D_45_Fructose_32_6_45_phosphate_p;AraGEM:S_D_45_Fructose_32_6_45_phosphate_c|S_D_45_Fructose_32_6_45_phosphate_p;BiGG:f6p|f6p_B;JP_Creinhardtii_NMeth:M_f6p_b|M_f6p_c|M_f6p_h;KEGG:C00085;name:D-Fructose 6-phosphate|D-Fructose 6-phosphoric acid|D-Fructose6-phosphate|Neuberg ester	BGWGXPAPYGQALX-VRPWFDPXSA-L
cpd00074	S	S	AlgaGEM:S_Sulfur_c;AraGEM:S_Sulfur_c_b;BiGG:s;ChlamyCyc:S8;KEGG:C00087;name:Elemental sulfur|S|S0|S8|Sulfur|Sulfur, precipitated|elemental sulfur|orthorhombic sulfur|rhombic sulfur	NINIDFKCEFEMDL-UHFFFAOYSA-N
cpd16335	2-Succinyl-5-enolpyruvyl-6-hydroxy-3-cyclohexene-1-carboxylate	C14H13O9	AraCyc:CPD-9924;BiGG:2sephchc;BrachyCyc:CPD-9924;KEGG:C16519;MetaCyc:CPD-9924;name:2-Succinyl-5-enolpyruvyl-6-hydroxy-3-cyclohexene-1-carboxylate|2-succinyl-5-enolpyruvyl-6-hydroxy-3-cyclohexene-1-carboxylate|5-Enolpyruvoyl-6-hydroxy-2-succinylcyclohex-3-ene-1-carboxylate|5-enolpyruvoyl-6-hydroxy-2-succinyl-cyclohex-3-ene-1-carboxylate|SEPHCHC	-
cpd00699	5-Dehydroquinate	C7H9O6	AraCyc:DEHYDROQUINATE;BiGG:3dhq;BrachyCyc:DEHYDROQUINATE;KEGG:C00944;MetaCyc:DEHYDROQUINATE;name:3-Dehydroquinate|3-Dehydroquinic acid|3-dehydroquinate|3-dehydroquinic acid|5-Dehydroquinate|5-Dehydroquinic acid|5-de-H-quinate|5-dehydroquinate|5-dehydroquinic acid	WVMWZWGZRAXUBK-SYTVJDICSA-M
cSQDG161	Sulfoquinovosyldiacylglycerol (n-C16:1)	C41H75O13S		-
cSQDG160	Sulfoquinovosyldiacylglycerol (n-C16:0)	C41H79O13S		-
cpd00755	Hydroxymethylbilane	C40H38N4O17	AraCyc:HYDROXYMETHYLBILANE;BiGG:hmbil;BrachyCyc:HYDROXYMETHYLBILANE;KEGG:C01024;MetaCyc:HYDROXYMETHYLBILANE;name:Hydroxymethylbilane|hydroxymethylbilane	WDFJYRZCZIUBPR-UHFFFAOYSA-F
cpdPG183	Phosphatidylglycerol (dioctadec-9-12-15-trienoyl, n-C18:3)	C42H70O10P1		-
cpdPG182	Phosphatidylglycerol (dioctadec-9-12-dienoyl, n-C18:2)	C42H74O10P1		-
cpd15238	Hexadecenoyl-CoA	C37H61N7O17P3S	BiGG:hdcoa;iAF1260:hdcoa;iGT196:hdcoa;iMA945:hdcoa;iMEO21:hdcoa;name:Hexadecenoyl-CoA|Hexadecenoyl-CoA (n-C16:1CoA)	-
cpd01587	5-Methylcytosine	C5H7N3O	BiGG:5mcsn;EcoCyc:CPD0-2018;KEGG:C02376;MetaCyc:CPD0-2018;iYO844:5mcsn;name:2(1H)-Pyrimidinone, 4-amino-5-methyl-|5-Methylcytosine|5-methylcytosine|Cytosine, 5-methyl-|Cytosine, 5-methyl- (VAN)	LRSASMSXMSNRBT-UHFFFAOYSA-N
cpd03656	GA2	C39H69N2O18R	KEGG:C06135|G00123;name:GA2|GalNAc-beta1->4Gal-beta1->4Glc-beta1->1'Cer|GalNAc-beta1->4LacCer	-
cpd00358	dUTP	C9H12N2O14P3	AraCyc:DUTP;BiGG:dutp;BrachyCyc:DUTP;KEGG:C00460;MetaCyc:DUTP;name:2'-Deoxyuridine 5'-triphosphate|2'-deoxyuridine-5'-triphosphate|dUTP|deoxy-UTP|deoxyuridine-triphosphate	AHCYMLUZIRLXAA-SHYZEUOFSA-K
cpd00355	Nicotinamide ribonucleotide	C11H14N2O8P	AraCyc:NICOTINAMIDE_NUCLEOTIDE;BiGG:nmn;BrachyCyc:NICOTINAMIDE_NUCLEOTIDE;KEGG:C00455;MetaCyc:NICOTINAMIDE_NUCLEOTIDE;name:NMN|Nicotinamide D-ribonucleotide|Nicotinamide mononucleotide|Nicotinamide nucleotide|Nicotinamide ribonucleotide|beta-Nicotinamide D-ribonucleotide|beta-Nicotinamide mononucleotide|beta-Nicotinamide ribonucleotide|beta-nicotinamide D-ribonucleotide|beta-nicotinamide mononucl…	DAYLJWODMCOQEW-TURQNECASA-M
cpd00357	TTP	C10H14N2O14P3	AraCyc:TTP;BiGG:dttp;BrachyCyc:TTP;KEGG:C00459;MetaCyc:TTP;name:Deoxythymidine 5'-triphosphate|Deoxythymidine triphosphate|TTP|dTTP|thymidine 5'-(tetrahydrogen triphosphate)|thymidine 5'-triphosphate|thymidine triphosphate	NHVNXKFIZYSCEB-XLPZGREQSA-K
cpd00356	dCTP	C9H13N3O13P3	AraCyc:DCTP;BiGG:dctp;BrachyCyc:DCTP;KEGG:C00458;MetaCyc:DCTP;name:2'-Deoxycytidine 5'-triphosphate|2'-deoxycytidine-5'-(tetrahydrogen triphosphate)|2'-deoxycytidine-5'-triphosphate|Deoxycytidine 5'-triphosphate|Deoxycytidine triphosphate|dCTP|deoxy-CTP|deoxycytidine-triphosphate	RGWHQCVHVJXOKC-SHYZEUOFSA-K
cpd02315	6-Pyruvoyltetrahydropterin	C9H11N5O3	BiGG:6pthp;BrachyCyc:6-PYRUVOYL-5678-TETRAHYDROPTERIN;EcoCyc:6-PYRUVOYL-5678-TETRAHYDROPTERIN;KEGG:C03684;MetaCyc:6-PYRUVOYL-5678-TETRAHYDROPTERIN;name:6-(1,2-Dioxopropyl)-5,6,7,8-tetrahydropterin|6-Pyruvoyl-5,6,7,8-tetrahydropterin|6-Pyruvoyltetrahydropterin|6-pyruvoyl tetrahydropterin|6-pyruvoyl-5,6,7,8-tetrahydropterin|PPH4|pyruvoyl-H4-pterin	-
cpd00214	Palmitate	C16H31O2	AraCyc:PALMITATE;BiGG:hdca;BrachyCyc:PALMITATE;KEGG:C00249;MetaCyc:PALMITATE;name:Cetylic acid|Hexadecanoate|Hexadecanoate (n-C16:0)|Hexadecanoic acid|Hexadecylic acid|Palmitate|Palmitic acid|Palmitic_acid|hexadecanoate|hexadecanoic acid|palmitate|palmitic acid	IPCSVZSSVZVIGE-UHFFFAOYSA-M
cpd00216	Chorismate	C10H8O6	AraCyc:CHORISMATE;BiGG:chor;BrachyCyc:CHORISMATE;KEGG:C00251;MetaCyc:CHORISMATE;name:(3R,4R)-3-[(1-Carboxyethenyl)oxy]-4-hydroxycyclohexa-1,5-diene-1-carboxylate|Chorismate|Chorismic acid|chorismate|chorismic acid	WTFXTQVDAKGDEY-HTQZYQBOSA-L
cpd00213	Lipoamide	C8H15NOS2	AraCyc:LIPOAMIDE;BiGG:lpam;BrachyCyc:LIPOAMIDE;KEGG:C00248;MetaCyc:LIPOAMIDE;name:5-(1,2-dithiolan-3-yl)-pentanamide|6,8-dithiooctanoic amide|DL-lipoamide|Lipoamide|Thioctic acid amide|lipoamide	-
cpd11441	fa6coa	C37H63N7O17P3S	-	-
cpd00218	Niacin	C6H4NO2	AraCyc:NIACINE;BiGG:nac;BrachyCyc:NIACINE;KEGG:C00253;MetaCyc:NIACINE;name:3-Pyridinecarboxylic acid|3-pyridinecarboxylate|3-pyridinecarboxylic acid|Niacin|Nicotinate|Nicotinic acid|niacin|niacine|nicamin|nico-400-|nicobid|nicocap|nicolar|nicotinate|nicotinic acid|vitamin B3|wampocap	PVNIIMVLHYAWGP-UHFFFAOYSA-M
cpd00528	N2	N2	BiGG:n2;BrachyCyc:NITROGEN-MOLECULE;KEGG:C00697;MaizeCyc:NITROGEN-MOLECULE;MetaCyc:NITROGEN-MOLECULE;name:N2|Nitrogen|nitrogen|nitrogen molecule	IJGRMHOSHXDMSA-UHFFFAOYSA-N
cpd11909	tRNA(Asp)	C10H12N5O3R	AlgaGEM:S_tRNA_40_Asp_41__c;AraGEM:S_tRNA_40_Asp_41__c;BiGG:trnaasp;JP_Creinhardtii_MSB:M_trnaasp_m;KEGG:C01638;name:tRNA(Asp)	-
cpd12060	Gln-tRNA(Gln)	C25H36N7O18P2R2	AlgaGEM:S_Glutaminyl_45_tRNA_c;AraGEM:S_Glutaminyl_45_tRNA_40_Gln_41__c;BiGG:glntrna;JP_Creinhardtii_MSB:M_glntrna_c;KEGG:C02282;name:Gln-tRNA(Gln)|Glutaminyl-tRNA|Glutaminyl-tRNA(Gln)|L-Glutaminyl-tRNA(Gln)	-
cpd11907	tRNA(Arg)	C10H12N5O3R	AlgaGEM:S_tRNA_40_Arg_41__c;AraGEM:S_tRNA_40_Arg_41__c;BiGG:trnaarg;JP_Creinhardtii_MSB:M_trnaarg_c;KEGG:C01636;name:tRNA(Arg)	-
cpd00525	UDP-N-acetylmuramoyl-L-alanyl-D-glutamate	C28H39N5O23P2	AraCyc:UDP-AA-GLUTAMATE;BiGG:uamag;BrachyCyc:UDP-AA-GLUTAMATE;KEGG:C00692;MetaCyc:UDP-AA-GLUTAMATE;name:UDP-N-acetylmuramoyl-L-alanyl-D-glutamate|UDP-N-acetylmuramoyl-L-alanyl-D-glutamate tetraanion|uridine 5'-(3-{2-acetamido-2-deoxy-3-O-[(2R)-1-{[(2S)-1-D-glutamato-1-oxopropan-2-yl]amino}-1-oxopropan-2-yl]-D-glucopyranosyl} diphosphate)	OJZCATPXPWFLHF-HPUCEMLMSA-J
cpd00522	dTDP-4-oxo-L-rhamnose	C16H22N2O15P2	BiGG:dtdp4d6dm;DF_Athaliana:DTDP-DEOH-DEOXY-MANNOSE;KEGG:C00688;MetaCyc:CPD-13980;TS_Athaliana:met798_c|met798_m;name:dTDP-4-dehydro-6-deoxy-L-mannose|dTDP-4-dehydro-6-deoxy-alpha-L-mannose|dTDP-4-dehydro-alpha-L-rhamnose|dTDP-4-oxo-6-deoxy-L-mannose|dTDP-4-oxo-6-deoxy-alpha-L-mannose|dTDP-4-oxo-L-rhamnose|dTDP-4-oxo-alpha-L-rhamnose	PSXWNITXWWECNY-LPVGZGSHSA-L
cpd00523	Trehalose 6-phosphate	C12H21O14P	AraCyc:TREHALOSE-6P;BiGG:tre6p;BrachyCyc:TREHALOSE-6P;KEGG:C00689|G09795;MetaCyc:TREHALOSE-6P;name:D-trehalose-6-phosphate|Trehalose 6-phosphate|alpha,alpha'-Trehalose 6-phosphate|alpha,alpha-trehalose 6-phosphate|trehalose 6-phosphate|trehalose phosphate	LABSPYBHMPDTEL-LIZSDCNHSA-L
cpd00521	dTDP-4-oxo-6-deoxy-D-glucose	C16H22N2O15P2	AraCyc:DTDP-DEOH-DEOXY-GLUCOSE;BiGG:dtdp4d6dg;BrachyCyc:DTDP-DEOH-DEOXY-GLUCOSE;KEGG:C11907;MetaCyc:DTDP-DEOH-DEOXY-GLUCOSE;name:4,6-Dideoxy-4-oxo-dTDP-D-glucose|TDP-4-keto-6-deoxy--alpha-D-glucose|TDP-4-oxo-6-deoxy--alpha-D-glucose|dTDP-4-dehydro-6-deoxy-D-galactose|dTDP-4-dehydro-6-deoxy-D-glucose|dTDP-4-dehydro-6-deoxy-alpha-D-galactose|dTDP-4-dehydro-6-deoxy-alpha-D-glucopyranose|dTDP-4-dehyd…	PSXWNITXWWECNY-UCBTUHGZSA-L
cpd00868	p-hydroxyphenylpyruvate	C9H7O4	AraCyc:P-HYDROXY-PHENYLPYRUVATE;BiGG:2h34hppr|34hpp;BrachyCyc:P-HYDROXY-PHENYLPYRUVATE;KEGG:C01179;MetaCyc:P-HYDROXY-PHENYLPYRUVATE;name:3-(4-Hydroxyphenyl)pyruvate|3-(4-hydroxyphenyl)pyruvate|3--4-Hydroxyphenylpyruvate|4-Hydroxyphenylpyruvate|4-hydroxyphenylpyruvate|hydroxyphenylpyruvate|p-Hydroxyphenylpyruvic acid|p-hydroxyphenylpyruvate|p-hydroxyphenylpyruvic acid	KKADPXVIOXHVKN-UHFFFAOYSA-M
cpd08615	1-Hydroxy-2-methyl-2-butenyl 4-diphosphate	C5H10O8P2	AraCyc:HYDROXY-METHYL-BUTENYL-DIP;BiGG:h2mb4p;BrachyCyc:HYDROXY-METHYL-BUTENYL-DIP;KEGG:C11811;MetaCyc:HYDROXY-METHYL-BUTENYL-DIP;name:(E)-4-Hydroxy-3-methyl-but-2-enyl diphosphate|(E)-4-Hydroxy-3-methylbut-2-en-1-yl diphosphate|(E)-4-hydroxy-3-methylbut 2-en-1-yl diphosphate|(E)-4-hydroxy-3-methylbut-2-en-1-yl diphosphate|1-Hydroxy-2-methyl-2-butenyl 4-diphosphate|1-hydroxy-2-methyl-2-(E)-buteny…	MDSIZRKJVDMQOQ-GORDUTHDSA-L
cpd03607	4-(Phosphonooxy)-threonine	C4H8NO7P	AlgaGEM:S_O_45_Phospho_45_4_45_hydroxy_45_L_45_threonine_c;BiGG:phthr;EcoCyc:CPD0-1427;KEGG:C06055;MetaCyc:CPD0-1427;name:4-(Phosphonooxy)-L-threonine|4-(Phosphonooxy)-threonine|CPD0-1427|O-Phospho-4-hydroxy-L-threonine	-
cpd00957	2,5-Diamino-6-(5'-phosphoribosylamino)-4-pyrimidineone	C9H14N5O8P	AraCyc:DIAMINO-OH-PHOSPHORIBOSYLAMINO-PYR;BiGG:25dhpp|25drapp;BrachyCyc:DIAMINO-OH-PHOSPHORIBOSYLAMINO-PYR;KEGG:C01304;MetaCyc:DIAMINO-OH-PHOSPHORIBOSYLAMINO-PYR;name:2,5-Diamino-6-(1-D-ribosylamino)pyrimidin-4(3H)-one 5'-phosphate|2,5-Diamino-6-(5-phospho-D-ribosylamino)pyrimidin-4(3H)-one|2,5-Diamino-6-(ribosylamino)-4-(3H)-pyrimidinone 5'-phosphate|2,5-Diamino-6-hydroxy-4-(5'-phosphoribosylami…	OCLCLRXKNJCOJD-UMMCILCDSA-L
cpd08375	Cobalt-precorrin 8	C45H53CoN4O14	BiGG:copre8;KEGG:C11545;iAF692:copre8;iGT196:copre8;iMA945:copre8;name:Cobalt-precorrin 8|Cobalt-precorrin-8|cobalt-precorrin 8	DPVDDBUQBNNVPO-WTEINHRPSA-G
cpd00954	6-hydroxymethyl dihydropterin	C7H9N5O2	AraCyc:AMINO-OH-HYDROXYMETHYL-DIHYDROPTERIDINE;BiGG:2ahhmp|6hmhpt;BrachyCyc:AMINO-OH-HYDROXYMETHYL-DIHYDROPTERIDINE;KEGG:C01300;MetaCyc:AMINO-OH-HYDROXYMETHYL-DIHYDROPTERIDINE;name:2-Amino-4-hydroxy-6-hydroxymethyl-7,8-dihydropteridine|2-Amino-4-hydroxy-6-hydroxymethyl-7-8-dihydropteridine|2-amino-4-hydroxy-6-hydroxymethyl dihydropteridin|6-hydroxymethyl-7,8-dihydropterin|dihydropterin-CH2OH	CQQNNQTXUGLUEV-UHFFFAOYSA-N
cpd11421	trdrd	C10H15N4O4R4S2	AlgaGEM:S_Thioredoxin_c;AraGEM:S_Thioredoxin_c;BiGG:trdrd;ChlamyCyc:Thioredoxin;KEGG:C00342;name:Reduced thioredoxin|Reducedthioredoxin|Thioredoxin|trdrd	-
cpd11420	trdox	C10H13N4O4R4S2	AlgaGEM:S_Oxidized_32_thioredoxin_c;AraGEM:S_Oxidized_32_thioredoxin_c;BiGG:trdox;JP_Creinhardtii_MSB:M_trdox_c|M_trdox_h;KEGG:C00343;name:Oxidized thioredoxin|Oxidizedthioredoxin|Thioredoxin disulfide|Thioredoxin sulfide	-
cpd00591	Ethylamine	C2H8N	EcoCyc:ETHANAMINE;KEGG:C00797;MetaCyc:ETHANAMINE;name:Ethylamine|aminoethane|ethanamine|ethylamine	QUSNBJAOOMFDIB-UHFFFAOYSA-O
cpd01107	Decanoate	C10H19O2	AraCyc:CPD-3617;BiGG:dca;BrachyCyc:CPD-3617;KEGG:C01571;MetaCyc:CPD-3617;name:Decanoate|Decanoate (n-C10:0)|Decanoic acid|Decylic acid|caprate|caprinate|caprinic acid|decanoate|decanoic acid|n-Capric acid|n-capric acid|n-decanoate	GHVNFZFCNZKVNT-UHFFFAOYSA-M
cpd01155	Cadaverine	C5H16N2	AraCyc:CADAVERINE;BiGG:15dap;ChlamyCyc:CADAVERINE;KEGG:C01672;MetaCyc:CADAVERINE;name:1,5-Diaminopentane|1,5-Pentanediamine|1,5-pentanediamine|BioDex 1-|Cadaverine|Pentamethylenediamine|cadaverine|diaminopentane|pentamethylenediamine	VHRGRCVQAFMJIZ-UHFFFAOYSA-P
cpd00322	L-Isoleucine	C6H13NO2	AraCyc:ILE;BiGG:ile__L;BrachyCyc:ILE;KEGG:C00407;MetaCyc:ILE;name:2-Amino-3-methylvaleric acid|L-Isoleucine|L-isoleucine|ile|iso-leucine|l-iso-leucine	AGPKZVBTJJNPAG-WHFBIAKZSA-N
cpd00861	UDP-N-acetyl-D-mannosamine	C17H25N3O17P2	BiGG:uacmam;EcoCyc:UDP-MANNAC;KEGG:C01170|G11112;MetaCyc:UDP-MANNAC;iAF1260:uacmam;name:UDP-ManNAc|UDP-N-acetyl-D-mannosamine|UDP-N-acetyl-alpha-D-mannosamine|UDP-acetylmannosamine|uridine 5'-(trihydrogen diphosphate), P'-(2-(acetylamino)-2-deoxy-alpha-D-mannopyranosyl) ester|uridine diphosphate N-acetylmannosamine	LFTYTUAZOPRMMI-ZYQOOJPVSA-L
cpd00327	strcoa	C39H66N7O17P3S	AraCyc:STEAROYL-COA;BiGG:stcoa;BrachyCyc:STEAROYL-COA;KEGG:C00412;MetaCyc:STEAROYL-COA;name:Stearoyl-CoA|Stearoyl-CoA (n-C18:0CoA)|Stearyl coenzyme A|Stearyl-CoA|Stearyl-CoA (n-C18:0CoA)|stearoyl-CoA|stearyl coenzyme A|stearyl-CoA|strcoa	SIARJEKBADXQJG-LFZQUHGESA-J
