# Supplementary material for: Elucidation of trophic interactions in an unusual single-cell nitrogen-fixing symbiosis using metabolic modeling
Source: PLoS Comput Biol. 2021 May 7;17(5):e1008983. doi: 10.1371/journal.pcbi.1008983 (PMC8143392; doi:10.1371/journal.pcbi.1008983)
Supplement: S4 Table — (XLSX) [file pcbi.1008983.s004.xlsx]

## Sheet: GSM
Reaction ID	Reaction Name	EC Number	Subsystem	GPR	Stoichiometry
R_ASPOm	L-Aspartic acid:oxygen oxidoreductase (deaminating)	|1.4.3.2|1.4.3.16|	Alanine and aspartate metabolism	Ctob_000741	(1.0) cpd00041 + (1.0) cpd00001 + (1.0) cpd00007 --> (1) cpd00013 + (1) cpd00032 + (1) cpd00025
R_ALATL	alanine---tRNA ligase	6.1.1.7	Alanine and aspartate metabolism	Ctob_009833 or Ctob_007984 or Ctob_004676	(1.0) cpd11906 + (1.0) cpd00002 + (1.0) cpd00035 --> (1) cpd00012 + (1) cpd00018 + (1) cpd11770 + (1) cpd00067
R_ASPTAH	Aspartate-tRNA aminoacylhydrolase	-	Alanine and aspartate metabolism	Ctob_000065	(1.0) cpd12226 + (1.0) cpd00001 --> (1) cpd00041 + (1) cpd11909
R_ASPTL	L-Aspartate:tRNA(Asp) ligase (AMP-forming)	|6.1.1.12|6.1.1.23|	Alanine and aspartate metabolism	Ctob_002037	(1.0) cpd00041 + (1.0) cpd00002 + (1.0) cpd11909 --> (1) cpd12226 + (1) cpd00012 + (1) cpd00018 + (1) cpd00067
R_ASNTAH	Asparagine-tRNA aminoacylhydrolase	-	Alanine and aspartate metabolism	Ctob_000065	(1.0) cpd12313 + (1.0) cpd00001 --> (1) cpd00132 + (1) cpd11908
R_ASPO	L-Aspartic acid:oxygen oxidoreductase (deaminating)	|1.4.3.2|1.4.3.16|	Alanine and aspartate metabolism	Ctob_000741	(1.0) cpd00041 + (1.0) cpd00001 + (1.0) cpd00007 --> (1) cpd00025 + (1) cpd00032 + (1) cpd00013
R_ASNTLm	asparagine---tRNA ligase	-	Alanine and aspartate metabolism	Ctob_014277	(1.0) cpd00132 + (1.0) cpd11908 + (1.0) cpd00002 --> (1) cpd12313 + (1) cpd00067 + (1) cpd00018 + (1) cpd00012
R_ASNTL	L-Asparagine:tRNA(Asn) ligase (AMP-forming)	|6.1.1.22|	Alanine and aspartate metabolism	Ctob_014277	(1.0) cpd11908 + (1.0) cpd00002 + (1.0) cpd00132 --> (1) cpd00012 + (1) cpd00018 + (1) cpd12313 + (1) cpd00067
R_ALATAH	Alanine-tRNA aminoacylhydrolase	-	Alanine and aspartate metabolism	Ctob_000065	(1.0) cpd11770 + (1.0) cpd00001 --> (1) cpd11906 + (1) cpd00035
R_ASPATh	aspartate aminotransferase, chloroplast		Alanine and aspartate metabolism;Glycine, serine and threonine metabolism	Ctob_003120	(1.0) cpd00024 + (1.0) cpd00041 <=> (1) cpd00023 + (1) cpd00032
R_ASPATm	aspartate aminotransferase, mitochondrial		Alanine and aspartate metabolism;Glycine, serine and threonine metabolism	Ctob_003120	(1.0) cpd00041 + (1.0) cpd00024 <=> (1) cpd00032 + (1) cpd00023
R_ASPAT	aspartate aminotransferase		Alanine and aspartate metabolism;Glycine, serine and threonine metabolism	Ctob_003120	(1.0) cpd00041 + (1.0) cpd00024 <=> (1) cpd00023 + (1) cpd00032
R_ASPS	asparagine synthase (glutamine-hydrolysing)	6.3.5.4	Alanine and aspartate metabolism;Nitrogen metabolism	Ctob_000994	(1.0) cpd00041 + (1.0) cpd00053 + (1.0) cpd00001 + (1.0) cpd00002 --> (1) cpd00023 + (1) cpd00012 + (1) cpd00018 + (1) cpd00067 + (1) cpd00132
R_AAPT	ATP:L-arabinose 1-phosphotransferase	2.7.1.46	Amino sugar and nucleotide sugar metabolism	Ctob_008620	(1.0) cpd00002 + (1.0) cpd00224 --> (1) cpd02428 + (1) cpd00008 + (1) cpd00067
R_UA4E	UDP-L-arabinose 4-epimerase	5.1.3.5	Amino sugar and nucleotide sugar metabolism	Ctob_005026 or Ctob_002446	(1.0) cpd00163 <=> (1) cpd00691
R_UAD	UDP glucose pyrophosphorylase	3.6.1.45	Amino sugar and nucleotide sugar metabolism	Ctob_010273	(1.0) cpd00001 + (1.0) cpd00691 --> (1) cpd00067 + (1) cpd00224 + (1) cpd00014
R_GF6PTA	L-Glutamine:D-fructose-6-phosphate aminotransferase (hexose	2.6.1.16	Amino sugar and nucleotide sugar metabolism	Ctob_008464	(1.0) cpd00072 + (1.0) cpd00053 --> (1) cpd00023 + (1) cpd00288
UDPglcdehyd	UDP-glucose dehydrogenase	1.1.1.22	Amino sugar and nucleotide sugar metabolism	Ctob_011879	(2.0) cpd00003 + (1.0) cpd00001 + (1.0) cpd00026 --> (2) cpd00067 + (1) cpd00144 + (2) cpd00004
R_UDPGALOR	rxn00354	|1.1.1.-|	Amino sugar and nucleotide sugar metabolism	Ctob_002404	(2.0) cpd00003 + (1.0) cpd00043 + (1.0) cpd00001 --> (1) cpd00472 + (3) cpd00067 + (2) cpd00004
R_LGGSOR	L-glutamate gamma-semialdehyde:NAD+ oxidoreductase	-	Arginine and proline metabolism	Ctob_006513	(1.0) cpd00001 + (1.0) cpd00858 + (1.0) cpd00003 <=> (1) cpd00023 + (1) cpd00004 + (2) cpd00067
R_PCOR	(S)-1-pyrroline-5-carboxylate:NAD+ oxidoreductase	-	Arginine and proline metabolism	Ctob_006513	(2.0) cpd00001 + (1.0) cpd00003 + (1.0) cpd02431 --> (1) cpd00023 + (1) cpd00004 + (1) cpd00067
R_THPOR	Trans-4-Hydroxy-L-proline:NADP+ 5-oxidoreductase	-	Arginine and proline metabolism	Ctob_012065	(1.0) cpd00005 + (2.0) cpd00067 + (1.0) p3h5c --> (1) cpd00851 + (1) cpd00006
R_P5CR	L-Proline:NADP+ 5-oxidoreductase	1.5.1.2	Arginine and proline metabolism	Ctob_012065	(1.0) cpd00005 + (2.0) cpd00067 + (1.0) cpd02431 --> (1) cpd00129 + (1) cpd00006
R_NOS1	L-Arginine,NADPH:oxygen oxidoreductase (nitric-oxide-forming)	-	Arginine and proline metabolism	Ctob_011068	(1.0) cpd00051 + (1.0) cpd00005 + (1.0) cpd00067 + (1.0) cpd00007 --> (1) cpd00001 + (1) cpd00006 + (1) cpd03527
R_AOTA	acetylornithine transaminase	2.6.1.11	Arginine and proline metabolism	Ctob_006444	(1.0) cpd00023 + (1.0) cpd00918 <=> (1) cpd00342 + (1) cpd00024
R_GACT	N2-Acetyl-L-ornithine:L-glutamate N-acetyltransferase	|2.3.1.35|	Arginine and proline metabolism	Ctob_003347	(1.0) cpd00342 + (1.0) cpd00023 <=> (1) cpd00477 + (1) cpd00064
R_G5DHx	L-Glutamate-5-semialdehyde:NADP+ 5-oxidoreductase (phosphorylationg)	1.2.1.41	Arginine and proline metabolism	Ctob_015155	(1.0) cpd02097 + (1.0) cpd00005 + (1.0) cpd00067 --> (1) cpd00009 + (1) cpd00006 + (1) cpd00858
R_G5DHm	L-Glutamate-5-semialdehyde:NADP+ 5-oxidoreductase (phosphorylationg)	1.2.1.41	Arginine and proline metabolism	Ctob_015155	(1.0) cpd02097 + (1.0) cpd00067 + (1.0) cpd00005 --> (1) cpd00858 + (1) cpd00009 + (1) cpd00006
R_AGGPR	N-Acetyl-L-glutamate-5-semialdehyde:NADP+ 5-oxidoreductase	1.2.1.38	Arginine and proline metabolism	Ctob_006277	(1.0) cpd00005 + (1.0) cpd02552 + (1.0) cpd00067 --> (1) cpd00009 + (1) cpd00918 + (1) cpd00006
R_PROTAH	proline-tRNA aminoacylhydrolase	-	Arginine and proline metabolism	Ctob_000065	(1.0) cpd00001 + (1.0) cpd12164 --> (1) cpd11920 + (1) cpd00129
R_ARGTAH	arginine-tRNA aminoacylhydrolase	-	Arginine and proline metabolism	Ctob_000065	(1.0) cpd00001 + (1.0) cpd12036 --> (1) cpd11907 + (1) cpd00051
R_P3H5COR	L-1-pyrroline-3-hydroxy-5-carboxylate:NAD+ oxidoreductase	-	Arginine and proline metabolism	Ctob_006513	(1.0) cpd00003 + (2.0) cpd00001 + (1.0) p3h5c --> (1) e4hg + (1) cpd00067 + (1) cpd00004
R_PROTL	proline---tRNA ligase	-	Arginine and proline metabolism	Ctob_008745	(1.0) cpd11920 + (1.0) cpd00129 + (1.0) cpd00002 --> (1) cpd00012 + (1) cpd00018 + (1) cpd00067 + (1) cpd12164
R_ARGT	L-Arginine:tRNA(Arg) ligase (AMP-forming)	|6.1.1.19|	Arginine and proline metabolism	Ctob_006751	(1.0) cpd00051 + (1.0) cpd00002 + (1.0) cpd11907 --> (1) cpd00012 + (1) cpd00018 + (1) cpd00067 + (1) cpd12036
R_ORNTArm	L-Ornithine:2-oxo-acid aminotransferase	2.6.1.13	Arginine and proline metabolism	Ctob_005338 or Ctob_000017	(1.0) cpd00064 + (1.0) cpd00024 --> (1) cpd00858 + (1) cpd00023
R_GSC	Glutamate semialdehyde conversion	spontaneous	Arginine and proline metabolism	-	(1.0) cpd00858 <=> (1) cpd00067 + (1) cpd00001 + (1) cpd02431
R_P5CRm	L-Proline:NADP+ 5-oxidoreductase	1.5.1.2	Arginine and proline metabolism	Ctob_012065	(1.0) cpd00005 + (1.0) cpd02431 + (2.0) cpd00067 --> (1) cpd00006 + (1) cpd00129
R_AOTAm	acetylornithine transaminase, mitochondria	2.6.1.11	Arginine and proline metabolism	Ctob_006444	(1.0) cpd00918 + (1.0) cpd00023 <=> (1) cpd00342 + (1) cpd00024
R_NOS	D-nopaline:NADP+ oxidoreductase (L-arginine-forming)	-	Arginine and proline metabolism	Ctob_011068	(1.0) cpd00051 + (1.0) cpd00005 + (1.0) cpd00007 --> (1) cpd00418 + (1) cpd00006 + (1) cpd00274 + (2) cpd00067
R_G5DH	L-Glutamate-5-semialdehyde:NADP+ 5-oxidoreductase (phosphorylationg)	1.2.1.41	Arginine and proline metabolism	Ctob_015155	(1.0) cpd02097 + (1.0) cpd00005 + (1.0) cpd00067 --> (1) cpd00009 + (1) cpd00858 + (1) cpd00006
R_OCT	ornithine carbamoyltransferase	2.1.3.3	Arginine and proline metabolism;Urea cycle and metabolism of amino groups	Ctob_009297	(1.0) cpd00064 + (1.0) cpd00146 <=> (1) cpd00274 + (1) cpd00009
R_ARGSS	L-Citrulline:L-aspartate ligase (AMP-forming)	6.3.4.5	Arginine and proline metabolism;Urea cycle and metabolism of amino groups	Ctob_011898	(1.0) cpd00041 + (1.0) cpd00002 + (1.0) cpd00274 --> (1) cpd02152 + (1) cpd00012 + (1) cpd00018 + (2) cpd00067
R_ARGSL	argininosuccinate lyase	4.3.2.1	Arginine and proline metabolism;Urea cycle and metabolism of amino groups	Ctob_004118	(1.0) cpd02152 <=> (1) cpd00106 + (1) cpd00051
R_GLU5K	ATP:L-glutamate 5-phosphotransferase	2.7.2.11	Arginine and proline metabolism;Urea cycle and metabolism of amino groups	Ctob_015156	(1.0) cpd00023 + (1.0) cpd00002 --> (1) cpd02097 + (1) cpd00008
R_GDPGALP	GDP-L-galactose phosphorylase	2.7.7.69	Ascorbate and aldarate metabolism	Ctob_006683	(1.0) cpd27099 + (1.0) cpd00009 --> (1) cpd00067 + (1) cpd00348 + (1) cpd00031
R_GDPMANNE2	GDP-mannose 3,5-epimerase	5.1.3.18	Ascorbate and aldarate metabolism	Ctob_010838	(1.0) cpd00083 <=> (1) cpd22724
R_GDPMANNE1	GDP-mannose 3,5-epimerase	5.1.3.18	Ascorbate and aldarate metabolism	Ctob_010838	(1.0) cpd00083 <=> (1) cpd27099
R_MDHASCBL	Monodehydroascorbate lyase	spontaneous	Ascorbate and aldarate metabolism	-	(2.0) cpd00766 <=> (1) cpd00335 + (1) cpd00059 + (2) cpd00067
R_GALTLOR	L-Galactono-1,4-lactone:ferricytochrome-c oxidoreductase	1.3.2.3	Ascorbate and aldarate metabolism	Ctob_009651	(1.0) cpd00820 + (2.0) cpd00109 --> (2) cpd00110 + (1) cpd00059 + (3) cpd00067
R_ASCBOR2	Ascorbate:ferricytochrome-c oxidoreductase	1.3.2.3	Ascorbate and aldarate metabolism	Ctob_009651	(1.0) cpd00059 + (2.0) cpd00109 --> (2) cpd00110 + (1) cpd00335 + (2) cpd00067
R_GTHDHu	Glutathione:dehydroascorbate oxidoreductase	|1.8.5.1|	Ascorbate and aldarate metabolism	Ctob_015743	(1.0) cpd00335 + (2.0) cpd00042 --> (1) cpd00111 + (1) cpd00059
R_GAL1PP	L-galactose-1-phosphate phosphohydrolase	3.1.3.93	Ascorbate and aldarate metabolism	Ctob_004752	(1.0) cpd00348 + (1.0) cpd00001 --> (1) cpd00108 + (1) cpd00009
R_GALOR	D-Galactose:NADP+ 1-oxidoreductase	|1.1.1.21|	Ascorbate and aldarate metabolism	Ctob_002404	(1.0) cpd00108 + (1.0) cpd00003 --> (1) cpd00067 + (1) cpd00820 + (1) cpd00004
R_ATPM_NGAM	Non-growth associated ATP maintenance	-	ATP maintenance	-	(1.0) cpd00001 + (1.0) cpd00002 (1) cpd00009 + (1) cpd00067 + (1) cpd00008
R_HAL	L-histidine:beta-alanine ligase (ADP-forming)	6.3.2.11	beta-Alanine metabolism	Ctob_008795	(1.0) cpd00119 + (1.0) cpd00085 + (1.0) cpd00002 --> (1) cpd15836 + (1) cpd00009 + (1) cpd00008 + (1) cpd00067
R_ASAPT	S-Adenosylmethioninamine:putrescine 3-aminopropyltransferase	|2.5.1.16|2.5.1.22|	beta-Alanine metabolism	Ctob_014094	(1.0) cpd00147 + (1.0) cpd00558 + (1.0) cpd00067 <=> (1) cpd00264 + (1) cpd00837
R_PBAL	pantoate---beta-alanine ligase	6.3.2.1	beta-Alanine metabolism	Ctob_005792	(1.0) cpd00085 + (1.0) cpd00002 + (1.0) cpd00408 --> (1) cpd00012 + (1) cpd00644 + (1) cpd00018 + (2) cpd00067
R_BAOAT	beta-alanine:2-oxoglutarate aminotransferase	2.6.1.19|2.6.1.55	beta-Alanine metabolism	Ctob_012713 or Ctob_000017 or Ctob_006444	(1.0) cpd00085 + (1.0) cpd00024 <=> (1) cpd00191 + (1) cpd00023
R_DHDH	dihydropyrimidine dehydrogenase (NADP+)	1.3.1.2	beta-Alanine metabolism;Pyrimidine metabolism		(1.0) cpd00006 + (1.0) cpd00337 <=> (1) cpd00092 + (1) cpd00067 + (1) cpd00005
R_BUPN	beta-ureidopropionase	3.5.1.6	beta-Alanine metabolism;Pyrimidine metabolism		(1.0) cpd00001 + (1.0) cpd01720 + (1.0) cpd00067 --> (1) cpd00085 + (1) cpd00011 + (1) cpd00013
R_DHPD	5,6-Dihydrouracil amidohydrolase	|3.5.2.2|	beta-Alanine metabolism;Pyrimidine metabolism	Ctob_007678	(1.0) cpd00001 + (1.0) cpd00337 <=> (1) cpd01720
R_DSMSTOLD	desmosterol desaturase	-	Biosynthesis of steroids	-	(1.0) cpd03037 + (1.0) cpd00982 <=> (1) cpd01243 + (1) cpd00015
R_DSMSTOLR	desmosterol reductase	-	Biosynthesis of steroids	-	(1.0) cpd00005 + (1.0) cpd00067 + (1.0) cpd01243 --> (1) cpd00006 + (1) cpd00160
R_MERGTROLR	rxn07314	|1.3.1.70|	Biosynthesis of steroids	Ctob_012037	(1.0) cpd00005 + (1.0) cpd08347 + (1.0) cpd00067 <=> (1) cpd00006 + (1) cpd14513
R_GPPSh	geranyl pyrophosphate synthase, chloroplast	2.5.1.10	Biosynthesis of steroids	Ctob_012108	(1.0) cpd00113 + (1.0) cpd00202 --> (1) cpd00067 + (1) cpd00012 + (1) cpd00283
R_4MZYMR	4alpha-methylzymosterol reductase	1.3.1.72|1.3.1.-	Biosynthesis of steroids	Ctob_006275	(2.0) cpd00001 + (1.0) cpd14552 + (1.0) cpd00006 <=> (1) cpd03035 + (1) cpd00005 + (1) cpd00007 + (1) cpd00067
R_TMTG	S-adenosyl-L-methionine:gamma-tocopherol 5-O-methyltransferase	|2.1.1.95|	Biosynthesis of steroids	Ctob_000764	(1.0) cpd01631 + (1.0) cpd00017 --> (1) cpd01628 + (1) cpd00019 + (1) cpd00067
R_FPPS	Geranyl-diphosphate:isopentenyl-diphosphate geranyltrans-transferase	2.5.1.1|2.5.1.10|2.5.1.29	Biosynthesis of steroids	Ctob_009423	(1.0) cpd00113 + (1.0) cpd00283 --> (1) cpd00012 + (1) cpd00350
R_LTHSTRLOR	lathosterol, NADPH:oxygen 5-oxidoreductase	-	Biosynthesis of steroids	Ctob_013257	(1.0) cpd00005 + (1.0) cpd00877 + (1.0) cpd00007 + (1.0) cpd00067 --> (2) cpd00001 + (1) cpd00006 + (1) cpd00857
R_IDS1	isopentenyl-diphosphate synthase	1.17.1.2|1.17.7.4	Biosynthesis of steroids	Ctob_011443	(1.0) cpd00067 + (1.0) cpd08615 + (1.0) cpd00005 --> (1) cpd00113 + (1) cpd00006 + (1) cpd00001
R_GGDR	geranylgeranyl diphosphate reductase	1.3.1.83	Biosynthesis of steroids	Ctob_004593	(3.0) cpd00067 + (3.0) cpd00005 + (1.0) cpd00289 <=> (1) cpd03214 + (3) cpd00006
R_4MZYMDM	4alpha-methylzymosterol demethylase	1.3.1.72|1.3.1.-	Biosynthesis of steroids	Ctob_006275	(1.0) cpd03035 + (1.0) cpd00005 + (2.0) cpd00007 + (2.0) cpd00067 <=> (2) cpd00001 + (1) cpd00006 + (1) cpd00047 + (1) cpd03221
R_HDS	(E)-4-hydroxy-3-methylbut-2-en-1-yl-diphosphate:protein-disulfide	-	Biosynthesis of steroids	Ctob_000103	(1.0) cpd08301 + (1.0) cpd12072 <=> (1) cpd00067 + (1) cpd08615 + (1) cpd12139 + (1) cpd00001
R_FPPSh	Geranyl-diphosphate:isopentenyl-diphosphate geranyltrans-transferase	2.5.1.1|2.5.1.10|2.5.1.29	Biosynthesis of steroids	Ctob_009423	(1.0) cpd00283 + (1.0) cpd00113 --> (1) cpd00350 + (1) cpd00067 + (1) cpd00012
R_DDSMSTOLD	7-dehydrodesmosterol desaturase		Biosynthesis of steroids	-	(1.0) cpd03036 + (1.0) cpd00015 <=> (1) cpd03037 + (1) cpd00982
R_DDSMSTOLR	7-dehydroesmosterol reductase	-	Biosynthesis of steroids	Ctob_015753	(1.0) cpd00005 + (1.0) cpd03037 + (1.0) cpd00067 --> (1) cpd00006 + (1) cpd00857
R_44MZYMOR	C-14 sterol reductase	-	Biosynthesis of steroids	Ctob_012037	(1.0) cpd00005 + (1.0) cpd00067 + (1.0) cpd08302 <=> (1) cpd03038 + (1) cpd00006
R_CMK	4-(cytidine 5'-diphospho)-2-C-methyl-D-erythritol kinase	2.7.1.148	Biosynthesis of steroids	Ctob_011566	(1.0) cpd00002 + (1.0) cpd08287 --> (1) cpd08288 + (1) cpd00008 + (1) cpd00067
R_CMS	2-C-methyl-D-erythritol 4-phosphate cytidylyltransferase	2.7.7.60	Biosynthesis of steroids	Ctob_004755	(1.0) cpd00052 + (1.0) cpd08286 <=> (1) cpd00012 + (1) cpd08287
R_GGPS	geranylgeranyl diphosphate synthase	2.5.1.29	Biosynthesis of steroids	Ctob_012108	(1.0) cpd00113 + (1.0) cpd00350 --> (1) cpd00067 + (1) cpd00012 + (1) cpd00289
R_DXRI	1-Deoxy-D-xylulose-5-phosphate isomeroreductase	|1.1.1.267|	Biosynthesis of steroids	Ctob_002677	(1.0) cpd00067 + (1.0) cpd00005 + (1.0) cpd08289 <=> (1) cpd00006 + (1) cpd08286
R_CHLSTR	5alpha-cholesta-7,24-dien-3beta-ol D24-reductase	1.3.1.72|1.3.1.-	Biosynthesis of steroids	Ctob_006275	(1.0) cpd00005 + (1.0) cpd03036 + (1.0) cpd00067 --> (1) cpd00877 + (1) cpd00006
R_CYEUOLCYCI	Cycloeucalenol lyase (cyclopropane-decyclizing)	|5.5.1.9|	Biosynthesis of steroids	Ctob_006556	(1.0) cpd01451 <=> (1) cpd01334
R_44MZYMMO	4,4-dimethyl-5alpha-cholesta-8,24-dien-3beta-ol monooxygenase	1.3.1.72|1.3.1.-	Biosynthesis of steroids	Ctob_006275	(3.0) cpd00005 + (3.0) cpd00007 + (1.0) cpd03038 + (2.0) cpd00067 <=> (4) cpd00001 + (3) cpd00006 + (1) cpd14544
R_MCS	2-C-methyl-D-erythritol 2,4-cyclodiphosphate synthase	4.6.1.12	Biosynthesis of steroids	Ctob_010380	(1.0) cpd08288 <=> (1) cpd08301 + (1) cpd00046
R_CYEUOLS	cycloeucalenol synthase		Biosynthesis of steroids	-	(1.0) cpd00005 + (2.0) cpd00007 + (1.0) cpd05727 + (2.0) cpd00067 <=> (1) cpd01451 + (2) cpd00001 + (1) cpd00006 + (1) cpd00047
R_ZYMSTR	zymosterol reductase	1.3.1.72	Biosynthesis of steroids	Ctob_006275	(1.0) cpd00005 + (1.0) cpd00067 + (1.0) cpd03221 --> (1) cpd00006 + (1) cpd02398
R_VITD3S	vitamin D3 synthesis (non-enzymatic, UV-light requiring)	-	Biosynthesis of steroids	-	(1.0) photon298 + (1.0) cpd00857 --> (1) cpd03226
R_LS	lanosterol synthase	5.4.99.7	Biosynthesis of steroids	Ctob_001004	(1.0) cpd00776 <=> (1) cpd01188
R_TMTB	beta-tocopherol methyltransferase	2.1.1.95	Biosynthesis of steroids	(Ctob_000764)	(1.0) cpd00017 + (1.0) cpd09851 --> (1) cpd00067 + (1) cpd01628 + (1) cpd00019
R_TMTD	rxn07335	|2.1.1.95|	Biosynthesis of steroids	Ctob_000764	(1.0) cpd00017 + (1.0) cpd09850 --> (1) cpd00067 + (1) cpd00019 + (1) cpd09851
R_IDIh	Isopentenyl-diphosphate delta3-delta2-isomerase	5.3.3.2	Biosynthesis of steroids	Ctob_005851	(1.0) cpd00113 --> (1) cpd00202
R_DXS	1-Deoxy-D-xylulose-5-phosphate pyruvate-lyase (carboxylating)	|2.2.1.7|	Biosynthesis of steroids	Ctob_000119	(1.0) cpd00020 + (1.0) cpd00067 + (1.0) cpd00102 --> (1) cpd08289 + (1) cpd00011
R_ECOAR	trans-2-enoyl-CoA reductase (18:0) (NADPH)	-	Biosynthesis of unsaturated fatty acids	Ctob_006699 or Ctob_004937	(1.0) cpd00005 + (1.0) cpd00067 + (1.0) cpd14937 --> (1) cpd00006 + (1) cpd00327
R_FACOAE1839Z12Z15Z	alpha-Linolenoyl-CoA hydrolase (18:3(9Z,12Z,15Z))	-	Biosynthesis of unsaturated fatty acids	Ctob_006524 or Ctob_010827	(1.0) cpd00001 + (1.0) lnlncacoa --> (1) cpd00067 + (1) cpd00010 + (1) cpd30350
R_ECOAH8	3-hydroxyacyl-CoA dehydratase (18:1(2E))	-	Biosynthesis of unsaturated fatty acids	Ctob_003859 or Ctob_005813	(1.0) cpd15204 --> (1) cpd00001 + (1) cpd14937
R_LNLCCOAOR	Linoleoyl-CoA, hydrogen-donor:oxygen oxidoreductase	-	Biosynthesis of unsaturated fatty acids	Ctob_006524 or Ctob_010827	(1.0) cpd00067 + (1.0) lnlccoa + (1.0) cpd00007 + (1.0) cpd00004 --> (1) cpd00003 + (2) cpd00001 + (1) lnlncgcoa
R_FACOAE160	palmitoyl-CoA hydrolase (16:0)	3.1. 2.2	Biosynthesis of unsaturated fatty acids	Ctob_005401 or Ctob_007875 or Ctob_002947	(1.0) cpd00001 + (1.0) cpd00134 --> (1) cpd00214 + (1) cpd00067 + (1) cpd00010
R_3OACOAR	3-oxoacyl-CoA reductase (18:0)	-	Biosynthesis of unsaturated fatty acids	Ctob_003859 or Ctob_005813	(1.0) cpd00005 + (1.0) cpd14935 + (1.0) cpd00067 --> (1) cpd00006 + (1) cpd15204
R_3OACOAS	3-oxoacyl-CoA synthase (18:0)	-	Biosynthesis of unsaturated fatty acids	Ctob_003859 or Ctob_005813	(1.0) cpd00070 + (1.0) cpd00134 --> (1) cpd00011 + (1) cpd00010 + (1) cpd14935
R_FACOAE1819Z	fatty-acyl-CoA hydrolase (18:1(9Z))	-	Biosynthesis of unsaturated fatty acids	Ctob_006524 or Ctob_010827	(1.0) cpd00001 + (1.0) ocdce9coa --> (1) cpd00067 + (1) cpd00010 + (1) cpd00536
R_FACOAE180	stearoyl-CoA hydrolase	-	Biosynthesis of unsaturated fatty acids	Ctob_006524 or Ctob_010827	(1.0) cpd00001 + (1.0) cpd00327 --> (1) cpd01080 + (1) cpd00010 + (1) cpd00067
R_FACOAE1836Z9Z12Z	gamma-Linolenoyl-CoA hydrolase (18:3(6Z,9Z,12Z))	-	Biosynthesis of unsaturated fatty acids	Ctob_006524 or Ctob_010827	(1.0) cpd00001 + (1.0) lnlncgcoa --> (1) cpd00010 + (1) cpd00067 + (1) lnlncg
R_FACOAE1829Z12Z	linoleoyl-CoA hydrolase (18:2(9Z,12Z))	-	Biosynthesis of unsaturated fatty acids	Ctob_006524 or Ctob_010827	(1.0) lnlccoa + (1.0) cpd00001 --> (1) cpd00010 + (1) cpd00067 + (1) cpd30347
R_COA1819ZD9DS	stearoyl-CoA delta9-desaturase	1.14.19.1	Biosynthesis of unsaturated fatty acids	Ctob_009136 or Ctob_001941	(2.0) focytb5 + (1.0) cpd00327 + (1.0) cpd00007 + (2.0) cpd00067 --> (2) ficytb5 + (2) cpd00001 + (1) ocdce9coa
R_MALCOAMT	Malonyl-CoA methyltransferase	2.1.1.197	Biotin metabolism	Ctob_014097	(1.0) cpd00070 + (1.0) cpd00017 --> (1) cpd20921 + (1) cpd00067 + (1) cpd00019
R_OGMEACPD	3-Oxo-glutaryl-[ACP] methyl ester dehydratase	-	Biotin metabolism	Ctob_006212	(1.0) cpd22022 --> (1) egmeACP + (1) cpd00001
R_OGMEACPS	3-Oxo-glutaryl-[ACP] methyl ester synthase	-	Biotin metabolism	Ctob_003859 or Ctob_005813	(1.0) cpd11492 + (1.0) cpd20921 --> (1) cpd00010 + (1) cpd22027 + (1) cpd00067 + (1) cpd00011
R_OGMEACPR	3-Oxo-glutaryl-[ACP] methyl ester reductase	1.1.1.100	Biotin metabolism	Ctob_008892 or Ctob_011516 or Ctob_009058	(1.0) cpd00005 + (1.0) cpd22027 + (1.0) cpd00067 --> (1) cpd00006 + (1) cpd22022
R10116	3-hydroxyglutaryl-[acp]-methyl-ester:NADP+ oxidoreductase	1.1.1.100	Biotin metabolism	Ctob_008892 or Ctob_011516 or Ctob_009058	(1.0) cpd00005 + (1.0) cpd00067 + (1.0) 3ketogluACPmet_ester --> (1) cpd00006 + (1) 3hydroxyglyACPmet_ester
R_OPMEACPD	3-Oxo-pimeloyl-[ACP] methyl ester dehydratase	-	Biotin metabolism	Ctob_006212	(1.0) cpd22065 --> (1) cpd00001 + (1) epmeACP
R_EPMEACPR	Enoylpimeloyl-[ACP] methyl ester reductase	1.3.1.10	Biotin metabolism	Ctob_006649	(1.0) cpd00005 + (1.0) cpd00067 + (1.0) epmeACP --> (1) cpd21088 + (1) cpd00006
R_EGMEACPR	Enoylglutaryl-[ACP] methyl ester reductase	1.3.1.10	Biotin metabolism	Ctob_006649	(1.0) egmeACP + (1.0) cpd00005 + (1.0) cpd00067 --> (1) cpd27180 + (1) cpd00006
R_AOXSr2	8-amino-7-oxononanoate synthase	-	Biotin metabolism	Ctob_002926	(1.0) cpd00035 + (1.0) cpd21087 --> (1) cpd00011 + (1) cpd11493 + (1) cpd00800
R03182	dethiobiotin synthase	6.3.3.3	Biotin metabolism	Ctob_012713	(1.0) cpd00011 + (1.0) cpd00002 + (1.0) cpd00764 --> (1) cpd00009 + (1) cpd00008 + (1) cpd01311
R_DBTS	dethiobiotin synthase	6.3.3.3	Biotin metabolism	Ctob_012713	(1.0) cpd00764 + (1.0) cpd00002 + (1.0) cpd00011 --> (1) cpd01311 + (1) cpd00008 + (1) cpd00009 + (3) cpd00067
R_PMEACPE	Pimeloyl-[ACP] methyl ester esterase	3.1.1.85	Biotin metabolism	Ctob_003240	(1.0) cpd21088 + (1.0) cpd00001 --> (1) cpd00116 + (1) cpd21087
R09725	pimelyl-[acyl-carrier protein] methyl ester esterase	3.1.1.85	Biotin metabolism	Ctob_003240	(1.0) pimACPmet_ester + (1.0) cpd00001 <=> (1) pimACP + (1) cpd00116
R09543	malonyl-[acyl-carrier protein] O-methyltransferase	2.1.1.197	Biotin metabolism	Ctob_014097	(1.0) cpd11492 + (1.0) cpd00017 <=> (1) cpd00019 + (1) malACPmet_ester
R_OPMEACPR	3-Oxo-pimeloyl-[ACP] methyl ester reductase	1.1.1.100	Biotin metabolism	Ctob_008892 or Ctob_011516 or Ctob_009058	(1.0) cpd00005 + (1.0) cpd22028 + (1.0) cpd00067 --> (1) cpd22065 + (1) cpd00006
R_OPMEACPS	3-Oxo-pimeloyl-[ACP] methyl ester synthase	-	Biotin metabolism	Ctob_003859 or Ctob_005813	(1.0) cpd11492 + (1.0) cpd27180 --> (1) cpd22028 + (1) cpd00011 + (1) cpd11493
rxn02297b	8-amino-7-oxononanoate synthase	2.3.1.47	Biotin metabolism	(Ctob_002926)	(1.0) pimACP + (1.0) cpd00035 + (1.0) cpd00067 --> (1) cpd00011 + (1) cpd11493 + (1) cpd00800
R10120	3-hydroxypimeloyl-[acp]-methyl-ester:NADP+ oxidoreductase	1.1.1.100	Biotin metabolism	Ctob_009903 or Ctob_007551	(1.0) cpd00005 + (1.0) cpd00067 + (1.0) 3ketopimACPmet_ester --> (1) cpd00006 + (1) 3hydroxypimACPmet_ester
R_BTS5	Biotin synthase	-	Biotin metabolism	Ctob_002146	(1.0) cpd01311 + (1.0) cpd00074 + (1.0) cpd00017 --> (1) cpd00104 + (1) cpd03091 + (1) cpd00060 + (1) cpd00067
R10117	3-hydroxyglutaryl-[acp]-methyl-ester hydro-lyase	4.2.1.59	Biotin metabolism, Fatty Acid Metabolism	Ctob_009015 or Ctob_009309	(1.0) 3hydroxyglyACPmet_ester <=> (1) enoylgluACPmet_ester + (1) cpd00001
R10115	malonyl-[acyl-carrier protein]-methyl-ester:malonyl-[acyl-carrier protein] C-acyltransferase	2.3.1.41|2.3.1.179	Biotin metabolism, Fatty Acid Metabolism	Ctob_012433	(1.0) malACPmet_ester + (1.0) cpd11492 --> (1) cpd11493 + (1) 3ketogluACPmet_ester + (1) cpd00011
R10119	glutaryl-[acp]-methyl-ester:malonyl-[acyl-carrier protein] C-acyltransferase (decarboxylating)	2.3.1.41|2.3.1.179	Biotin metabolism, Fatty Acid Metabolism	Ctob_012433	(1.0) GlutACPmet_ester + (1.0) cpd11492 --> (1) cpd00011 + (1) 3ketopimACPmet_ester + (1) cpd11493
R10118	glutaryl-[acp]-methyl-ester:NADP+ oxidoreductase	1.3.1.10	Biotin metabolism, Fatty Acid Metabolism	Ctob_006649	(1.0) cpd00005 + (1.0) cpd00067 + (1.0) enoylgluACPmet_ester --> (1) GlutACPmet_ester + (1) cpd00006
R10122	pimelyl-[acyl-carrier protein]-methyl-ester:NADP+ oxidoreductase	1.3.1.10	Biotin metabolism, Fatty Acid Metabolism	Ctob_006649	(1.0) cpd00005 + (1.0) enoylpimACPmet_ester + (1.0) cpd00067 --> (1) pimACPmet_ester + (1) cpd00006
R10121	3-hydroxypimeloyl-[acp]-methyl-ester hydro-lyase	4.2.1.59	Biotin metabolism, Fatty Acid Metabolism	Ctob_009015 or Ctob_009309	(1.0) 3hydroxypimACPmet_ester <=> (1) enoylpimACPmet_ester + (1) cpd00001
R_SSNOh	Succinate-semialdehyde:NAD+ oxidoreductase	1.2.1.16|1.2.1.24	Butanoate metabolism	Ctob_005178	(1.0) cpd00001 + (1.0) cpd00199 + (1.0) cpd00003 --> (2) cpd00067 + (1) cpd00036 + (1) cpd00004
R_SSNOm	succinate-semialdehyde:NAD+ oxidoreductase, mitochondria	-	Butanoate metabolism	Ctob_005178	(1.0) cpd00001 + (1.0) cpd00003 + (1.0) cpd00199 --> (1) cpd00004 + (2) cpd00067 + (1) cpd00036
R_BCOR	butanoyl-CoA:(acceptor) 2,3-oxidoreductase	-	Butanoate metabolism	Ctob_002220	(1.0) cpd00120 + (1.0) cpd00003 <=> (1) cpd00067 + (1) cpd00650 + (1) cpd00004
R_BTS	rxn02527	|1.1.1.-|	Butanoate metabolism	Ctob_012286	(1.0) cpd00067 + (1.0) cpd01011 + (1.0) cpd00004 --> (1) cpd03662 + (1) cpd00003
R_HBCHL	3-Hydroxybutanoyl-CoA hydro-lyase	4.2.1.55	Butanoate metabolism	Ctob_010340	(1.0) cpd02234 --> (1) cpd00001 + (1) cpd00650
R_HBNOm	3-Hydroxybutanoate:NAD+ oxidoreductase, mitochondria	-	Butanoate metabolism	Ctob_003034	(1.0) cpd00797 + (1.0) cpd00003 <=> (1) cpd00142 + (1) cpd00067 + (1) cpd00004
R_HBNOx	(R)-3-Hydroxybutanoate:NAD+ oxidoreductase	|1.1.1.30|	Butanoate metabolism	Ctob_003034	(1.0) cpd00797 + (1.0) cpd00003 <=> (1) cpd00067 + (1) cpd00142 + (1) cpd00004
R_HBCOm	3-Hydroxybutanoyl-CoA:NAD+ oxidoreductase, mitochondria	1.1.1.35	Butanoate metabolism	Ctob_008497	(1.0) cpd02234 + (1.0) cpd00003 --> (1) cpd00004 + (1) cpd00279 + (1) cpd00067
R_HBCHLm	3-Hydroxybutanoyl-CoA hydro-lyase, mitochondria	4.2.1.55	Butanoate metabolism	Ctob_010340	(1.0) cpd02234 --> (1) cpd00001 + (1) cpd00650
R_HBCHLR	(3R)-3-Hydroxybutanoyl-CoA hydro-lyase	4.2.1.55	Butanoate metabolism	Ctob_010340	(1.0) 3hbcoa_R <=> (1) cpd00650 + (1) cpd00001
R_HBCO_nadp	3-Hydroxybutanoyl-CoA:NADP+ oxidoreductase	1.1.1.35	Butanoate metabolism	Ctob_008497	(1.0) cpd00005 + (1.0) cpd00067 + (1.0) cpd00279 <=> (1) cpd02234 + (1) cpd00006
R_BTS_nadph	butanol synthase (NADPH)	-	Butanoate metabolism	Ctob_012286	(1.0) cpd00005 + (1.0) cpd00067 + (1.0) cpd01011 --> (1) cpd03662 + (1) cpd00006
R_BCACT	butanoyl-CoA:acetate CoA transferase	2.8.3.8	Butanoate metabolism	Ctob_015199	(1.0) cpd00120 + (1.0) cpd00029 <=> (1) cpd00022 + (1) cpd00211
R_SBP	Sedoheptulose 1,7-bisphosphate 1-phosphohydrolase	|3.1.3.11|3.1.3.37|	Carbon fixation	Ctob_004151	(1.0) cpd00001 + (1.0) cpd00349 --> (1) cpd00238 + (1) cpd00009
R_RBPCh	ribulose-bisphosphate carboxylase	4.1.1.39	Carbon fixation	Ctob_008415 or Ctob_004574 or Ctob_008375	(1.0) cpd00001 + (1.0) cpd00011 + (1.0) cpd00871 --> (2) cpd00169 + (2) cpd00067
R_GAPDH_nadp	glyceraldehyde-3-phosphate dehydrogenase (NADP+) (phosphorylating)	-	Carbon fixation	Ctob_013367	(1.0) cpd00005 + (1.0) cpd00203 + (1.0) cpd00067 --> (1) cpd00009 + (1) cpd00006 + (1) cpd00102
R_HCO3E	carbonic anhydrase	-	Carbon fixation	Ctob_010963 or Ctob_016232 or Ctob_001767	(1.0) cpd00067 + (1.0) cpd00242 <=> (1) cpd00011 + (1) cpd00001
R_PRUK	ATP:D-ribulose-5-phosphate 1-phosphotransferase	|2.7.1.19|	Carbon fixation	Ctob_010788	(1.0) cpd00002 + (1.0) cpd00171 --> (1) cpd00067 + (1) cpd00008 + (1) cpd00871
R_FBA3hi	Sedoheptulose 1,7-bisphosphate D-glyceraldehyde-3-phosphate-lyase	4.1.2.13	Carbon fixation	Ctob_002995	(1.0) cpd00095 + (1.0) cpd00236 --> (1) cpd00349
R_MDHCm	(S)-Malate:NADP+ oxidoreductase(oxaloacetate-decarboxylating)	1.1.1.38|1.1.1.39|1.1.1.40|4.1.1.3	Carbon fixation	Ctob_011185	(1.0) cpd00003 + (1.0) cpd00130 --> (1) cpd00004 + (1) cpd00020 + (1) cpd00011
R_MDHC_nadp_hr	malate dehydrogenase (oxaloacetate decarboxylating) (NADP+)	1.1.1.37	Carbon fixation;Pyruvate metabolism	Ctob_015995 or Ctob_002568 or Ctob_015994	(1.0) cpd00130 + (1.0) cpd00006 <=> (1) cpd00020 + (1) cpd00011 + (1) cpd00005
R_ANXANASCOR	antheraxanthin:ascorbate oxidoreductase	|1.10.99.3|	Carotenoid biosynthesis	Ctob_012539	(1.0) cpd00059 + (1.0) cpd05486 <=> (1) cpd03637 + (1) cpd00335 + (1) cpd00001
R_LUTH	lutein hydroxylase	1.14.15.24	Carotenoid biosynthesis	Ctob_012578	(1.0) cpd00005 + (1.0) cpd00007 + (1.0) cpd00067 + (1.0) cpd05508 <=> (1) cpd00006 + (1) cpd00001 + (1) cpd30354
R_TCZCARI	9,15,9'-tricis-zeta-carotene cis-trans-isomerase	-	Carotenoid biosynthesis	Ctob_015128	(1.0) tczcar <=> (1) dczcar
R_LCYG	rxn03646	-	Carotenoid biosynthesis	Ctob_003991	(1.0) cpd03217 <=> (1) cpd03220
R_LCYD	lycopene cyclase (delta-carotene producing)		Carotenoid biosynthesis	Ctob_003991	(1.0) cpd03217 <=> (1) cpd05493
R_LCYB	rxn11574	-	Carotenoid biosynthesis	Ctob_003991	(1.0) cpd03220 <=> (1) cpd01420
R_LCYA	rxn04771	-	Carotenoid biosynthesis	Ctob_003991	(1.0) cpd05493 <=> (1) cpd03218
R_DCZCAROR	9,9'-dicis-zeta-carotene:quinone oxidoreductase	-	Carotenoid biosynthesis	Ctob_010141	(2.0) cpd30517 + (1.0) dczcar --> (1) cpd14589 + (2) cpd30519
R_VIOXANOR	violaxanthin:ascorbate oxidoreductase	|1.10.99.3|	Carotenoid biosynthesis	Ctob_012539	(1.0) cpd05521 + (1.0) cpd00059 <=> (1) cpd00335 + (1) cpd00001 + (1) cpd05486
R_BCRPTXANH	beta-Cryptoxanthin hydroxylase	1.14.15.24	Carotenoid biosynthesis	Ctob_012578	(1.0) cpd00005 + (1.0) cpd00007 + (1.0) cpd05498 + (1.0) cpd00067 <=> (1) cpd00006 + (1) cpd00001 + (1) cpd03637
R_TCLYCI	7,9,7',9'-tetracis-lycopene cis-trans-isomerase	5.2.1.13	Carotenoid biosynthesis	Ctob_007895	(1.0) cpd14589 <=> (1) cpd03217
R_NEOXANS	neoxanthin synthase	5.3.99.9	Carotenoid biosynthesis	Ctob_003991	(1.0) cpd05521 <=> (1) cpd05513
R_PDS2	phytoene desaturase (2)	1.3.99.31	Carotenoid biosynthesis	Ctob_001515	(1.0) cpd30517 + (1.0) cpd03206 <=> (1) cpd03215 + (1) cpd30519
R_PDS1	phytoene desaturase (1)	1.3.99.31	Carotenoid biosynthesis	Ctob_001515	(1.0) cpd30517 + (1.0) cpd03205 <=> (1) cpd03206 + (1) cpd30519
R_ZAXANOR	zeaxanthin,NADH:oxygen oxidoreductase	-	Carotenoid biosynthesis	Ctob_001129	(1.0) cpd00005 + (1.0) cpd00067 + (1.0) cpd00007 + (1.0) cpd03637 --> (1) cpd00006 + (1) cpd00001 + (1) cpd05486
R_BCAROH	beta-carotene hydroxylase	1.14.15.24	Carotenoid biosynthesis	Ctob_012578	(1.0) cpd00005 + (1.0) cpd01420 + (1.0) cpd00007 + (1.0) cpd00067 <=> (1) cpd00006 + (1) cpd00001 + (1) cpd05498
R_ZDS	zeta-carotene desaturase		Carotenoid biosynthesis	Ctob_010141 or Ctob_005119	(1.0) cpd30519 + (1.0) cpd00007 + (1.0) cpd03215 <=> (1) cpd03216 + (2) cpd00001 + (1) cpd30517
R_ANXANOR	antheraxanthin,NADH:oxygen oxidoreductase	-	Carotenoid biosynthesis	Ctob_001129	(1.0) cpd00005 + (1.0) cpd05486 + (1.0) cpd00007 + (1.0) cpd00067 --> (1) cpd00006 + (1) cpd05521 + (1) cpd00001
R_PSY	phytoene synthase		Carotenoid biosynthesis	Ctob_006754	(2.0) cpd00289 --> (2) cpd00067 + (1) cpd03205 + (2) cpd00012
R_DCPHYTFLOR	15,9'-dicis-phytofluene:plastoquinone oxidoreductase	-	Carotenoid biosynthesis	Ctob_001515	(1.0) cpd30517 + (1.0) dcphytfl --> (1) cpd30519 + (1) tczcar
R_PHYTOOR	15-cis-phytoene:plastoquinone oxidoreductase	-	Carotenoid biosynthesis	Ctob_001515	(1.0) cpd30517 + (1.0) cpd03205 --> (1) cpd30519 + (1) dcphytfl
R_NOR	Neurosporene oxidoreductase	1.3.5.6|1.3.99.26|1.3.99.30|1.3.99.31	Carotenoid biosynthesis	Ctob_010141 or Ctob_005119	(1.0) cpd30519 + (1.0) cpd03216 + (1.0) cpd00007 <=> (1) cpd03217 + (2) cpd00001 + (1) cpd30517
R_CXHY	cryptoxanthin hydroxylase	1.14.15.24	Carotenoid biosynthesis	Ctob_012578	(1.0) cpd00005 + (1.0) cpd05497 + (1.0) cpd00007 + (1.0) cpd00067 --> (1) cpd00006 + (1) cpd00001 + (1) cpd05508
R_CHYA1	alpha-carotene hydroxylase (zeinoxanthin forming)	1.14.15.24	Carotenoid biosynthesis	Ctob_012578	(1.0) cpd00005 + (1.0) cpd00007 + (1.0) cpd03218 + (1.0) cpd00067 --> (1) cpd00006 + (1) cpd05497 + (1) cpd00001
R_CY_focytb5_c	ferrocytochrome b5 recycle, cytosol		Cofactor recycling	Ctob_013826 or Ctob_012908	(1.0) ficytb5 <=> (1) focytb5
R_CYSTAm	L-Cysteine:2-oxoglutarate aminotransferase	2.6.1.75	Cysteine and methionine metabolism	Ctob_009877 or Ctob_000121	(1.0) cpd00084 + (1.0) cpd00024 <=> (1) cpd00023 + (1) cpd00706
R_3SPYRSPm	3-sulfinopyruvate hydrolase (spontaneous), mitochondria		Cysteine and methionine metabolism	-	(1.0) cpd03284 + (1.0) cpd00001 --> (1) cpd00020 + (1) cpd00081
R_3SPYRSPh	3-sulfinopyruvate hydrolase (spontaneous), chloroplast		Cysteine and methionine metabolism	-	(1.0) cpd00001 + (1.0) cpd03284 --> (1) cpd00020 + (1) cpd00081
R_SHSL2h	O-succinyl-L-homoserine succinate-lyase (adding hydrogen sulfide)	2.5.1.48	Cysteine and methionine metabolism	(Ctob_007785)	(1.0) cpd00822 + (1.0) cpd00239 --> (1) cpd00036 + (1) cpd00135
R_MERCPPYRST	3-Mercaptopyruvate:sulfite sulfurtransferase	2.8.1.2	Cysteine and methionine metabolism	Ctob_015019	(1.0) cpd00081 + (1.0) cpd00706 <=> (1) cpd00268 + (1) cpd00020
R_CTINBL	L-Cystine Lysteine-lyase (deaminating)	|4.4.1.1|4.4.1.8|	Cysteine metabolism	Ctob_005482	(1.0) cpd00381 + (1.0) cpd00001 --> (1) cpd01347 + (1) cpd00013 + (1) cpd00020
R_CYSTAH	Cysteine-tRNA aminoacylhydrolase	-	Cysteine metabolism	Ctob_000065	(1.0) cpd12255 + (1.0) cpd00001 --> (1) cpd00084 + (1) cpd11910
R_CYSTBL	L-Cysteine L-homocysteine-lyase (deaminating)	4.1.99.1|4.4.1.1|4.4.1.8	Cysteine metabolism	Ctob_005482	(1.0) cpd00067 + (1.0) cpd00013 + (1.0) cpd00239 + (1.0) cpd00020 --> (1) cpd00084 + (1) cpd00001
R_DM_dad_5_c	5'-Deoxyadenosine sink		Demand		(1.0) cpd03091 -->
R_DM_amob_m	S-Adenosyl-4-methylthio-2-oxobutanoate sink		Demand		(1.0) cpd02701 -->
R_DM_pcb_c	(2R,3Z)-phycocyanobilin demand		Demand		(1.0) cpd03427 -->
R_DM_tag_c	TAG demand		Demand		(1.0) tag16018111Z180 -->
R_DM_callose_c	callose demand		Demand		(1.0) cpd15303 -->
R_DM_fe2_h	fe2 demand		Demand		(1.0) cpd10515 -->
R_DM_starch_h	Starch demand		Demand		(1.0) starch300 -->
R_DM_pqa_h	Plastoquinol A sink		Demand		(1.0) cpd29046 -->
R_DM_o2D_u	demand removing dummy o2 from system		Demand		(1.0) o2D -->
R_CITALOR	Citalopram:oxygen oxidoreductase(deaminating)(flavin-containing)	-	Drug metabolism - cytochrome P450	Ctob_012758	(1.0) cpd04740 + (1.0) cpd00001 + (1.0) cpd00007 --> (1) cpd16416 + (1) cpd00025 + (1) cpd00425
R_DMCITALOR	Demethylcitalopram:oxygen	-	Drug metabolism - cytochrome P450	Ctob_012758	(1.0) cpd00001 + (1.0) cpd16412 + (1.0) cpd00007 --> (1) cpd16416 + (1) cpd00025 + (1) cpd00187
R_DDMCITALOR	didemethylcitalopram:oxygen oxidoreductase	|1.4.3.4|	Drug metabolism - cytochrome P450	Ctob_012758	(1.0) cpd00001 + (1.0) cpd00007 + (1.0) cpd16413 --> (1) cpd16416 + (1) cpd00025 + (1) cpd00013
R_56DH5FLURAAMH	5,6-dihydro-5-fluorouracil amidohydrolase	3.5.2.2	Drug metabolism - other enzymes	Ctob_007678	(1.0) cpd16434 + (1.0) cpd00067 + (1.0) cpd00001 --> (1) cpd16435
R_5FLURAPRT	5-fluorouridine monophosphate:diphosphate	|2.4.2.10|	Drug metabolism - other enzymes	Ctob_005556	(1.0) cpd00103 + (1.0) cpd04810 --> (1) cpd00012 + (1) cpd00067 + (1) cpd16438
R_CYTP450R	cytochrome P-450 reductase, cytosol	1.6.2.4	Drug metabolism - other enzymes	Ctob_012584	(1.0) cpd00005 + (1.0) cytP450o + (1.0) cpd00067 <=> (1) cpd00006 + (1) cytP450r
R_6TINS5MPOR	6-thioinosine 5'-monophosphate:NAD oxidoreductase	1.1.1.205	Drug metabolism - other enzymes	Ctob_006934	(1.0) cpd00003 + (1.0) cpd00001 + (1.0) cpd02832 --> (1) cpd16422 + (1) cpd00067 + (1) cpd00004
R_6TXAN5MPAML	6-thioxanthine 5'-monophosphate:L-glutamine amido-ligase	6.3.5.2	Drug metabolism - other enzymes	Ctob_011432	(1.0) cpd00053 + (1.0) cpd00001 + (1.0) cpd00002 + (1.0) cpd16422 --> (1) cpd00023 + (1) cpd16423 + (1) cpd00012 + (1) cpd00018 + (2) cpd00067
R_EX_photonVis_e	photon emission		Exchange		(1.0) photonVis <=>
R_EAR120x	enoyl-[acyl-carrier-protein] reductase (NADH) (n-C12:0)	-	Fatty acid biosynthesis	Ctob_003859 or Ctob_005813	(1.0) cpd11469 + (1.0) cpd00004 + (1.0) cpd00067 --> (1) cpd11468 + (1) cpd00003
R_3HAD160	3-hydroxyacyl-[acyl-carrier-protein] dehydratase (n-C16:0)	-	Fatty acid biosynthesis	Ctob_003859 or Ctob_005813	(1.0) cpd11481 --> (1) cpd00001 + (1) cpd11477
R_3HAD80	3-hydroxyacyl-[acyl-carrier-protein] dehydratase (n-C8:0)	-	Fatty acid biosynthesis	Ctob_003859 or Ctob_005813	(1.0) cpd11483 --> (1) cpd00001 + (1) cpd11471
R_EAR80y	enoyl-[acyl-carrier-protein] reductase (NADPH) (n-C8:0)	-	Fatty acid biosynthesis	Ctob_003859 or Ctob_005813	(1.0) cpd00067 + (1.0) cpd11471 + (1.0) cpd00005 --> (1) cpd00006 + (1) cpd11470
R_EAR80x	enoyl-[acyl-carrier-protein] reductase (NADH) (n-C8:0)	-	Fatty acid biosynthesis	Ctob_003859 or Ctob_005813	(1.0) cpd00067 + (1.0) cpd11471 + (1.0) cpd00004 --> (1) cpd11470 + (1) cpd00003
R_FA160ACPHi	fatty-acyl-ACP hydrolase (n-C16:0)	-	Fatty acid biosynthesis	Ctob_003859 or Ctob_005813	(1.0) cpd11476 + (1.0) cpd00001 --> (1) cpd00067 + (1) cpd11493 + (1) cpd00214
R_EAR180x	enoyl-[acyl-carrier-protein] reductase (NADH) (n-C18:0)	-	Fatty acid biosynthesis	Ctob_003859 or Ctob_005813	(1.0) cpd00067 + (1.0) cpd14940 + (1.0) cpd00004 --> (1) cpd12458 + (1) cpd00003
R_3OAR60	3-oxoacyl-[acyl-carrier-protein] reductase (n-C6:0)	-	Fatty acid biosynthesis	Ctob_003859 or Ctob_005813	(1.0) cpd00067 + (1.0) cpd11486 + (1.0) cpd00005 --> (1) cpd00006 + (1) cpd11479
R_3HAD181	3-hydroxyacyl-[acyl-carrier-protein] dehydratase ((11Z)-n-C18:1)	-	Fatty acid biosynthesis	Ctob_003859 or Ctob_005813	(1.0) cpd15370 --> (1) cpd00001 + (1) cpd15568
R_EAR181x	enoyl-[acyl-carrier-protein] reductase (NADH) ((11Z)-n-C18:1)	-	Fatty acid biosynthesis	Ctob_003859 or Ctob_005813	(1.0) cpd15568 + (1.0) cpd00004 + (1.0) cpd00067 --> (1) cpd00003 + (1) cpd11825
R_EAR181y	enoyl-[acyl-carrier-protein] reductase (NADPH) ((11Z)-n-C18:1)	-	Fatty acid biosynthesis	Ctob_003859 or Ctob_005813	(1.0) cpd15568 + (1.0) cpd00005 + (1.0) cpd00067 --> (1) cpd11825 + (1) cpd00006
R_3OAR100	3-oxoacyl-[acyl-carrier-protein] reductase (n-C10:0)	-	Fatty acid biosynthesis	Ctob_003859 or Ctob_005813	(1.0) cpd11487 + (1.0) cpd00005 + (1.0) cpd00067 --> (1) cpd00006 + (1) cpd11482
R_MCOATA	malonyl-CoA:[acyl-carrier-protein] S-malonyltransferase	-	Fatty acid biosynthesis	Ctob_003859 or Ctob_005813	(1.0) cpd11493 + (1.0) cpd00070 --> (1) cpd11492 + (1) cpd00010
R_EAR100y	enoyl-[acyl-carrier-protein] reductase (NADPH) (n-C10:0)	-	Fatty acid biosynthesis	Ctob_003859 or Ctob_005813	(1.0) cpd11475 + (1.0) cpd00067 + (1.0) cpd00005 --> (1) cpd00006 + (1) cpd11474
R_EAR100x	enoyl-[acyl-carrier-protein] reductase (NADH) (n-C10:0)	-	Fatty acid biosynthesis	Ctob_003859 or Ctob_005813	(1.0) cpd11475 + (1.0) cpd00067 + (1.0) cpd00004 --> (1) cpd00003 + (1) cpd11474
R_ACP1619ZD9DS	acyl-[acyl-carrier-protein] delta9-desaturase ((9Z)-n-C16:1)	-	Fatty acid biosynthesis	Ctob_002954 and Ctob_000307 and (Ctob_001765 or Ctob_007923)	(1.0) cpd11476 + (1.0) cpd00007 + (1.0) cpd11621 + (4.0) cpd00005 --> (4) cpd00006 + (2) cpd00001 + (1) cpd15239 + (1) cpd11620
R_3HAD100	3-hydroxyacyl-[acyl-carrier-protein] dehydratase (n-C10:0)	-	Fatty acid biosynthesis	Ctob_002954 and (Ctob_003859 or Ctob_006212)	(1.0) cpd11482 --> (1) cpd11475 + (1) cpd00001
R_3OAR40	3-oxoacyl-[acyl-carrier-protein] reductase (n-C4:0)	-	Fatty acid biosynthesis	Ctob_003859 or Ctob_005813	(1.0) cpd00067 + (1.0) cpd11488 + (1.0) cpd00005 --> (1) cpd00006 + (1) cpd11478
R_ACP1819ZD9DS	stearoyl-[acyl-carrier-protein] delta9-desaturase ((9Z)-n-C18:1)	1.14.19.2	Fatty acid biosynthesis	Ctob_001941	(1.0) cpd00007 + (1.0) cpd12458 + (1.0) cpd11621 + (4.0) cpd00005 --> (1) cpd30416 + (4) cpd00006 + (2) cpd00001 + (1) cpd11620
R_3OAS181	3-oxoacyl-[acyl-carrier-protein] synthase ((11Z)-n-C18:1)	-	Fatty acid biosynthesis	Ctob_003859 or Ctob_005813	(1.0) cpd00067 + (1.0) cpd11492 + (1.0) cpd15239 --> (1) cpd15376 + (1) cpd11493 + (1) cpd00011
R_3OAS180	3-oxoacyl-[acyl-carrier-protein] synthase (n-C18:0)	-	Fatty acid biosynthesis	Ctob_003859 or Ctob_005813	(1.0) cpd11476 + (1.0) cpd11492 --> (1) cpd11493 + (1) cpd15377 + (1) cpd00011
R_MCOATAm	malonyl-CoA:[acyl-carrier-protein] S-malonyltransferase	-	Fatty acid biosynthesis	Ctob_003859 or Ctob_005813	(1.0) cpd00070 + (1.0) cpd11493 <=> (1) cpd00010 + (1) cpd11492
R_3OAR120	3-oxoacyl-[acyl-carrier-protein] reductase (n-C12:0)	-	Fatty acid biosynthesis	Ctob_003859 or Ctob_005813	(1.0) cpd00067 + (1.0) cpd11489 + (1.0) cpd00005 --> (1) cpd00006 + (1) cpd11480
R_3OAS80	3-oxoacyl-[acyl-carrier-protein] synthase (n-C8:0)	-	Fatty acid biosynthesis	Ctob_003859 or Ctob_005813	(1.0) cpd11492 + (1.0) cpd11472 --> (1) cpd11493 + (1) cpd00011 + (1) cpd11490
R_3HAD120	3-hydroxyacyl-[acyl-carrier-protein] dehydratase (n-C12:0)	-	Fatty acid biosynthesis	Ctob_003859 or Ctob_005813	(1.0) cpd11480 --> (1) cpd11469 + (1) cpd00001
R_3OAS140	3-oxoacyl-[acyl-carrier-protein] synthase (n-C14:0)	-	Fatty acid biosynthesis	Ctob_003859 or Ctob_005813	(1.0) cpd11468 + (1.0) cpd11492 --> (1) cpd11493 + (1) cpd00011 + (1) cpd11491
R_3OAS120	3-oxoacyl-[acyl-carrier-protein] synthase (n-C12:0)	-	Fatty acid biosynthesis	Ctob_003859 or Ctob_005813	(1.0) cpd11492 + (1.0) cpd11474 --> (1) cpd11493 + (1) cpd00011 + (1) cpd11489
R_3OAR140	3-oxoacyl-[acyl-carrier-protein] reductase (n-C14:0)	-	Fatty acid biosynthesis	Ctob_003859 or Ctob_005813	(1.0) cpd00067 + (1.0) cpd00005 + (1.0) cpd11491 --> (1) cpd11484 + (1) cpd00006
R_3HAD40	3-hydroxyacyl-[acyl-carrier-protein] dehydratase (n-C4:0)	-	Fatty acid biosynthesis	Ctob_003859 or Ctob_005813	(1.0) cpd11478 --> (1) cpd00001 + (1) cpd11465
R_EAR160y	enoyl-[acyl-carrier-protein] reductase (NADPH) (n-C16:0)	-	Fatty acid biosynthesis	Ctob_003859 or Ctob_005813	(1.0) cpd00067 + (1.0) cpd11477 + (1.0) cpd00005 --> (1) cpd00006 + (1) cpd11476
R_EAR160x	enoyl-[acyl-carrier-protein] reductase (NADH) (n-C16:0)	-	Fatty acid biosynthesis	Ctob_003859 or Ctob_005813	(1.0) cpd00067 + (1.0) cpd11477 + (1.0) cpd00004 --> (1) cpd00003 + (1) cpd11476
R_ACOATA	beta-ketoacyl-acyl-carrier-protein synthase III	-	Fatty acid biosynthesis	Ctob_003859 or Ctob_005813	(1.0) cpd00022 + (1.0) cpd11493 --> (1) cpd11494 + (1) cpd00010
R_EAR60y	enoyl-[acyl-carrier-protein] reductase (NADPH) (n-C6:0)	-	Fatty acid biosynthesis	Ctob_003859 or Ctob_005813	(1.0) cpd00067 + (1.0) cpd00005 + (1.0) cpd11473 --> (1) cpd00006 + (1) cpd11472
R_EAR60x	enoyl-[acyl-carrier-protein] reductase (NADH) (n-C6:0)	-	Fatty acid biosynthesis	Ctob_003859 or Ctob_005813	(1.0) cpd00067 + (1.0) cpd00004 + (1.0) cpd11473 --> (1) cpd00003 + (1) cpd11472
R_3HAD180	3-hydroxyacyl-[acyl-carrier-protein] dehydratase (n-C18:0)	-	Fatty acid biosynthesis	Ctob_003859 or Ctob_005813	(1.0) cpd15371 --> (1) cpd14940 + (1) cpd00001
R_3OAR80	3-oxoacyl-[acyl-carrier-protein] reductase (n-C8:0)	-	Fatty acid biosynthesis	Ctob_003859 or Ctob_005813	(1.0) cpd00067 + (1.0) cpd11490 + (1.0) cpd00005 --> (1) cpd00006 + (1) cpd11483
R_3OAS160	3-oxoacyl-[acyl-carrier-protein] synthase (n-C16:0)	-	Fatty acid biosynthesis	Ctob_003859 or Ctob_005813	(1.0) cpd11492 + (1.0) cpd11466 --> (1) cpd00011 + (1) cpd11493 + (1) cpd11485
R_EAR120y	enoyl-[acyl-carrier-protein] reductase (NADPH) (n-C12:0)	-	Fatty acid biosynthesis	Ctob_003859 or Ctob_005813	(1.0) cpd11469 + (1.0) cpd00005 + (1.0) cpd00067 --> (1) cpd11468 + (1) cpd00006
R_3OAR160	3-oxoacyl-[acyl-carrier-protein] reductase (n-C16:0)	-	Fatty acid biosynthesis	Ctob_003859 or Ctob_005813	(1.0) cpd00067 + (1.0) cpd00005 + (1.0) cpd11485 --> (1) cpd11481 + (1) cpd00006
R_FA180ACPHi	fatty-acyl-ACP hydrolase (n-C18:0)	-	Fatty acid biosynthesis	Ctob_003859 or Ctob_005813	(1.0) cpd00001 + (1.0) cpd12458 --> (1) cpd01080 + (1) cpd11493 + (1) cpd00067
R_EAR140y	enoyl-[acyl-carrier-protein] reductase (NADPH) (n-C14:0)	-	Fatty acid biosynthesis	Ctob_003859 or Ctob_005813	(1.0) cpd00067 + (1.0) cpd11467 + (1.0) cpd00005 --> (1) cpd00006 + (1) cpd11466
R_EAR140x	enoyl-[acyl-carrier-protein] reductase (NADH) (n-C14:0)	-	Fatty acid biosynthesis	Ctob_003859 or Ctob_005813	(1.0) cpd00067 + (1.0) cpd11467 + (1.0) cpd00004 --> (1) cpd11466 + (1) cpd00003
R_3OAR181	3-oxoacyl-[acyl-carrier-protein] reductase ((11Z)-n-C18:1)	-	Fatty acid biosynthesis	Ctob_003859 or Ctob_005813	(1.0) cpd15376 + (1.0) cpd00005 --> (1) cpd00006 + (1) cpd15370
R_KAS14	beta-ketoacyl-ACP synthase	-	Fatty acid biosynthesis	Ctob_003859 or Ctob_005813	(1.0) cpd11494 + (1.0) cpd11492 --> (1) cpd11488 + (1) cpd11493 + (1) cpd00011
R_EAR40x	enoyl-[acyl-carrier-protein] reductase (NADH) (n-C4:0)	-	Fatty acid biosynthesis	Ctob_003859 or Ctob_005813	(1.0) cpd00067 + (1.0) cpd11465 + (1.0) cpd00004 --> (1) cpd11464 + (1) cpd00003
R_3OAS100	3-oxoacyl-[acyl-carrier-protein] synthase (n-C10:0)	-	Fatty acid biosynthesis	Ctob_003859 or Ctob_005813	(1.0) cpd11470 + (1.0) cpd11492 --> (1) cpd11487 + (1) cpd11493 + (1) cpd00011
R_3OAR180	3-oxoacyl-[acyl-carrier-protein] reductase (n-C18:0)	-	Fatty acid biosynthesis	Ctob_003859 or Ctob_005813	(1.0) cpd00067 + (1.0) cpd15377 + (1.0) cpd00005 --> (1) cpd00006 + (1) cpd15371
R_3HAD140	3-hydroxyacyl-[acyl-carrier-protein] dehydratase (n-C14:0)	-	Fatty acid biosynthesis	Ctob_003859 or Ctob_005813	(1.0) cpd11484 --> (1) cpd00001 + (1) cpd11467
R_3OAS60	3-oxoacyl-[acyl-carrier-protein] synthase (n-C6:0)	-	Fatty acid biosynthesis	Ctob_003859 or Ctob_005813	(1.0) cpd11492 + (1.0) cpd11464 --> (1) cpd11493 + (1) cpd11486 + (1) cpd00011
R_3HAD60	3-hydroxyacyl-[acyl-carrier-protein] dehydratase (n-C6:0)	-	Fatty acid biosynthesis	Ctob_003859 or Ctob_005813	(1.0) cpd11479 --> (1) cpd00001 + (1) cpd11473
R_ACOAR6m	trans-2-enoyl-CoA reductase (NADPH) (C14:0)	1.3.1.38|1.3.1.8	Fatty acid elongation in mitochondria	Ctob_006699 or Ctob_004937	(1.0) cpd03127 + (1.0) cpd00005 + (1.0) cpd00067 --> (1) cpd01695 + (1) cpd00006
R_ACACT7m	myristoyl-CoA:acetylCoA C-myristoyltransferase	2.3.1.16|2.3.1.155	Fatty acid elongation in mitochondria	Ctob_014024	(1.0) cpd01695 + (1.0) cpd00022 --> (1) cpd00010 + (1) cpd03114
R_ECOAH3m	enoyl-CoA hydratase (C8:0)	-	Fatty acid elongation in mitochondria	Ctob_011886 or Ctob_010340 or Ctob_015145 or Ctob_014701	(1.0) cpd03120 --> (1) cpd00001 + (1) cpd03130
R_ECOAH7m	enoyl-CoA hydratase (C16:0)	-	Fatty acid elongation in mitochondria	Ctob_011886 or Ctob_010340 or Ctob_015145 or Ctob_014701	(1.0) cpd03113 --> (1) cpd00001 + (1) cpd03126
R_ACOAR5m	trans-2-enoyl-CoA reductase (NADPH) (C12:0)	1.3.1.38|1.3.1.8	Fatty acid elongation in mitochondria	Ctob_006699 or Ctob_004937	(1.0) cpd02060 + (1.0) cpd00005 + (1.0) cpd00067 --> (1) cpd01260 + (1) cpd00006
R_ACACT6m	Lauroyl-CoA:acetyl-CoA C-acyltransferase	2.3.1.16	Fatty acid elongation in mitochondria	Ctob_014024	(1.0) cpd01260 + (1.0) cpd00022 --> (1) cpd00010 + (1) cpd12689
R_ECOAH2m	enoyl-CoA hydratase (C6:0)	-	Fatty acid elongation in mitochondria	Ctob_011886 or Ctob_010340 or Ctob_015145 or Ctob_014701	(1.0) cpd03122 --> (1) cpd03125 + (1) cpd00001
R_ACOAR4m	trans-2-enoyl-CoA reductase (NADPH) (C10:0)	1.3.1.8	Fatty acid elongation in mitochondria	Ctob_006699 or Ctob_004937	(1.0) cpd00005 + (1.0) cpd03129 + (1.0) cpd00067 --> (1) cpd03128 + (1) cpd00006
R_HACD5m	3-hydroxyacyl-CoA dehydrogenase (C12:0)	1.1.1.35	Fatty acid elongation in mitochondria	Ctob_008497	(1.0) cpd00004 + (1.0) cpd03117 + (1.0) cpd00067 --> (1) cpd03116 + (1) cpd00003
R_ACACT3m	Hexanoyl-CoA:acetyl-CoA C-acyltransferase	-	Fatty acid elongation in mitochondria	Ctob_014024	(1.0) cpd00022 + (1.0) cpd03124 --> (1) cpd00010 + (1) cpd03121
R_ACACT2m	Acetyl-CoA:acetyl-CoA C-acetyltransferase	2.3.1.9|2.3.1.16	Fatty acid elongation in mitochondria	Ctob_014024	(1.0) cpd00120 + (1.0) cpd00022 --> (1) cpd00010 + (1) cpd03123
R_HACD7m	3-hydroxyacyl-CoA dehydrogenase (C16:0)	1.1.1.35	Fatty acid elongation in mitochondria	Ctob_008497	(1.0) cpd00004 + (1.0) cpd03114 + (1.0) cpd00067 --> (1) cpd00003 + (1) cpd03113
R_HACD6m	3-hydroxyacyl-CoA dehydrogenase (C14:0)	1.1.1.35	Fatty acid elongation in mitochondria	Ctob_008497	(1.0) cpd00004 + (1.0) cpd12689 + (1.0) cpd00067 --> (1) cpd03115 + (1) cpd00003
R_ACOAR3m	trans-2-enoyl-CoA reductase (NADPH) (C8:0)	1.3.1.38|1.3.1.8	Fatty acid elongation in mitochondria	Ctob_006699 or Ctob_004937	(1.0) cpd00005 + (1.0) cpd00067 + (1.0) cpd03130 --> (1) cpd00006 + (1) cpd01335
R_ECOAH4m	enoyl-CoA hydratase (C10:0)	-	Fatty acid elongation in mitochondria	Ctob_011886 or Ctob_010340 or Ctob_015145 or Ctob_014701	(1.0) cpd03118 --> (1) cpd03129 + (1) cpd00001
R_ACOAR2m	trans-2-enoyl-CoA reductase (NADPH) (C6:0)	1.3.1.8	Fatty acid elongation in mitochondria	Ctob_006699 or Ctob_004937	(1.0) cpd03125 + (1.0) cpd00005 + (1.0) cpd00067 --> (1) cpd00006 + (1) cpd03124
R_HACD4m	3-hydroxyacyl-CoA dehydrogenase (C10:0)	1.1.1.35	Fatty acid elongation in mitochondria	Ctob_008497	(1.0) cpd00004 + (1.0) cpd00067 + (1.0) cpd03119 --> (1) cpd03118 + (1) cpd00003
R_ACOAR7m	trans-2-enoyl-CoA reductase (NADPH) (C16:0)	1.3.1.38|1.3.1.8	Fatty acid elongation in mitochondria	Ctob_006699 or Ctob_004937	(1.0) cpd03126 + (1.0) cpd00005 + (1.0) cpd00067 --> (1) cpd00006 + (1) cpd00134
R_HACD3m	3-hydroxyacyl-CoA dehydrogenase (C8:0)	1.1.1.35	Fatty acid elongation in mitochondria	Ctob_008497	(1.0) cpd00004 + (1.0) cpd03121 + (1.0) cpd00067 --> (1) cpd00003 + (1) cpd03120
R_ECOAH6m	enoyl-CoA hydratase (C14:0)	-	Fatty acid elongation in mitochondria	Ctob_011886 or Ctob_010340 or Ctob_015145 or Ctob_014701	(1.0) cpd03115 --> (1) cpd03127 + (1) cpd00001
R_ACACT5m	Decanoyl-CoA:acetyl-CoA C-acyltransferase	-	Fatty acid elongation in mitochondria	Ctob_014024	(1.0) cpd03128 + (1.0) cpd00022 --> (1) cpd00010 + (1) cpd03117
R_HACD2m	3-hydroxyacyl-CoA dehydrogenase (C6:0)	1.1.1.35	Fatty acid elongation in mitochondria	Ctob_008497	(1.0) cpd00004 + (1.0) cpd00067 + (1.0) cpd03123 --> (1) cpd00003 + (1) cpd03122
R_ECOAH5m	enoyl-CoA hydratase (C12:0)	-	Fatty acid elongation in mitochondria	Ctob_011886 or Ctob_010340 or Ctob_015145 or Ctob_014701	(1.0) cpd03116 --> (1) cpd02060 + (1) cpd00001
R_ACACT4m	Octanoyl-CoA:acetyl-CoA C-acyltransferase	2.3.1.16	Fatty acid elongation in mitochondria	Ctob_014024	(1.0) cpd01335 + (1.0) cpd00022 --> (1) cpd00010 + (1) cpd03119
R_AACPS3	long-chain-fatty-acid-[acyl-carrier-protein] ligase (16:0)	-	Fatty acid metabolism	Ctob_011497 or Ctob_008151 or Ctob_013047	(1.0) cpd00002 + (1.0) cpd00010 + (1.0) cpd00214 --> (1) cpd00067 + (1) cpd00018 + (1) cpd11476 + (1) cpd00012
R_LNLCCOAL	Linoleic acid:CoA ligase (AMP-forming)	-	Fatty acid metabolism	Ctob_013047 or Ctob_013047 or Ctob_011497 or Ctob_005014 or Ctob_010413	(1.0) cpd30347 + (1.0) cpd00010 + (1.0) cpd00002 --> (1) cpd00012 + (1) cpd00018 + (1) lnlccoa
R_ECOAH5	(S)-3-Hydroxydodecanoyl-CoA hydro-lyase	4.2.1.17|4.2.1.74	Fatty acid metabolism	Ctob_003729	(1.0) cpd00001 + (1.0) cpd02060 <=> (1) cpd03116
R_ECOAH4	(S)-Hydroxydecanoyl-CoA hydro-lyase	4.2.1.17|4.2.1.74	Fatty acid metabolism	Ctob_003729	(1.0) cpd00001 + (1.0) cpd03129 <=> (1) cpd03118
R_ECOAH7	(S)-3-Hydroxyhexadecanoyl-CoA hydro-lyase	4.2.1.17|4.2.1.74	Fatty acid metabolism	Ctob_003729	(1.0) cpd00001 + (1.0) cpd03126 <=> (1) cpd03113
R_ECOAH6	(S)-3-Hydroxytetradecanoyl-CoA hydro-lyase	4.2.1.17|4.2.1.74	Fatty acid metabolism	Ctob_003729	(1.0) cpd00001 + (1.0) cpd03127 <=> (1) cpd03115
R_ECOAH1	(S)-3-Hydroxybutanoyl-CoA hydro-lyase	4.2.1.17	Fatty acid metabolism	Ctob_003729	(1.0) cpd00650 + (1.0) cpd00001 <=> (1) cpd02234
R_ECOAH2	(S)-Hydroxyhexanoyl-CoA hydro-lyase	4.2.1.17|4.2.1.74	Fatty acid metabolism	Ctob_003729	(1.0) cpd00001 + (1.0) cpd03125 <=> (1) cpd03122
R_FACOAL160	Palmitate:CoA ligase (AMP-forming)	6.2.1.3	Fatty acid metabolism	Ctob_011521	(1.0) cpd00010 + (1.0) cpd00002 + (1.0) cpd00214 --> (1) cpd00012 + (1) cpd00018 + (1) cpd00134
R_CYTP450Rh	cytochrome P-450 reductase, chloroplast	-	Fatty acid metabolism	Ctob_012584	(1.0) cpd00067 + (1.0) cytP450o + (1.0) cpd00005 <=> (1) cytP450r + (1) cpd00006
R_LNLNCGCOAL	gamma-Linolenic acid:CoA ligase (AMP-forming)	-	Fatty acid metabolism	Ctob_013047 or Ctob_013047 or Ctob_011497 or Ctob_005014 or Ctob_010413	(1.0) lnlncg + (1.0) cpd00010 + (1.0) cpd00002 --> (1) cpd00012 + (1) cpd00018 + (1) lnlncgcoa
R_CACOAL	Coniferonic acid:CoA ligase (AMP-forming)	-	Fatty acid metabolism	Ctob_013047 or Ctob_013047 or Ctob_011497 or Ctob_005014 or Ctob_010413	(1.0) ca + (1.0) cpd00010 + (1.0) cpd00002 --> (1) cacoa + (1) cpd00012 + (1) cpd00018 + (1) cpd00067
R_HACD1	(S)-3-Hydroxybutanoyl-CoA:NAD oxidoreductase	1.1.1.35	Fatty acid metabolism	Ctob_008497	(1.0) cpd02234 + (1.0) cpd00003 --> (1) cpd00279 + (1) cpd00067 + (1) cpd00004
R_HACD2	(S)-hydroxyhexanoyl-CoA:NAD oxidoreductase	1.1.1.35	Fatty acid metabolism	Ctob_008497	(1.0) cpd03122 + (1.0) cpd00003 --> (1) cpd00067 + (1) cpd03123 + (1) cpd00004
R_HACD3	(S)-hydroxyoctanoyl-CoA:NAD oxidoreductase	1.1.1.35	Fatty acid metabolism	Ctob_008497	(1.0) cpd03120 + (1.0) cpd00003 --> (1) cpd00067 + (1) cpd03121 + (1) cpd00004
R_HACD4	(S)-hydroxydecanoyl-CoA:NAD oxidoreductase	1.1.1.35	Fatty acid metabolism	Ctob_008497	(1.0) cpd03118 + (1.0) cpd00003 --> (1) cpd00067 + (1) cpd03119 + (1) cpd00004
R_HACD6	(S)-3-Hydroxytetradecanoyl-CoA:NAD oxidoreductase	1.1.1.35	Fatty acid metabolism	Ctob_008497	(1.0) cpd03115 + (1.0) cpd00003 --> (1) cpd00067 + (1) cpd12689 + (1) cpd00004
R_HACD7	(S)-3-Hydroxyhexadecanoyl-CoA:NAD oxidoreductase	1.1.1.35	Fatty acid metabolism	Ctob_008497	(1.0) cpd03113 + (1.0) cpd00003 --> (1) cpd00067 + (1) cpd03114 + (1) cpd00004
R_ACACT5	Decanoyl-CoA:acetyl-CoA C-acyltransferase	2.3.1.9	Fatty acid metabolism	Ctob_014024	(1.0) cpd03117 + (1.0) cpd00010 <=> (1) cpd03128 + (1) cpd00022
R_ACACT4	Octanoyl-CoA:acetyl-CoA C-acyltransferase	2.3.1.16|2.3.1.9	Fatty acid metabolism	Ctob_014024	(1.0) cpd00010 + (1.0) cpd03119 <=> (1) cpd01335 + (1) cpd00022
R_ACACT7	myristoyl-CoA:acetylCoA C-myristoyltransferase	2.3.1.16|2.3.1.155	Fatty acid metabolism	Ctob_014024	(1.0) cpd00010 + (1.0) cpd03114 <=> (1) cpd01695 + (1) cpd00022
R_ACACT6	Lauroyl-CoA:acetyl-CoA C-acyltransferase	2.3.1.16|2.3.1.9	Fatty acid metabolism	Ctob_014024	(1.0) cpd12689 + (1.0) cpd00010 <=> (1) cpd01260 + (1) cpd00022
R_ACACT3	Hexanoyl-CoA:acetyl-CoA C-acyltransferase	2.3.1.9	Fatty acid metabolism	Ctob_014024	(1.0) cpd00010 + (1.0) cpd03121 <=> (1) cpd00022 + (1) cpd03124
R_LNLNCACOAL	alpha-Linolenic acid:CoA ligase (AMP-forming)	-	Fatty acid metabolism	Ctob_013047 or Ctob_013047 or Ctob_011497 or Ctob_005014 or Ctob_010413	(1.0) cpd00010 + (1.0) cpd00002 + (1.0) cpd30350 --> (1) cpd00012 + (1) cpd00018 + (1) lnlncacoa
R_PACOAL	Pinolenic acid:CoA ligase (AMP-forming)	-	Fatty acid metabolism	Ctob_013047 or Ctob_013047 or Ctob_011497 or Ctob_005014 or Ctob_010413	(1.0) pa + (1.0) cpd00010 + (1.0) cpd00002 --> (1) cpd00012 + (1) cpd00018 + (1) pacoa
R_HACD5	(S)-3-hydroxydodecanoyl-CoA:NAD oxidoreductase	1.1.1.35	Fatty acid metabolism	Ctob_008497	(1.0) cpd03116 + (1.0) cpd00003 --> (1) cpd00067 + (1) cpd03117 + (1) cpd00004
R_ECOAH3	(S)-Hydroxyoctanoyl-CoA hydro-lyase	4.2.1.17|4.2.1.74	Fatty acid metabolism	Ctob_003729	(1.0) cpd03130 + (1.0) cpd00001 <=> (1) cpd03120
R_ADCL	4-amino-4-deoxychorismate pyruvate-lyase	4.1.3.38	Folate biosynthesis	(Ctob_006591)	(1.0) cpd08210 --> (1) cpd00067 + (1) cpd00020 + (1) cpd00443
R_FOLD3	2-Amino-4-hydroxy-6-hydroxymethyl-7,8-dihydropteridine-	|2.5.1.15|	Folate biosynthesis	Ctob_000433	(1.0) cpd02920 + (1.0) cpd00443 --> (1) cpd00012 + (1) cpd00683 + (1) cpd00067
R_THFGLUSm	Tetrahydrofolate:L-glutamate gamma-ligase (ADP-forming)	-	Folate biosynthesis	Ctob_009507	(1.0) cpd00087 + (1.0) cpd00023 + (1.0) cpd00002 --> (1) cpd00008 + (1) cpd00009 + (1) cpd06227
R_DHPS	2-Amino-4-hydroxy-6-hydroxymethyl-7,8-dihydropteridine-	-	Folate biosynthesis	Ctob_000433	(1.0) cpd00954 + (1.0) cpd00443 --> (1) cpd00683 + (1) cpd00001
R_THFGLUH	gamma-glutamyl hydrolase	-	Folate biosynthesis	Ctob_015364	(1.0) cpd00001 + (1.0) cpd06227 --> (1) cpd00023 + (1) cpd00087 + (1) cpd00067
R_THFOR2	dihydrofolate reductase	|1.5.1.3|	Folate biosynthesis	Ctob_005352	(2.0) cpd00005 + (1.0) cpd00393 + (2.0) cpd00067 --> (2) cpd00006 + (1) cpd00087
R_THFOR1	5,6,7,8-Tetrahydrofolate:NAD+ oxidoreductase	|1.5.1.3|	Folate biosynthesis	Ctob_005352	(1.0) cpd00393 + (2.0) cpd00067 + (2.0) cpd00004 --> (1) cpd00087 + (2) cpd00003
R_DHFOR	Dihydrofolate:NAD+ oxidoreductase	1.5.1.3	Folate biosynthesis	Ctob_005352	(1.0) cpd00393 + (1.0) cpd00067 + (1.0) cpd00004 --> (1) cpd00330 + (1) cpd00003
R_DHFS	7,8-dihydropteroate:L-glutamate ligase (ADP-forming)	6.3.2.12	Folate biosynthesis	Ctob_002833	(1.0) cpd00683 + (1.0) cpd00002 + (1.0) cpd00023 --> (1) cpd00009 + (1) cpd00008 + (1) cpd00330 + (1) cpd00067
R_F2PP	D-Fructose 2-phosphate phosphatase	3.1.3.46	Fructose and mannose metabolism	(Ctob_002363)	(1.0) cpd00001 + (1.0) cpd02085 --> (1) cpd00009 + (1) cpd30321
R_MAKI	D-mannose aldose-ketose-isomerase	5.3.1.7	Fructose and mannose metabolism	Ctob_012054	(1.0) cpd00138 <=> (1) cpd30321
R_MPAKI	D-Mannose-6-phosphate ketol-isomerase	5.3.1.8	Fructose and mannose metabolism	Ctob_010303	(1.0) cpd00235 <=> (1) cpd00072
R_BFBPh	beta-D-Fructose 1,6-bisphosphate 1-phosphohydrolase, chloroplast	-	Fructose and mannose metabolism	Ctob_003438	(1.0) cpd19036 + (1.0) cpd00001 --> (1) cpd00072 + (1) cpd00009
R_GAMPG	GTP:alpha-D-mannose-1-phosphate guanylyltransferase	|2.7.7.13|	Fructose and mannose metabolism	Ctob_010248	(1.0) cpd00485 + (1.0) cpd00067 + (1.0) cpd00038 --> (1) cpd00012 + (1) cpd00083
R_PFK26	ATP:D-fructose-6-phosphate 2-phosphotransferase	2.7.1.105	Fructose and mannose metabolism	(Ctob_002363)	(1.0) cpd00072 + (1.0) cpd00002 --> (1) cpd00503 + (1) cpd00008 + (1) cpd00067
R_GGGH	galactosylglycerol galactohydrolase	3.2.1.22	Galactose metabolism	Ctob_011860	(1.0) cpd00001 + (1.0) cpd03197 --> (1) cpd00100 + (1) cpd00108
R_IAGT	UDPgalactose:myo-inositol 1-alpha-D-galactosyltransferase	|2.4.1.123|	Galactose metabolism	Ctob_007052	(1.0) cpd00121 + (1.0) cpd00043 --> (1) cpd00067 + (1) cpd00910 + (1) cpd00014
R_MGHA	melibiose galactohydrolase (glc-A)	3.2.1.22	Galactose metabolism	Ctob_011860	(1.0) cpd00001 + (1.0) cpd03198 --> (1) cpd19001 + (1) cpd00108
R_AGMIS	1-alpha-D-Galactosyl-myo-inositol:sucrose	2.4.1.82	Galactose metabolism	Ctob_011377	(1.0) cpd00910 + (1.0) cpd00076 --> (1) cpd00121 + (1) cpd00382
R_EMGH	epimelibiose galactohydrolase	3.2.1.22	Galactose metabolism	Ctob_011860	(1.0) cpd03196 + (1.0) cpd00001 --> (1) cpd00138 + (1) cpd00108
R_MGHB	melibiose galactohydrolase (glc-B)	3.2.1.22	Galactose metabolism	Ctob_011860	(1.0) cpd00001 + (1.0) cpd03198 --> (1) cpd00027 + (1) cpd00108
R_GALKh	ATP:D-galactose 1-phosphotransferase	2.7.1.6	Galactose metabolism	Ctob_006597	(1.0) cpd00002 + (1.0) cpd00108 --> (1) cpd00008 + (1) cpd00348 + (1) cpd00067
R_MLGH	Melibiitol galactohydrolase	3.2.1.22	Galactose metabolism	Ctob_011860	(1.0) cpd03195 + (1.0) cpd00001 --> (1) cpd00588 + (1) cpd00108
R_SYGH	stachyose galactohydrolase	3.2.1.22	Galactose metabolism	Ctob_011860	(1.0) cpd00001 + (1.0) cpd01133 --> (1) cpd00108 + (1) cpd00382
R_OAGMIG	3-O-alpha-D-Galactosyl-1D-myo-inositol galactohydrolase	3.2.1.22	Galactose metabolism	Ctob_011860	(1.0) cpd00910 + (1.0) cpd00001 --> (1) cpd00121 + (1) cpd00108
R_GLCURK	Glucuronokinase	-	Galactose metabolism	Ctob_006597	(1.0) cpd00164 + (1.0) cpd00002 --> (1) cpd00880 + (1) cpd00008
R_RGH	Raffinose galactohydrolase	3.2.1.22	Galactose metabolism	Ctob_011860	(1.0) cpd00382 + (1.0) cpd00001 --> (1) cpd00076 + (1) cpd00108
R_MTGH	manninotriose galactohydrolase	3.2.1.22	Galactose metabolism	Ctob_011860	(1.0) cpd00001 + (1.0) cpd03200 --> (1) cpd03198 + (1) cpd00108
R_PRDPARh	5-Phosphoribosylamine:pyrophosphate phosphoribosyltransferase	2.4.2.14	Glutamate metabolism	Ctob_002456	(1.0) cpd00053 + (1.0) cpd00001 + (1.0) cpd00103 --> (2) cpd00067 + (1) cpd00023 + (1) cpd01982 + (1) cpd00012
R_GLUS_ferr	glutamate synthase (ferrodoxin dependent)	-	Glutamate metabolism	Ctob_000994 and (Ctob_001765 or Ctob_008748 or Ctob_010054 or Ctob_007923)	(1.0) cpd00024 + (1.0) cpd00053 + (2.0) cpd11620 --> (2) cpd00067 + (2) cpd00023 + (2) cpd11621
R_GLNTAH	glutamine-tRNA aminoacylhydrolase	-	Glutamate metabolism	Ctob_000065	(1.0) cpd12060 + (1.0) cpd00001 --> (1) cpd11911 + (1) cpd00053
R_GDR_nadp_h	glutathione-disulfide reductase (NADP), chloroplast	1.8.1.7	Glutamate metabolism	(Ctob_007400)	(1.0) cpd00067 + (1.0) cpd00005 + (1.0) cpd00111 --> (1) cpd00006 + (2) cpd00042
R_GLUTL	glutamate---tRNA ligase	-	Glutamate metabolism	Ctob_008745	(1.0) cpd00023 + (1.0) cpd11912 + (1.0) cpd00002 --> (1) cpd00012 + (1) cpd00018 + (1) cpd12227
R_GAL	glutamate---ammonia ligase, cytosol	6.3.1.2	Glutamate metabolism	Ctob_000328 or Ctob_015317	(1.0) cpd00002 + (1.0) cpd00023 + (1.0) cpd00013 --> (1) cpd00053 + (1) cpd00009 + (1) cpd00008 + (1) cpd00067
R_GAM	glutaminase		Glutamate metabolism	Ctob_005321 or Ctob_003116	(1.0) cpd00001 + (1.0) cpd00053 --> (1) cpd00013 + (1) cpd00023
R_ARGDh	L-Glutamate 1-carboxy-lyase	4.1.1.15|4.1.1.19	Glutamate metabolism	Ctob_008475	(1.0) cpd00023 + (1.0) cpd00067 --> (1) cpd00281 + (1) cpd00011
R_ARGD	L-Glutamate 1-carboxy-lyase	4.1.1.15|4.1.1.19	Glutamate metabolism	Ctob_008475	(1.0) cpd00067 + (1.0) cpd00023 --> (1) cpd00281 + (1) cpd00011
R_GDRh	glutathione-disulfide reductase, chloroplast	1.8.1.7	Glutamate metabolism	(Ctob_007400)	(1.0) cpd00067 + (1.0) cpd00004 + (1.0) cpd00111 --> (1) cpd00003 + (2) cpd00042
R_GLUTAH	glutamate-tRNA aminoacylhydrolase	-	Glutamate metabolism	Ctob_000065	(1.0) cpd00001 + (1.0) cpd12227 --> (1) cpd00023 + (1) cpd11912
R_GTHS	gamma-L-Glutamyl-L-cysteine:glycine ligase (ADP-forming)	6.3.2.3	Glutamate metabolism;Glutathione metabolism	Ctob_004803	(1.0) cpd00002 + (1.0) cpd00506 + (1.0) cpd00033 --> (2) cpd00067 + (1) cpd00042 + (1) cpd00009 + (1) cpd00008
R_GALm	glutamate---ammonia ligase, mitochondria	6.3.1.2	Glutamate metabolism;Nitrogen metabolism	Ctob_000328 or Ctob_015317	(1.0) cpd00013 + (1.0) cpd00023 + (1.0) cpd00002 --> (1) cpd00008 + (1) cpd00053 + (1) cpd00009 + (1) cpd00067
R_GDH	glutamate dehydrogenase	1.4.1.2	Glutamate metabolism;Nitrogen metabolism;Arginine and proline metabolism	Ctob_013896	(1.0) cpd00023 + (1.0) cpd00001 + (1.0) cpd00003 --> (1) cpd00067 + (1) cpd00024 + (1) cpd00013 + (1) cpd00004
R_GDH_nadp	glutamate dehydrogenase [NAD(P)+]	1.4.1.2	Glutamate metabolism;Nitrogen metabolism;Arginine and proline metabolism	Ctob_013896	(1.0) cpd00023 + (1.0) cpd00006 + (1.0) cpd00001 --> (1) cpd00067 + (1) cpd00024 + (1) cpd00013 + (1) cpd00005
R_GTHAMPORh	AMP,sulfite:glutathione-disulfide oxidoreductase	|1.8.4.9|	Glutathione metabolism	Ctob_004267	(1.0) cpd00067 + (1.0) cpd00018 + (1.0) cpd00111 + (1.0) cpd00081 <=> (2) cpd00042 + (1) cpd00193
R_GTHAMPORm	AMP,sulfite:glutathione-disulfide oxidoreductase	|1.8.4.9|	Glutathione metabolism	Ctob_004267	(1.0) cpd00111 + (1.0) cpd00067 + (1.0) cpd00018 + (1.0) cpd00081 <=> (1) cpd00193 + (2) cpd00042
R_GTHPDSOR	glutathione:protein-disulfide oxidoreductase	1.8.4.2	Glutathione metabolism	Ctob_004635 or Ctob_008632 or Ctob_008435 or Ctob_002552 or Ctob_003089	(1.0) cpd12072 + (1.0) cpd00111 <=> (1) cpd12139 + (2) cpd00042
R_GGGAP	glutathione gamma-glutamylaminopeptidase	-	Glutathione metabolism	Ctob_005848	(1.0) cpd00042 + (1.0) cpd00001 --> (1) cpd00023 + (1) cpd01017
R_GTHAMPOR	AMP,sulfite:glutathione-disulfide oxidoreductase	|1.8.4.9|	Glutathione metabolism	Ctob_004267	(1.0) cpd00018 + (1.0) cpd00081 + (1.0) cpd00067 + (1.0) cpd00111 <=> (2) cpd00042 + (1) cpd00193
R_MGDGD4DS1829Z12Z1644Z7Z10Z13Z	monogalatcosyldiacylglycerol 16-carbon delta4-desaturase (18:2(9Z,12Z)/16:4(4Z,7Z,10Z,13Z))	-	Glycerolipid metabolism	Ctob_001765 or Ctob_008748 or Ctob_010054 or Ctob_007923	(1.0) mgdg1829Z12Z1637Z10Z13Z + (1.0) cpd00007 + (1.0) cpd11621 + (4.0) cpd00005 --> (1) mgdg1829Z12Z1644Z7Z10Z13Z + (4) cpd00006 + (2) cpd00001 + (1) cpd11620
R_MGDGS1819Z160	monogalactosyldiacylglycerol synthase (18:1(9Z)/16:0)	-	Glycerolipid metabolism	Ctob_001434 or Ctob_014050 or Ctob_003084	(1.0) 12dgr1819Z160 + (1.0) cpd00043 --> (1) mgdg1819Z160 + (1) cpd00014
R_TAGAH1819Z18111Z1835Z9Z12Z	triacylglycerol acylhydrolase (18:1(9Z)/18:1(11Z)/18:3(5Z,9Z,12Z))	-	Glycerolipid metabolism	Ctob_009590 or Ctob_012430	(1.0) cpd00001 + (1.0) tag1819Z18111Z1835Z9Z12Z --> (1) pa + (1) cpd00067 + (1) 12dgr1819Z18111Z
R_TAGAH1819Z1819Z1819Z	triacylglycerol acylhydrolase (18:1(9Z)/18:1(9Z)/18:1(9Z))	-	Glycerolipid metabolism	Ctob_009590 or Ctob_012430	(1.0) cpd00001 + (1.0) tag1819Z1819Z1819Z --> (1) cpd00067 + (1) 12dgr1819Z1819Z + (1) cpd00536
R_ALCD19y	Glycpd00167ol:NADP+ oxidoreductase	|1.1.1.1|1.1.1.2|1.1.1.21|1.1.1.72|	Glycerolipid metabolism	Ctob_009565	(1.0) cpd00005 + (1.0) cpd00448 + (1.0) cpd00067 <=> (1) cpd00100 + (1) cpd00006
R_TAGAH1801819Z1819Z	triacylglycerol acylhydrolase (18:0/18:1(9Z)/18:1(9Z))	-	Glycerolipid metabolism	Ctob_009590 or Ctob_012430	(1.0) tag1801819Z1819Z + (1.0) cpd00001 --> (1) cpd00067 + (1) 12dgr1801819Z + (1) cpd00536
R_ACOADAGAT18111Z1819Z1845Z9Z12Z15Z	acyl-CoA: diacylglycerol acyltransferase (18:4(5Z,9Z,12Z,15Z))	-	Glycerolipid metabolism	Ctob_005054 or Ctob_006326 or Ctob_015769 or Ctob_010663	(1.0) cacoa + (1.0) 12dgr18111Z1819Z --> (1) tag18111Z1819Z1845Z9Z12Z15Z + (1) cpd00010
R_DGTSD5DS1829Z12Z1835Z9Z12Z	delta5 desaturase (18:2(9Z,12Z)/18:3(5Z,9Z,12Z))	-	Glycerolipid metabolism	Ctob_003816	(1.0) cpd00007 + (1.0) dgts1829Z12Z1829Z12Z + (2.0) cpd00004 --> (1) dgts1829Z12Z1835Z9Z12Z + (2) cpd00003 + (2) cpd00001
R_AGPATCOA1819Z160	1-octadec-9-enoyl-sn-glycerol 3-phosphateO-acyltransferase (n-C16:0) (CoA substrate)		Glycerolipid metabolism	Ctob_004584	(1.0) 1odec9eg3p + (1.0) cpd00134 --> (1) pa1819Z160 + (1) cpd00010
R_DGDGD7DS1829Z12Z1617Z	digalatcosyldiacylglycerol palmitate delta7-desaturase (18:2(9Z,12Z)/16:1(7Z))	-	Glycerolipid metabolism	Ctob_003816 and (Ctob_001765 or Ctob_007923 or Ctob_008409)	(1.0) cpd00007 + (1.0) dgdg1829Z12Z160 + (1.0) cpd11621 + (4.0) cpd00005 --> (4) cpd00006 + (2) cpd00001 + (1) cpd11620 + (1) dgdg1829Z12Z1617Z
R_TAGAH1819Z1819Z1835Z9Z12Z	triacylglycerol acylhydrolase (18:1(9Z)/18:1(9Z)/18:3(5Z,9Z,12Z))	-	Glycerolipid metabolism	Ctob_009590 or Ctob_012430	(1.0) tag1819Z1819Z1835Z9Z12Z + (1.0) cpd00001 --> (1) pa + (1) cpd00067 + (1) 12dgr1819Z1819Z
R_DGTSDS1829Z12Z18111Z	oleate desaturase (18:2(9Z,12Z)/18:1(11Z))	-	Glycerolipid metabolism	Ctob_003816	(1.0) cpd00007 + (1.0) dgts1819Z18111Z + (2.0) cpd00004 --> (2) cpd00003 + (1) dgts1829Z12Z18111Z + (2) cpd00001
R_DAGK18111Z1819Z	diacylglycerol kinase (18:1(11Z)/18:1(9Z))	-	Glycerolipid metabolism	Ctob_005744 or Ctob_015338	(1.0) cpd00002 + (1.0) 12dgr18111Z1819Z --> (1) pa18111Z1819Z + (1) cpd00008 + (1) cpd00067
R_ACOADAGAT16018111Z1845Z9Z12Z15Z	acyl-CoA: diacylglycerol acyltransferase (18:4(5Z,9Z,12Z,15Z))	-	Glycerolipid metabolism	Ctob_005054 or Ctob_006326 or Ctob_015769 or Ctob_010663	(1.0) cacoa + (1.0) 12dgr16018111Z --> (1) tag16018111Z1845Z9Z12Z15Z + (1) cpd00010
R_TAGAH16018111Z18111Z	triacylglycerol acylhydrolase (16:0/18:1(11Z)/18:1(11Z))	-	Glycerolipid metabolism	Ctob_009590 or Ctob_012430	(1.0) tag16018111Z18111Z + (1.0) cpd00001 --> (1) cpd00067 + (1) cpd15269 + (1) 12dgr16018111Z
R_MGDGW6DS1829Z12Z1617Z	omega-6 desaturase (18:2(9Z,12Z)/16:1(7Z)) (MGDG)	-	Glycerolipid metabolism	Ctob_003816 and (Ctob_001765 or Ctob_007923 or Ctob_008409)	(1.0) cpd00007 + (1.0) mgdg1819Z1617Z + (1.0) cpd11621 + (4.0) cpd00005 --> (4) cpd00006 + (1) mgdg1829Z12Z1617Z + (2) cpd00001 + (1) cpd11620
R_ACOADAGAT18111Z1819Z160	acyl-CoA: diacylglycerol acyltransferase (16:0)	-	Glycerolipid metabolism	Ctob_005054 or Ctob_006326 or Ctob_015769 or Ctob_010663	(1.0) cpd00134 + (1.0) 12dgr18111Z1819Z --> (1) cpd00010 + (1) tag18111Z1819Z160
R_DGDGW3DS1839Z12Z15Z1627Z10Z	omega-3 desaturase (18:3(9Z,12Z,15Z)/16:2(7Z,10Z)) (DGDG)	-	Glycerolipid metabolism	Ctob_000127 and (Ctob_001765 or Ctob_007923 or Ctob_008409)	(1.0) cpd11621 + (1.0) dgdg1829Z12Z1627Z10Z + (1.0) cpd00007 + (4.0) cpd00005 --> (4) cpd00006 + (2) cpd00001 + (1) dgdg1839Z12Z15Z1627Z10Z + (1) cpd11620
R_TAGAH1601819Z1845Z9Z12Z15Z	triacylglycerol acylhydrolase (16:0/18:1(9Z)/18:4(5Z,9Z,12Z,15Z))	-	Glycerolipid metabolism	Ctob_009590 or Ctob_012430	(1.0) tag1601819Z1845Z9Z12Z15Z + (1.0) cpd00001 --> (1) ca + (1) 12dgr1601819Z
R_DGDGGH1829Z12Z1617Z	digalactosyl-diacylglycerol galactohydrolase (18:2(9Z,12Z)/16:1(7Z))	2.4.1.241	Glycerolipid metabolism	Ctob_007243	(1.0) cpd00001 + (1.0) dgdg1829Z12Z1617Z --> (1) mgdg1829Z12Z1617Z + (1) cpd00108
R_AGPAT18111Z160h	1-octadec-11-enoyl-sn-glycerol 3-phosphate O-acyltransferase (n-C16:0) (ACP substrate)	-	Glycerolipid metabolism	Ctob_002954 and (Ctob_008685 or Ctob_012317 or Ctob_005573)	(1.0) cpd11476 + (1.0) cpd15328 --> (1) pa18111Z160 + (1) cpd11493
R_ASQDPADS1839Z12Z15Z160	linoleate desaturase (2'-18:3(5Z,9Z,12Z)/18:3(9Z,12Z,15Z)/16:0)	-	Glycerolipid metabolism	Ctob_003816	(1.0) cpd00007 + (1.0) asqdpa1829Z12Z160 + (2.0) cpd00004 --> (2) cpd00003 + (2) cpd00001 + (1) asqdpa1839Z12Z15Z160
R_ACOADAGAT18111Z1819Z18111Z	acyl-CoA: diacylglycerol acyltransferase (18:1(11Z))	-	Glycerolipid metabolism	Ctob_005054 or Ctob_006326 or Ctob_015769 or Ctob_010663	(1.0) ocdcecoa + (1.0) 12dgr18111Z1819Z --> (1) tag18111Z1819Z18111Z + (1) cpd00010
R_DGDGGH1839Z12Z15Z1634Z7Z10Z	digalactosyl-diacylglycerol galactohydrolase (18:3(9Z,12Z,15Z)/16:3(4Z,7Z,10Z))	2.4.1.241	Glycerolipid metabolism	Ctob_007243	(1.0) cpd00001 + (1.0) dgdg1839Z12Z15Z1634Z7Z10Z --> (1) mgdg1839Z12Z15Z1634Z7Z10Z + (1) cpd00108
R_TAGAH16018111Z1845Z9Z12Z15Z	triacylglycerol acylhydrolase (16:0/18:1(11Z)/18:4(5Z,9Z,12Z,15Z))	-	Glycerolipid metabolism	Ctob_009590 or Ctob_012430	(1.0) tag16018111Z1845Z9Z12Z15Z + (1.0) cpd00001 --> (1) ca + (1) 12dgr16018111Z
R_DGTSDS1829Z12Z1845Z9Z12Z15Z2	oleate desaturase (18:2(9Z,12Z)/18:4(5Z,9Z,12Z,15Z))	-	Glycerolipid metabolism	Ctob_003816	(1.0) dgts1829Z12Z1835Z9Z12Z + (1.0) cpd00007 + (2.0) cpd00004 --> (2) cpd00003 + (2) cpd00001 + (1) dgts1829Z12Z1845Z9Z12Z15Z
R_PLDAGAT1601819Z1601	phospholipid: diacylglycerol acyltransferase (16:0)	-	Glycerolipid metabolism	Ctob_012317 or Ctob_003539	(1.0) pa18111Z160 + (1.0) 12dgr1601819Z --> (1) tag1601819Z160 + (1) cpd15328
R_PLDAGAT1601819Z1602	phospholipid: diacylglycerol acyltransferase (16:0)	-	Glycerolipid metabolism	Ctob_012317 or Ctob_003539	(1.0) pa1819Z160 + (1.0) 12dgr1601819Z --> (1) tag1601819Z160 + (1) 1odec9eg3p
R_DAGK18111Z160h	diacylglycerol kinase (18:1(11Z)/16:0)	-	Glycerolipid metabolism	Ctob_005744 or Ctob_015338	(1.0) cpd00002 + (1.0) 12dgr18111Z160 --> (1) pa18111Z160 + (1) cpd00008 + (1) cpd00067
R_DAGK1801819Zh	diacylglycerol kinase (18:0/18:1(9Z)), chloroplast	-	Glycerolipid metabolism	Ctob_005744 or Ctob_015338	(1.0) cpd00002 + (1.0) 12dgr1801819Z --> (1) cpd00067 + (1) cpd00008 + (1) pa1801819Z
R_TAGAH18111Z1819Z1845Z9Z12Z15Z	triacylglycerol acylhydrolase (18:1(11Z)/18:1(9Z)/18:4(5Z,9Z,12Z,15Z))	-	Glycerolipid metabolism	Ctob_009590 or Ctob_012430	(1.0) tag18111Z1819Z1845Z9Z12Z15Z + (1.0) cpd00001 --> (1) ca + (1) 12dgr18111Z1819Z
R_ACPT18111Z1819Z	betaine lipid synthase (3-amino-3-carboxypropyltransferase) (18:1(11Z)/18:1(9Z))	-	Glycerolipid metabolism	Ctob_000584	(1.0) cpd00017 + (1.0) 12dgr18111Z1819Z --> (1) dghs18111Z1819Z + (1) cpd00067 + (1) cpd00147
R_TAGAH18111Z18111Z1845Z9Z12Z15Z	triacylglycerol acylhydrolase (18:1(11Z)/18:1(11Z)/18:4(5Z,9Z,12Z,15Z))	-	Glycerolipid metabolism	Ctob_009590 or Ctob_012430	(1.0) cpd00001 + (1.0) tag18111Z18111Z1845Z9Z12Z15Z --> (1) 12dgr18111Z18111Z + (1) ca
R_DAGK1601819Zh	diacylglycerol kinase (16:0/18:1(9Z)), chloroplast	-	Glycerolipid metabolism	Ctob_005744 or Ctob_015338	(1.0) cpd00002 + (1.0) 12dgr1601819Z --> (1) pa1601819Z + (1) cpd00008 + (1) cpd00067
R_AGPAT1819Z18111Zh	1-octadec-9-enoyl-sn-glycerol 3-phosphateO-acyltransferase ((11Z)-C18:1) (ACP substrate)	-	Glycerolipid metabolism	Ctob_002954 and (Ctob_008685 or Ctob_012317 or Ctob_005573)	(1.0) 1odec9eg3p + (1.0) cpd11825 --> (1) pa1819Z18111Z + (1) cpd11493
R_PLDAGAT18111Z18111Z18111Z3	phospholipid: diacylglycerol acyltransferase (18:1(11Z))	-	Glycerolipid metabolism	Ctob_012317 or Ctob_003539	(1.0) pa1819Z18111Z + (1.0) 12dgr18111Z18111Z --> (1) 1odec9eg3p + (1) tag18111Z18111Z18111Z
R_AGPAT1819Z1819Zh	1-octadec-9-enoyl-sn-glycerol 3-phosphateO-acyltransferase ((9Z)-C18:1) (ACP substrate)	-	Glycerolipid metabolism	Ctob_002954 and (Ctob_008685 or Ctob_012317 or Ctob_005573)	(1.0) 1odec9eg3p + (1.0) cpd30416 --> (1) pa1819Z1819Z + (1) cpd11493
R_ACOADAGAT1601819Z18111Z	acyl-CoA: diacylglycerol acyltransferase (18:1(11Z))	-	Glycerolipid metabolism	Ctob_005054 or Ctob_006326 or Ctob_015769 or Ctob_010663	(1.0) ocdcecoa + (1.0) 12dgr1601819Z --> (1) tag1601819Z18111Z + (1) cpd00010
R_SQDGATCA18111Z160	sulfolipid 2'-O-acyltransferase (2'-18:3(5,9,12,15)/18:1(11Z)/16:0)		Glycerolipid metabolism	-	(1.0) cpd30554 + (1.0) cacoa --> (1) cpd00010 + (1) asqdca18111Z160
R_TAGAH1819Z1819Z1845Z9Z12Z15Z	triacylglycerol acylhydrolase (18:1(9Z)/18:1(9Z)/18:4(5Z,9Z,12Z,15Z))	-	Glycerolipid metabolism	Ctob_009590 or Ctob_012430	(1.0) tag1819Z1819Z1845Z9Z12Z15Z + (1.0) cpd00001 --> (1) ca + (1) 12dgr1819Z1819Z
R_DGTSDS1601845Z9Z12Z15Z	linoleate desaturase (16:0/18:4(5Z,9Z,12Z,15Z))	-	Glycerolipid metabolism	Ctob_003816	(1.0) cpd00007 + (1.0) dgts1601835Z9Z12Z + (2.0) cpd00004 --> (2) cpd00003 + (2) cpd00001 + (1) dgts1601845Z9Z12Z15Z
R_MGDGS1819Z1619Z	monogalactosyldiacylglycerol synthase (18:1(9Z)/16:1(9Z))	-	Glycerolipid metabolism	Ctob_001434 or Ctob_014050 or Ctob_003084	(1.0) cpd00043 + (1.0) 12dgr1819Z1619Z --> (1) mgdg1819Z1619Z + (1) cpd00014
R_PAPA1601819Z	phosphatidate phosphatase (16:0/18:1(9Z))		Glycerolipid metabolism	Ctob_014614	(1.0) pa1601819Z + (1.0) cpd00001 --> (1) cpd00009 + (1) 12dgr1601819Z
R_AGPATCOA1601819Z	1-hexadecanoyl-sn-glycerol 3-phosphate O-acyltransferase ((9Z)-C18:1) (CoA substrate)		Glycerolipid metabolism	Ctob_004584	(1.0) ocdce9coa + (1.0) cpd15327 --> (1) pa1601819Z + (1) cpd00010
R_PLDAGAT1819Z18111Z1601	phospholipid: diacylglycerol acyltransferase (16:0)	-	Glycerolipid metabolism	Ctob_012317 or Ctob_003539	(1.0) 12dgr1819Z18111Z + (1.0) pa18111Z160 --> (1) cpd15328 + (1) tag1819Z18111Z160
R_DGDGD4DS1819Z1634Z7Z10Z	digalatcosyldiacylglycerol 16-carbon delta4-desaturase (18:1(9Z)/16:3(4Z,7Z,10Z))	-	Glycerolipid metabolism	Ctob_001765	(1.0) dgdg1819Z1627Z10Z + (1.0) cpd00007 + (1.0) cpd11621 + (4.0) cpd00005 --> (4) cpd00006 + (2) cpd00001 + (1) cpd11620 + (1) dgdg1819Z1634Z7Z10Z
R_PAPA160h	Phosphatidate phosphatase (n-C16:0)		Glycerolipid metabolism	Ctob_014614	(1.0) cpd15524 + (1.0) cpd00001 --> (1) cpd00009 + (1) cpd15309
R_PLDAGAT1801819Z18111Z2	phospholipid: diacylglycerol acyltransferase (18:1(11Z))	-	Glycerolipid metabolism	Ctob_012317 or Ctob_003539	(1.0) pa18111Z18111Z + (1.0) 12dgr1801819Z --> (1) tag1801819Z18111Z + (1) cpd15328
R_PLDAGAT1801819Z18111Z3	phospholipid: diacylglycerol acyltransferase (18:1(11Z))	-	Glycerolipid metabolism	Ctob_012317 or Ctob_003539	(1.0) pa1819Z18111Z + (1.0) 12dgr1801819Z --> (1) 1odec9eg3p + (1) tag1801819Z18111Z
R_PLDAGAT1801819Z18111Z1	phospholipid: diacylglycerol acyltransferase (18:1(11Z))	-	Glycerolipid metabolism	Ctob_012317 or Ctob_003539	(1.0) pa16018111Z + (1.0) 12dgr1801819Z --> (1) tag1801819Z18111Z + (1) cpd15327
R_TAGAH1819Z1819Z180	triacylglycerol acylhydrolase (18:1(9Z)/18:1(9Z)/18:0)	-	Glycerolipid metabolism	Ctob_009590 or Ctob_012430	(1.0) cpd00001 + (1.0) tag1819Z1819Z180 --> (1) cpd00067 + (1) cpd01080 + (1) 12dgr1819Z1819Z
R_TAGAH1819Z1819Z160	triacylglycerol acylhydrolase (18:1(9Z)/18:1(9Z)/16:0)	-	Glycerolipid metabolism	Ctob_009590 or Ctob_012430	(1.0) cpd00001 + (1.0) tag1819Z1819Z160 --> (1) cpd00214 + (1) cpd00067 + (1) 12dgr1819Z1819Z
R_ACOADAGAT1819Z18111Z1819Z	acyl-CoA: diacylglycerol acyltransferase (18:1(9Z))	-	Glycerolipid metabolism	Ctob_005054 or Ctob_006326 or Ctob_015769 or Ctob_010663	(1.0) 12dgr1819Z18111Z + (1.0) ocdce9coa --> (1) cpd00010 + (1) tag1819Z18111Z1819Z
R_ACOADAGAT18111Z18111Z180	acyl-CoA: diacylglycerol acyltransferase (18:0)	-	Glycerolipid metabolism	Ctob_005054 or Ctob_006326 or Ctob_015769 or Ctob_010663	(1.0) 12dgr18111Z18111Z + (1.0) ocdccoa --> (1) tag18111Z18111Z180 + (1) cpd00010
R_ACOADAGAT18111Z18111Z160	acyl-CoA: diacylglycerol acyltransferase (16:0)	-	Glycerolipid metabolism	Ctob_005054 or Ctob_006326 or Ctob_015769 or Ctob_010663	(1.0) 12dgr18111Z18111Z + (1.0) cpd00134 --> (1) cpd00010 + (1) tag18111Z18111Z160
R_ASQDCADS1829Z12Z160	oleate desaturase (2'-18:4(5Z,9Z,12Z,15Z)/18:2(9Z,12Z)/16:0)	-	Glycerolipid metabolism	Ctob_003816	(1.0) cpd00007 + (1.0) asqdca1819Z160 + (2.0) cpd00004 --> (2) cpd00003 + (2) cpd00001 + (1) asqdca1829Z12Z160
R_MGDGW3DS1839Z12Z15Z1634Z7Z10Z	omega-3 desaturase (18:3(9Z,12Z,15Z)/16:3(4Z,7Z,10Z)) (MGDG)	-	Glycerolipid metabolism	Ctob_000127 and (Ctob_001765 or Ctob_007923 or Ctob_008409)	(1.0) cpd00007 + (1.0) mgdg1829Z12Z1634Z7Z10Z + (1.0) cpd11621 + (4.0) cpd00005 --> (1) mgdg1839Z12Z15Z1634Z7Z10Z + (4) cpd00006 + (2) cpd00001 + (1) cpd11620
R_PEDS1829Z12Z1835Z9Z12Z	oleate desaturase (18:2(9Z,12Z)/18:3(5Z,9Z,12Z)) (PE)	-	Glycerolipid metabolism	Ctob_003816	(1.0) pe1819Z1835Z9Z12Z + (1.0) cpd00007 + (2.0) cpd00004 --> (2) cpd00003 + (1) pe1829Z12Z1835Z9Z12Z + (2) cpd00001
R_DGTSDS18111Z1845Z9Z12Z15Z	linoleate desaturase (18:1(11Z)/18:4(5Z,9Z,12Z,15Z)) (DGTS)	-	Glycerolipid metabolism	Ctob_003816	(1.0) dgts18111Z1835Z9Z12Z + (1.0) cpd00007 + (2.0) cpd00004 --> (2) cpd00003 + (2) cpd00001 + (1) dgts18111Z1845Z9Z12Z15Z
R_DGDGW6DS1829Z12Z1637Z10Z13Z	omega-6 desaturase (18:2(9Z,12Z)/16:3(7Z,10Z,13Z)) (DGDG)	-	Glycerolipid metabolism	Ctob_003816 and (Ctob_001765 or Ctob_007923 or Ctob_008409)	(1.0) dgdg1819Z1637Z10Z13Z + (1.0) cpd00007 + (1.0) cpd11621 + (4.0) cpd00005 --> (4) cpd00006 + (2) cpd00001 + (1) cpd11620 + (1) dgdg1829Z12Z1637Z10Z13Z
R_DGDGW6DS1829Z12Z1619Z	omega-6 desaturase (18:2(9Z,12Z)/16:1(9Z)) (DGDG)	-	Glycerolipid metabolism	Ctob_003816 and (Ctob_001765 or Ctob_007923 or Ctob_008409)	(1.0) cpd11621 + (1.0) cpd00007 + (1.0) dgdg1819Z1619Z + (4.0) cpd00005 --> (4) cpd00006 + (1) dgdg1829Z12Z1619Z + (2) cpd00001 + (1) cpd11620
R_ACOADAGAT1819Z1819Z160	acyl-CoA: diacylglycerol acyltransferase (16:0)	-	Glycerolipid metabolism	Ctob_005054 or Ctob_006326 or Ctob_015769 or Ctob_010663	(1.0) cpd00134 + (1.0) 12dgr1819Z1819Z --> (1) cpd00010 + (1) tag1819Z1819Z160
R_DGDGW6DS1829Z12Z1617Z	omega-6 desaturase (18:2(9Z,12Z)/16:1(7Z)) (DGDG)	-	Glycerolipid metabolism	Ctob_003816 and (Ctob_001765 or Ctob_007923 or Ctob_008409)	(1.0) cpd00007 + (1.0) dgdg1819Z1617Z + (1.0) cpd11621 + (4.0) cpd00005 --> (4) cpd00006 + (2) cpd00001 + (1) cpd11620 + (1) dgdg1829Z12Z1617Z
R_FACOAL181	long-chain acyl-CoA synthetase (18:1(9Z))	-	Glycerolipid metabolism	Ctob_013047 or Ctob_013047 or Ctob_011497 or Ctob_005014 or Ctob_010413	(1.0) cpd00010 + (1.0) cpd00536 + (1.0) cpd00002 --> (1) cpd00012 + (1) cpd00018 + (1) ocdce9coa
R_PED5DS1801835Z9Z12Z	delta5 desaturase (18:0/18:3(5Z,9Z,12Z))	-	Glycerolipid metabolism	Ctob_003816	(1.0) pe1801829Z12Z + (1.0) cpd00007 + (2.0) cpd00004 --> (2) cpd00003 + (2) cpd00001 + (1) pe1801835Z9Z12Z
R_MGDGW6DS1819Z1627Z10Z	omega-6 desaturase (18:1(9Z)/16:2(7Z,10Z)) (MGDG)	-	Glycerolipid metabolism	Ctob_003816 and (Ctob_001765 or Ctob_007923 or Ctob_008409)	(1.0) cpd00007 + (1.0) mgdg1819Z1617Z + (1.0) cpd11621 + (4.0) cpd00005 --> (1) mgdg1819Z1627Z10Z + (4) cpd00006 + (2) cpd00001 + (1) cpd11620
R_DAGK1601819Z	diacylglycerol kinase (16:0/18:1(9Z))	-	Glycerolipid metabolism	Ctob_005744 or Ctob_015338	(1.0) cpd00002 + (1.0) 12dgr1601819Z --> (1) pa1601819Z + (1) cpd00008 + (1) cpd00067
R_DGTSDS1829Z12Z1845Z9Z12Z15Z1	linoleate desaturase (18:2(9Z,12Z)/18:4(5Z,9Z,12Z,15Z))	-	Glycerolipid metabolism	Ctob_003816	(1.0) dgts1819Z1845Z9Z12Z15Z + (1.0) cpd00007 + (2.0) cpd00004 --> (2) cpd00003 + (2) cpd00001 + (1) dgts1829Z12Z1845Z9Z12Z15Z
R_DGDGGH1829Z12Z1619Z	digalactosyl-diacylglycerol galactohydrolase (18:2(9Z,12Z)/16:1(9Z))	2.4.1.241	Glycerolipid metabolism	Ctob_007243	(1.0) dgdg1829Z12Z1619Z + (1.0) cpd00001 --> (1) mgdg1829Z12Z1619Z + (1) cpd00108
R_PLDAGAT18111Z18111Z18111Z1	phospholipid: diacylglycerol acyltransferase (18:1(11Z))	-	Glycerolipid metabolism	Ctob_012317 or Ctob_003539	(1.0) pa16018111Z + (1.0) 12dgr18111Z18111Z --> (1) tag18111Z18111Z18111Z + (1) cpd15327
R_PLDAGAT18111Z18111Z18111Z2	phospholipid: diacylglycerol acyltransferase (18:1(11Z))	-	Glycerolipid metabolism	Ctob_012317 or Ctob_003539	(1.0) 12dgr18111Z18111Z + (1.0) pa18111Z18111Z --> (1) cpd15328 + (1) tag18111Z18111Z18111Z
R_MGDGD4DS1829Z12Z1634Z7Z10Z	monogalatcosyldiacylglycerol 16-carbon delta4-desaturase (18:2(9Z,12Z)/16:3(4Z,7Z,10Z))	-	Glycerolipid metabolism	Ctob_000127 and (Ctob_001765 or Ctob_007923 or Ctob_008409)	(1.0) cpd00007 + (1.0) mgdg1829Z12Z1627Z10Z + (1.0) cpd11621 + (4.0) cpd00005 --> (4) cpd00006 + (2) cpd00001 + (1) mgdg1829Z12Z1634Z7Z10Z + (1) cpd11620
R_TAGAH16018111Z1835Z9Z12Z	triacylglycerol acylhydrolase (16:0/18:1(11Z)/18:3(5Z,9Z,12Z))	-	Glycerolipid metabolism	Ctob_009590 or Ctob_012430	(1.0) cpd00001 + (1.0) tag16018111Z1835Z9Z12Z --> (1) pa + (1) cpd00067 + (1) 12dgr16018111Z
R_ACOADAGAT18111Z1819Z180	acyl-CoA: diacylglycerol acyltransferase (18:0)	-	Glycerolipid metabolism	Ctob_005054 or Ctob_006326 or Ctob_015769 or Ctob_010663	(1.0) ocdccoa + (1.0) 12dgr18111Z1819Z --> (1) tag18111Z1819Z180 + (1) cpd00010
R_MGDGW3DS1829Z12Z1637Z10Z13Z	omega-3 desaturase (18:2(9Z,12Z)/16:3(7Z,10Z,13Z)) (MGDG)	-	Glycerolipid metabolism	Ctob_000127 and (Ctob_001765 or Ctob_007923 or Ctob_008409)	(1.0) cpd00007 + (1.0) mgdg1829Z12Z1627Z10Z + (1.0) cpd11621 + (4.0) cpd00005 --> (1) mgdg1829Z12Z1637Z10Z13Z + (4) cpd00006 + (2) cpd00001 + (1) cpd11620
R_ASQDCADS1839Z12Z15Z160	linoleate desaturase (2'-18:4(5Z,9Z,12Z,15Z)/18:3(9Z,12Z,15Z)/16:0)	-	Glycerolipid metabolism	Ctob_003816	(1.0) cpd00007 + (1.0) asqdca1829Z12Z160 + (2.0) cpd00004 --> (2) cpd00003 + (2) cpd00001 + (1) asqdca1839Z12Z15Z160
R_DAGAH1801819Z	1,2-diacyl-sn-glycerol acylhydrolase (18:0/18:1(9Z))	-	Glycerolipid metabolism	Ctob_004431 or Ctob_008276 or Ctob_012268 or Ctob_001222 or Ctob_007084 or Ctob_009290 or Ctob_000556 or Ctob_007199 or Ctob_004547 or Ctob_015040 or Ctob_002369	(1.0) cpd00001 + (1.0) 12dgr1801819Z --> (1) mag180 + (1) cpd00067 + (1) cpd00536
R_DAGK18111Z1819Zh	diacylglycerol kinase (18:1(11Z)/18:1(9Z)), chloroplast	-	Glycerolipid metabolism	Ctob_005744 or Ctob_015338	(1.0) cpd00002 + (1.0) 12dgr18111Z1819Z --> (1) pa18111Z1819Z + (1) cpd00008 + (1) cpd00067
R_PAPA181	phosphatidate phosphatase (18:1(11Z)/18:1(11Z))		Glycerolipid metabolism	Ctob_014614	(1.0) cpd00001 + (1.0) pa18111Z18111Z --> (1) cpd00009 + (1) 12dgr18111Z18111Z
R_PED5DS18111Z1835Z9Z12Z	delta5 desaturase (18:1(11Z)/18:3(5Z,9Z,12Z)) (PE)	-	Glycerolipid metabolism	Ctob_003816	(1.0) cpd00007 + (1.0) pe18111Z1829Z12Z + (2.0) cpd00004 --> (2) cpd00003 + (2) cpd00001 + (1) pe18111Z1835Z9Z12Z
R_ACOADAGAT1801819Z18111Z	acyl-CoA: diacylglycerol acyltransferase (18:1(11Z))	-	Glycerolipid metabolism	Ctob_005054 or Ctob_006326 or Ctob_015769 or Ctob_010663	(1.0) ocdcecoa + (1.0) 12dgr1801819Z --> (1) cpd00010 + (1) tag1801819Z18111Z
R_AGPAT1601819Zh	1-hexadecanoyl-sn-glycerol 3-phosphate O-acyltransferase ((9Z)-C18:1) (ACP substrate)	-	Glycerolipid metabolism	Ctob_002954 and (Ctob_008685 or Ctob_012317 or Ctob_005573)	(1.0) cpd30416 + (1.0) cpd15327 --> (1) pa1601819Z + (1) cpd11493
R_DGDGGH1819Z160	digalactosyl-diacylglycerol galactohydrolase (18:1(9Z)/16:0)	2.4.1.241	Glycerolipid metabolism	Ctob_007243	(1.0) dgdg1819Z160 + (1.0) cpd00001 --> (1) mgdg1819Z160 + (1) cpd00108
R_DGDGGH1839Z12Z15Z160	digalactosyl-diacylglycerol galactohydrolase (18:3(9Z,12Z,15Z)/16:0)	2.4.1.241	Glycerolipid metabolism	Ctob_007243	(1.0) cpd00001 + (1.0) dgdg1839Z12Z15Z160 --> (1) mgdg1839Z12Z15Z160 + (1) cpd00108
R_MAGAH18111Z	1-acylglycerol acylhydrolase (18:1(11Z))		Glycerolipid metabolism	Ctob_002373	(1.0) cpd00001 + (1.0) mag18111Z --> (1) cpd00100 + (1) cpd00067 + (1) cpd15269
R_MGDGW6DS1829Z12Z160	omega-6 desaturase (18:2(9Z,12Z)/16:0) (MGDG)	-	Glycerolipid metabolism	Ctob_003816 and (Ctob_001765 or Ctob_007923 or Ctob_008409)	(1.0) cpd00007 + (1.0) mgdg1819Z160 + (1.0) cpd11621 + (4.0) cpd00005 --> (2) cpd00001 + (4) cpd00006 + (1) mgdg1829Z12Z160 + (1) cpd11620
R_PAPA1801819Zh	phosphatidate phosphatase (18:0/18:1(9Z)), chloroplast		Glycerolipid metabolism	Ctob_014614	(1.0) cpd00001 + (1.0) pa1801819Z --> (1) 12dgr1801819Z + (1) cpd00009
R_DGDGGH1829Z12Z1634Z7Z10Z	digalactosyl-diacylglycerol galactohydrolase (18:2(9Z,12Z)/16:3(4Z,7Z,10Z))	2.4.1.241	Glycerolipid metabolism	Ctob_007243	(1.0) cpd00001 + (1.0) dgdg1829Z12Z1634Z7Z10Z --> (1) cpd00108 + (1) mgdg1829Z12Z1634Z7Z10Z
R_ACPT1819Z1819Z	betaine lipid synthase (3-amino-3-carboxypropyltransferase) (18:1(9Z)/18:1(9Z))	-	Glycerolipid metabolism	Ctob_000584	(1.0) cpd00017 + (1.0) 12dgr1819Z1819Z --> (1) dghs1819Z1819Z + (1) cpd00067 + (1) cpd00147
R_AGPAT160h	1-hexadecanoyl-sn-glycerol 3-phosphate O-acyltransferase (n-C16:0) (ACP substrate)	-	Glycerolipid metabolism	Ctob_002954 and (Ctob_008685 or Ctob_012317 or Ctob_005573)	(1.0) cpd11476 + (1.0) cpd15327 --> (1) cpd11493 + (1) cpd15524
R_ACOADAGAT1601819Z160	acyl-CoA: diacylglycerol acyltransferase (16:0)	-	Glycerolipid metabolism	Ctob_005054 or Ctob_006326 or Ctob_015769 or Ctob_010663	(1.0) cpd00134 + (1.0) 12dgr1601819Z --> (1) tag1601819Z160 + (1) cpd00010
R_PLDAGAT18111Z1819Z1819Z2	phospholipid: diacylglycerol acyltransferase (18:1(9Z))	-	Glycerolipid metabolism	Ctob_012317 or Ctob_003539	(1.0) 12dgr18111Z1819Z + (1.0) pa1801819Z --> (1) tag18111Z1819Z1819Z + (1) cpd15329
R_PLDAGAT18111Z1819Z1819Z3	phospholipid: diacylglycerol acyltransferase (18:1(9Z))	-	Glycerolipid metabolism	Ctob_012317 or Ctob_003539	(1.0) pa18111Z1819Z + (1.0) 12dgr18111Z1819Z --> (1) tag18111Z1819Z1819Z + (1) cpd15328
R_DGTSDS1829Z12Z1829Z12Z2	oleate desaturase (18:2(9Z,12Z)/18:2(9Z,12Z))	-	Glycerolipid metabolism	Ctob_003816	(1.0) dgts1819Z1829Z12Z + (1.0) cpd00007 + (2.0) cpd00004 --> (2) cpd00003 + (2) cpd00001 + (1) dgts1829Z12Z1829Z12Z
R_DGTSDS1829Z12Z1829Z12Z1	oleate desaturase (18:2(9Z,12Z)/18:2(9Z,12Z))	-	Glycerolipid metabolism	Ctob_003816	(1.0) dgts1829Z12Z1819Z + (1.0) cpd00007 + (2.0) cpd00004 --> (2) cpd00003 + (2) cpd00001 + (1) dgts1829Z12Z1829Z12Z
R_DGTSDS1829Z12Z1819Z	oleate desaturase (18:2(9Z,12Z)/18:1(9Z))	-	Glycerolipid metabolism	Ctob_003816	(1.0) cpd00007 + (1.0) dgts1819Z1819Z + (2.0) cpd00004 --> (2) cpd00003 + (1) dgts1829Z12Z1819Z + (2) cpd00001
R_FACOAL180	long-chain acyl-CoA synthetase (18:0)	-	Glycerolipid metabolism	Ctob_013047 or Ctob_013047 or Ctob_011497 or Ctob_005014 or Ctob_010413	(1.0) cpd00010 + (1.0) cpd01080 + (1.0) cpd00002 --> (1) cpd00012 + (1) cpd00018 + (1) ocdccoa
R_DGDGW3DS1839Z12Z15Z1637Z10Z13Z1	omega-3 desaturase (18:3(9Z,12Z,15Z)/16:3(7Z,10Z,13Z)) (DGDG)	-	Glycerolipid metabolism	Ctob_000127 and (Ctob_001765 or Ctob_007923 or Ctob_008409)	(1.0) cpd11621 + (1.0) cpd00007 + (4.0) cpd00005 + (1.0) dgdg1829Z12Z1637Z10Z13Z --> (4) cpd00006 + (2) cpd00001 + (1) dgdg1839Z12Z15Z1637Z10Z13Z + (1) cpd11620
R_DGTSDS1839Z12Z15Z1819Z	linoleate desaturase (18:3(9Z,12Z,15Z)/18:1(9Z))	-	Glycerolipid metabolism	Ctob_003816	(1.0) dgts1829Z12Z1819Z + (1.0) cpd00007 + (2.0) cpd00004 --> (2) cpd00003 + (2) cpd00001 + (1) dgts1839Z12Z15Z1819Z
R_AGPATCOA1819Z1819Z	1-octadec-9-enoyl-sn-glycerol 3-phosphateO-acyltransferase ((9Z)-C18:1) (CoA substrate)		Glycerolipid metabolism	Ctob_004584	(1.0) ocdce9coa + (1.0) 1odec9eg3p --> (1) cpd00010 + (1) pa1819Z1819Z
R_TAGAH16018111Z1819Z	triacylglycerol acylhydrolase (16:0/18:1(11Z)/18:1(9Z))	-	Glycerolipid metabolism	Ctob_009590 or Ctob_012430	(1.0) tag16018111Z1819Z + (1.0) cpd00001 --> (1) cpd00067 + (1) cpd00536 + (1) 12dgr16018111Z
R_DGDGW6DS1829Z12Z1627Z10Z2	omega-6 desaturase (18:2(9Z,12Z)/16:2(7Z,10Z)) (DGDG)	-	Glycerolipid metabolism	Ctob_003816 and (Ctob_001765 or Ctob_007923 or Ctob_008409)	(1.0) cpd00007 + (1.0) cpd11621 + (4.0) cpd00005 + (1.0) dgdg1829Z12Z1617Z --> (1) dgdg1829Z12Z1627Z10Z + (4) cpd00006 + (2) cpd00001 + (1) cpd11620
R_ACPT16018111Z	betaine lipid synthase (3-amino-3-carboxypropyltransferase) (16:0/18:1(11Z))	-	Glycerolipid metabolism	Ctob_000584	(1.0) cpd00017 + (1.0) 12dgr16018111Z --> (1) dghs16018111Z + (1) cpd00067 + (1) cpd00147
R_DGDGGH1829Z12Z1637Z10Z13Z	digalactosyl-diacylglycerol galactohydrolase (18:2(9Z,12Z)/16:3(7Z,10Z,13Z))	2.4.1.241	Glycerolipid metabolism	Ctob_007243	(1.0) cpd00001 + (1.0) dgdg1829Z12Z1637Z10Z13Z --> (1) cpd00108 + (1) mgdg1829Z12Z1637Z10Z13Z
R_PLDAGAT18111Z1819Z1601	phospholipid: diacylglycerol acyltransferase (16:0)	-	Glycerolipid metabolism	Ctob_012317 or Ctob_003539	(1.0) pa18111Z160 + (1.0) 12dgr18111Z1819Z --> (1) tag18111Z1819Z160 + (1) cpd15328
R_DGTSDS1839Z12Z15Z1845Z9Z12Z15Z1	linoleate desaturase (18:3(9Z,12Z,15Z)/18:4(5Z,9Z,12Z,15Z))	-	Glycerolipid metabolism	Ctob_003816	(1.0) cpd00007 + (1.0) dgts1829Z12Z1845Z9Z12Z15Z + (2.0) cpd00004 --> (2) cpd00003 + (2) cpd00001 + (1) dgts1839Z12Z15Z1845Z9Z12Z15Z
R_DGTSDS1839Z12Z15Z1845Z9Z12Z15Z2	linoleate desaturase (18:3(9Z,12Z,15Z)/18:4(5Z,9Z,12Z,15Z))	-	Glycerolipid metabolism	Ctob_003816	(1.0) dgts1839Z12Z15Z1835Z9Z12Z + (1.0) cpd00007 + (2.0) cpd00004 --> (2) cpd00003 + (2) cpd00001 + (1) dgts1839Z12Z15Z1845Z9Z12Z15Z
R_TAGAH16018111Z180	triacylglycerol acylhydrolase (16:0/18:1(11Z)/18:0)	-	Glycerolipid metabolism	Ctob_009590 or Ctob_012430	(1.0) tag16018111Z180 + (1.0) cpd00001 --> (1) cpd01080 + (1) cpd00067 + (1) 12dgr16018111Z
R_ACOADAGAT18111Z1819Z1819Z	acyl-CoA: diacylglycerol acyltransferase (18:1(9Z))	-	Glycerolipid metabolism	Ctob_005054 or Ctob_006326 or Ctob_015769 or Ctob_010663	(1.0) ocdce9coa + (1.0) 12dgr18111Z1819Z --> (1) cpd00010 + (1) tag18111Z1819Z1819Z
R_TAGAH18111Z1819Z180	triacylglycerol acylhydrolase (18:1(11Z)/18:1(9Z)/18:0)	-	Glycerolipid metabolism	Ctob_009590 or Ctob_012430	(1.0) tag18111Z1819Z180 + (1.0) cpd00001 --> (1) cpd01080 + (1) cpd00067 + (1) 12dgr18111Z1819Z
R_PLDAGAT1801819Z1819Z4	phospholipid: diacylglycerol acyltransferase (18:1(9Z))	-	Glycerolipid metabolism	Ctob_012317 or Ctob_003539	(1.0) pa1819Z1819Z + (1.0) 12dgr1801819Z --> (1) tag1801819Z1819Z + (1) 1odec9eg3p
R_PLDAGAT1801819Z1819Z2	phospholipid: diacylglycerol acyltransferase (18:1(9Z))	-	Glycerolipid metabolism	Ctob_012317 or Ctob_003539	(1.0) 12dgr1801819Z + (1.0) pa1801819Z --> (1) tag1801819Z1819Z + (1) cpd15329
R_PLDAGAT1801819Z1819Z3	phospholipid: diacylglycerol acyltransferase (18:1(9Z))	-	Glycerolipid metabolism	Ctob_012317 or Ctob_003539	(1.0) pa18111Z1819Z + (1.0) 12dgr1801819Z --> (1) cpd15328 + (1) tag1801819Z1819Z
R_PLDAGAT1801819Z1819Z1	phospholipid: diacylglycerol acyltransferase (18:1(9Z))	-	Glycerolipid metabolism	Ctob_012317 or Ctob_003539	(1.0) pa1601819Z + (1.0) 12dgr1801819Z --> (1) tag1801819Z1819Z + (1) cpd15327
R_PLDAGAT1819Z1819Z1819Z4	phospholipid: diacylglycerol acyltransferase (18:1(9Z))	-	Glycerolipid metabolism	Ctob_012317 or Ctob_003539	(1.0) pa1819Z1819Z + (1.0) 12dgr1819Z1819Z --> (1) tag1819Z1819Z1819Z + (1) 1odec9eg3p
R_ACOADAGAT1819Z1819Z180	acyl-CoA: diacylglycerol acyltransferase (18:0)	-	Glycerolipid metabolism	Ctob_005054 or Ctob_006326 or Ctob_015769 or Ctob_010663	(1.0) ocdccoa + (1.0) 12dgr1819Z1819Z --> (1) cpd00010 + (1) tag1819Z1819Z180
R_SQDGATPA1819Z160	sulfolipid 2'-O-acyltransferase (2'-18:3(5,9,12)/18:1(9Z)/16:0)		Glycerolipid metabolism	-	(1.0) cpd30556 + (1.0) pacoa --> (1) asqdpa1819Z160 + (1) cpd00010
R_SQDGATCA1819Z160	sulfolipid 2'-O-acyltransferase (2'-18:4(5,9,12,15)/18:1(9Z)/16:0)		Glycerolipid metabolism	-	(1.0) cpd30556 + (1.0) cacoa --> (1) asqdca1819Z160 + (1) cpd00010
R_TAGAH18111Z1819Z1819Z	triacylglycerol acylhydrolase (18:1(11Z)/18:1(9Z)/18:1(9Z))	-	Glycerolipid metabolism	Ctob_009590 or Ctob_012430	(1.0) tag18111Z1819Z1819Z + (1.0) cpd00001 --> (1) cpd00067 + (1) cpd00536 + (1) 12dgr18111Z1819Z
R_TAGAH18111Z1819Z1835Z9Z12Z	triacylglycerol acylhydrolase (18:1(11Z)/18:1(9Z)/18:3(5Z,9Z,12Z))	-	Glycerolipid metabolism	Ctob_009590 or Ctob_012430	(1.0) tag18111Z1819Z1835Z9Z12Z + (1.0) cpd00001 --> (1) pa + (1) cpd00067 + (1) 12dgr18111Z1819Z
R_TAGAH18111Z18111Z1819Z	triacylglycerol acylhydrolase (18:1(11Z)/18:1(11Z)/18:1(9Z))	-	Glycerolipid metabolism	Ctob_009590 or Ctob_012430	(1.0) tag18111Z18111Z1819Z + (1.0) cpd00001 --> (1) cpd00067 + (1) cpd00536 + (1) 12dgr18111Z18111Z
R_DAGAH18111Z1819Z	1,2-diacyl-sn-glycerol acylhydrolase (18:1(11Z)/18:1(9Z))		Glycerolipid metabolism	Ctob_002373	(1.0) cpd00001 + (1.0) 12dgr18111Z1819Z --> (1) mag18111Z + (1) cpd00067 + (1) cpd00536
R_MGDGW6DS1829Z12Z1627Z10Z2	omega-6 desaturase (18:2(9Z,12Z)/16:2(7Z,10Z)) (MGDG)	-	Glycerolipid metabolism	Ctob_003816 and (Ctob_001765 or Ctob_007923 or Ctob_008409)	(1.0) cpd00007 + (1.0) mgdg1829Z12Z1617Z + (1.0) cpd11621 + (4.0) cpd00005 --> (4) cpd00006 + (1) mgdg1829Z12Z1627Z10Z + (2) cpd00001 + (1) cpd11620
R_MGDGW6DS1829Z12Z1627Z10Z1	omega-6 desaturase (18:2(9Z,12Z)/16:2(7Z,10Z)) (MGDG)	-	Glycerolipid metabolism	Ctob_003816 and (Ctob_001765 or Ctob_007923 or Ctob_008409)	(1.0) mgdg1819Z1627Z10Z + (1.0) cpd00007 + (1.0) cpd11621 + (4.0) cpd00005 --> (4) cpd00006 + (1) mgdg1829Z12Z1627Z10Z + (2) cpd00001 + (1) cpd11620
R_AGPATCOA1801819Z	1-octadecanoyl-sn-glycerol 3-phosphate O-acyltransferase ((9Z)-C18:1) (CoA substrate)		Glycerolipid metabolism	Ctob_004584	(1.0) cpd15329 + (1.0) ocdce9coa --> (1) cpd00010 + (1) pa1801819Z
R_PLDAGAT18111Z18111Z1819Z1	phospholipid: diacylglycerol acyltransferase (18:1(9Z))	-	Glycerolipid metabolism	Ctob_012317 or Ctob_003539	(1.0) pa1601819Z + (1.0) 12dgr18111Z18111Z --> (1) tag18111Z18111Z1819Z + (1) cpd15327
R_PLDAGAT18111Z18111Z1819Z2	phospholipid: diacylglycerol acyltransferase (18:1(9Z))	-	Glycerolipid metabolism	Ctob_012317 or Ctob_003539	(1.0) 12dgr18111Z18111Z + (1.0) pa1801819Z --> (1) tag18111Z18111Z1819Z + (1) cpd15329
R_PLDAGAT18111Z18111Z1819Z3	phospholipid: diacylglycerol acyltransferase (18:1(9Z))	-	Glycerolipid metabolism	Ctob_012317 or Ctob_003539	(1.0) pa18111Z1819Z + (1.0) 12dgr18111Z18111Z --> (1) tag18111Z18111Z1819Z + (1) cpd15328
R_PLDAGAT18111Z18111Z1819Z4	phospholipid: diacylglycerol acyltransferase (18:1(9Z))	-	Glycerolipid metabolism	Ctob_012317 or Ctob_003539	(1.0) 12dgr18111Z18111Z + (1.0) pa1819Z1819Z --> (1) tag18111Z18111Z1819Z + (1) 1odec9eg3p
R_DGDGGH1839Z12Z15Z1644Z7Z10Z13Z	digalactosyl-diacylglycerol galactohydrolase (18:3(9Z,12Z,15Z)/16:4(4Z,7Z,10Z,13Z))	2.4.1.241	Glycerolipid metabolism	Ctob_007243	(1.0) cpd00001 + (1.0) dgdg1839Z12Z15Z1644Z7Z10Z13Z --> (1) cpd00108 + (1) mgdg1839Z12Z15Z1644Z7Z10Z13Z
R_ACOADAGAT1819Z1819Z1819Z	acyl-CoA: diacylglycerol acyltransferase (18:1(9Z))	-	Glycerolipid metabolism	Ctob_005054 or Ctob_006326 or Ctob_015769 or Ctob_010663	(1.0) ocdce9coa + (1.0) 12dgr1819Z1819Z --> (1) cpd00010 + (1) tag1819Z1819Z1819Z
R_SQDGW3DS1839Z12Z15Z160	omega-3 desaturase (18:3(9Z,12Z,15Z)/16:0) (SQDG)	-	Glycerolipid metabolism	Ctob_000127 and (Ctob_001765 or Ctob_007923 or Ctob_008409)	(1.0) cpd00007 + (1.0) sqdg1829Z12Z160 + (1.0) cpd11621 + (4.0) cpd00005 --> (1) sqdg1839Z12Z15Z160 + (4) cpd00006 + (2) cpd00001 + (1) cpd11620
R_DGDGW3DS1819Z1637Z10Z13Z	omega-3 desaturase (18:1(9Z)/16:3(7Z,10Z,13Z)) (DGDG)	-	Glycerolipid metabolism	Ctob_000127 and (Ctob_001765 or Ctob_007923 or Ctob_008409)	(1.0) dgdg1819Z1627Z10Z + (1.0) cpd00007 + (1.0) cpd11621 + (4.0) cpd00005 --> (1) dgdg1819Z1637Z10Z13Z + (4) cpd00006 + (2) cpd00001 + (1) cpd11620
R_ACOADAGAT16018111Z1819Z	acyl-CoA: diacylglycerol acyltransferase (18:1(9Z))	-	Glycerolipid metabolism	Ctob_005054 or Ctob_006326 or Ctob_015769 or Ctob_010663	(1.0) ocdce9coa + (1.0) 12dgr16018111Z --> (1) cpd00010 + (1) tag16018111Z1819Z
R_PLDAGAT1819Z18111Z18111Z1	phospholipid: diacylglycerol acyltransferase (18:1(11Z))	-	Glycerolipid metabolism	Ctob_012317 or Ctob_003539	(1.0) pa16018111Z + (1.0) 12dgr1819Z18111Z --> (1) tag1819Z18111Z18111Z + (1) cpd15327
R_TAGAH1819Z18111Z1819Z	triacylglycerol acylhydrolase (18:1(9Z)/18:1(11Z)/18:1(9Z))	-	Glycerolipid metabolism	Ctob_009590 or Ctob_012430	(1.0) cpd00001 + (1.0) tag1819Z18111Z1819Z --> (1) cpd00067 + (1) 12dgr1819Z18111Z + (1) cpd00536
R_ASQDPADS1829Z12Z160	oleate desaturase (2'-18:3(5Z,9Z,12Z)/18:2(9Z,12Z)/16:0)	-	Glycerolipid metabolism	Ctob_003816	(1.0) cpd00007 + (1.0) asqdpa1819Z160 + (2.0) cpd00004 --> (2) cpd00003 + (2) cpd00001 + (1) asqdpa1829Z12Z160
R_PAPA18111Z1819Zh	phosphatidate phosphatase (18:1(11Z)/18:1(9Z)), chloroplast		Glycerolipid metabolism	Ctob_014614	(1.0) pa18111Z1819Z + (1.0) cpd00001 --> (1) 12dgr18111Z1819Z + (1) cpd00009
R_ACOADAGAT16018111Z1835Z9Z12Z	acyl-CoA: diacylglycerol acyltransferase (18:3(5Z,9Z,12Z))	-	Glycerolipid metabolism	Ctob_005054 or Ctob_006326 or Ctob_015769 or Ctob_010663	(1.0) pacoa + (1.0) 12dgr16018111Z --> (1) cpd00010 + (1) tag16018111Z1835Z9Z12Z
R_G3PAT181h	glycerol-3-phosphate acyltransferase ((11Z)-C18:1)	-	Glycerolipid metabolism	Ctob_004584 or Ctob_005527 or Ctob_000861	(1.0) cpd00080 + (1.0) cpd11825 --> (1) cpd11493 + (1) cpd15328
R_TM16018111Z	betaine lipid synthase (trimethylase) (16:0/18:1(11Z))	-	Glycerolipid metabolism	Ctob_000584	(1.0) dghs16018111Z + (3.0) cpd00017 --> (3) cpd00019 + (3) cpd00067 + (1) dgts16018111Z
R_ACOADAGAT16018111Z160	acyl-CoA: diacylglycerol acyltransferase (16:0)	-	Glycerolipid metabolism	Ctob_005054 or Ctob_006326 or Ctob_015769 or Ctob_010663	(1.0) cpd00134 + (1.0) 12dgr16018111Z --> (1) tag16018111Z160 + (1) cpd00010
R_TAGAH18111Z18111Z180	triacylglycerol acylhydrolase (18:1(11Z)/18:1(11Z)/18:0)	-	Glycerolipid metabolism	Ctob_009590 or Ctob_012430	(1.0) tag18111Z18111Z180 + (1.0) cpd00001 --> (1) cpd01080 + (1) 12dgr18111Z18111Z + (1) cpd00067
R_SQDGS1819Z160	sulfolipid synthase (18:1(9Z)/16:0)	-	Glycerolipid metabolism	Ctob_011026 or Ctob_004250	(1.0) cpd08358 + (1.0) 12dgr1819Z160 --> (1) sqdg1819Z160 + (1) cpd00067 + (1) cpd00014
R_TAGAH1819Z18111Z18111Z	triacylglycerol acylhydrolase (18:1(9Z)/18:1(11Z)/18:1(11Z))	-	Glycerolipid metabolism	Ctob_009590 or Ctob_012430	(1.0) tag1819Z18111Z18111Z + (1.0) cpd00001 --> (1) cpd00067 + (1) cpd15269 + (1) 12dgr1819Z18111Z
R_PED5DS1819Z1835Z9Z12Z	delta5 desaturase (18:1(9Z)/18:3(5Z,9Z,12Z)) (PE)	-	Glycerolipid metabolism	Ctob_003816	(1.0) cpd00007 + (1.0) pe1819Z1829Z12Z + (2.0) cpd00004 --> (2) cpd00003 + (2) cpd00001 + (1) pe1819Z1835Z9Z12Z
R_TAGAH18111Z18111Z1835Z9Z12Z	triacylglycerol acylhydrolase (18:1(11Z)/18:1(11Z)/18:3(5Z,9Z,12Z))	-	Glycerolipid metabolism	Ctob_009590 or Ctob_012430	(1.0) tag18111Z18111Z1835Z9Z12Z + (1.0) cpd00001 --> (1) pa + (1) 12dgr18111Z18111Z + (1) cpd00067
R_DAGK1819Z18111Zh	diacylglycerol kinase (18:1(9Z)/18:1(11Z)), chloroplast	-	Glycerolipid metabolism	Ctob_005744 or Ctob_015338	(1.0) cpd00002 + (1.0) 12dgr1819Z18111Z --> (1) pa1819Z18111Z + (1) cpd00008 + (1) cpd00067
R_ACOADAGAT18111Z18111Z1819Z	acyl-CoA: diacylglycerol acyltransferase (18:1(9Z))	-	Glycerolipid metabolism	Ctob_005054 or Ctob_006326 or Ctob_015769 or Ctob_010663	(1.0) 12dgr18111Z18111Z + (1.0) ocdce9coa --> (1) tag18111Z18111Z1819Z + (1) cpd00010
R_DGDGGH1829Z12Z160	digalactosyl-diacylglycerol galactohydrolase (18:2(9Z,12Z)/16:0)	2.4.1.241	Glycerolipid metabolism	Ctob_007243	(1.0) cpd00001 + (1.0) dgdg1829Z12Z160 --> (1) cpd00108 + (1) mgdg1829Z12Z160
R_TAGAH1819Z18111Z1845Z9Z12Z15Z	triacylglycerol acylhydrolase (18:1(9Z)/18:1(11Z)/18:4(5Z,9Z,12Z,15Z))	-	Glycerolipid metabolism	Ctob_009590 or Ctob_012430	(1.0) cpd00001 + (1.0) tag1819Z18111Z1845Z9Z12Z15Z --> (1) 12dgr1819Z18111Z + (1) ca
R_MGDGW3DS1839Z12Z15Z1627Z10Z	omega-3 desaturase (18:3(9Z,12Z,15Z)/16:2(7Z,10Z)) (MGDG)	-	Glycerolipid metabolism	Ctob_000127 and (Ctob_001765 or Ctob_007923 or Ctob_008409)	(1.0) cpd00007 + (1.0) mgdg1829Z12Z1627Z10Z + (1.0) cpd11621 + (4.0) cpd00005 --> (1) mgdg1839Z12Z15Z1627Z10Z + (4) cpd00006 + (2) cpd00001 + (1) cpd11620
R_ACOADAGAT1819Z18111Z180	acyl-CoA: diacylglycerol acyltransferase (18:0)	-	Glycerolipid metabolism	Ctob_005054 or Ctob_006326 or Ctob_015769 or Ctob_010663	(1.0) 12dgr1819Z18111Z + (1.0) ocdccoa --> (1) cpd00010 + (1) tag1819Z18111Z180
R_PLDAGAT18111Z18111Z1601	phospholipid: diacylglycerol acyltransferase (16:0)	-	Glycerolipid metabolism	Ctob_012317 or Ctob_003539	(1.0) 12dgr18111Z18111Z + (1.0) pa18111Z160 --> (1) cpd15328 + (1) tag18111Z18111Z160
R_PLDAGAT18111Z18111Z1602	phospholipid: diacylglycerol acyltransferase (16:0)	-	Glycerolipid metabolism	Ctob_012317 or Ctob_003539	(1.0) pa1819Z160 + (1.0) 12dgr18111Z18111Z --> (1) 1odec9eg3p + (1) tag18111Z18111Z160
R_TAGAH1819Z18111Z180	triacylglycerol acylhydrolase (18:1(9Z)/18:1(11Z)/18:0)	-	Glycerolipid metabolism	Ctob_009590 or Ctob_012430	(1.0) cpd00001 + (1.0) tag1819Z18111Z180 --> (1) cpd00067 + (1) cpd01080 + (1) 12dgr1819Z18111Z
R_DGDGGH1839Z12Z15Z1627Z10Z	digalactosyl-diacylglycerol galactohydrolase (18:3(9Z,12Z,15Z)/16:2(7Z,10))	2.4.1.241	Glycerolipid metabolism	Ctob_007243	(1.0) cpd00001 + (1.0) dgdg1839Z12Z15Z1627Z10Z --> (1) mgdg1839Z12Z15Z1627Z10Z + (1) cpd00108
R_DGDGS1819Z160	digalactosyldiacylglycerol synthase (18:1(9Z)/16:0)	2.4.1.241	Glycerolipid metabolism	Ctob_007243	(1.0) mgdg1819Z160 + (1.0) cpd00043 --> (1) dgdg1819Z160 + (1) cpd00067 + (1) cpd00014
R_PLDAGAT16018111Z1601	phospholipid: diacylglycerol acyltransferase (16:0)	-	Glycerolipid metabolism	Ctob_012317 or Ctob_003539	(1.0) pa18111Z160 + (1.0) 12dgr16018111Z --> (1) tag16018111Z160 + (1) cpd15328
R_PLDAGAT16018111Z1602	phospholipid: diacylglycerol acyltransferase (16:0)	-	Glycerolipid metabolism	Ctob_012317 or Ctob_003539	(1.0) pa1819Z160 + (1.0) 12dgr16018111Z --> (1) tag16018111Z160 + (1) 1odec9eg3p
R_PLDAGAT1819Z1819Z18111Z1	phospholipid: diacylglycerol acyltransferase (18:1(11Z))	-	Glycerolipid metabolism	Ctob_012317 or Ctob_003539	(1.0) pa16018111Z + (1.0) 12dgr1819Z1819Z --> (1) cpd15327 + (1) tag1819Z1819Z18111Z
R_PLDAGAT1819Z1819Z18111Z2	phospholipid: diacylglycerol acyltransferase (18:1(11Z))	-	Glycerolipid metabolism	Ctob_012317 or Ctob_003539	(1.0) pa18111Z18111Z + (1.0) 12dgr1819Z1819Z --> (1) tag1819Z1819Z18111Z + (1) cpd15328
R_ACOADAGAT18111Z1819Z1835Z9Z12Z	acyl-CoA: diacylglycerol acyltransferase (18:3(5Z,9Z,12Z))	-	Glycerolipid metabolism	Ctob_005054 or Ctob_006326 or Ctob_015769 or Ctob_010663	(1.0) pacoa + (1.0) 12dgr18111Z1819Z --> (1) tag18111Z1819Z1835Z9Z12Z + (1) cpd00010
R_PAPA1819Z1619Zh	phosphatidate phosphatase (18:1(9Z)/16:1(9Z))		Glycerolipid metabolism	Ctob_014614	(1.0) cpd00001 + (1.0) pa1819Z1619Z --> (1) 12dgr1819Z1619Z + (1) cpd00009
R_DGDGGH1819Z1617Z	digalactosyl-diacylglycerol galactohydrolase (18:1(9Z)/16:1(7Z))	2.4.1.241	Glycerolipid metabolism	Ctob_007243	(1.0) cpd00001 + (1.0) dgdg1819Z1617Z --> (1) mgdg1819Z1617Z + (1) cpd00108
R_DAGK181	diacylglycerol kinase (18:1(11Z)/18:1(11Z))	-	Glycerolipid metabolism	Ctob_005744 or Ctob_015338	(1.0) 12dgr18111Z18111Z + (1.0) cpd00002 --> (1) cpd00008 + (1) cpd00067 + (1) pa18111Z18111Z
R_PEDS18111Z1845Z9Z12Z15Z	linoleate desaturase (18:1(11Z)/18:4(5Z,9Z,12Z,15Z)) (PE)	-	Glycerolipid metabolism	Ctob_003816	(1.0) pe18111Z1835Z9Z12Z + (1.0) cpd00007 + (2.0) cpd00004 --> (2) cpd00003 + (2) cpd00001 + (1) pe18111Z1845Z9Z12Z15Z
R_DGTSDS1819Z1829Z12Z	oleate desaturase (18:1(9Z)/18:2(9Z,12Z)) (DGTS)	-	Glycerolipid metabolism	Ctob_003816	(1.0) cpd00007 + (1.0) dgts1819Z1819Z + (2.0) cpd00004 --> (1) dgts1819Z1829Z12Z + (2) cpd00003 + (2) cpd00001
R_ACPT1601819Z	betaine lipid synthase (3-amino-3-carboxypropyltransferase) (16:0/18:1(9Z))	-	Glycerolipid metabolism	Ctob_000584	(1.0) cpd00017 + (1.0) 12dgr1601819Z --> (1) cpd00067 + (1) dghs1601819Z + (1) cpd00147
R_PLDAGAT1801819Z1602	phospholipid: diacylglycerol acyltransferase (16:0)	-	Glycerolipid metabolism	Ctob_012317 or Ctob_003539	(1.0) pa1819Z160 + (1.0) 12dgr1801819Z --> (1) 1odec9eg3p + (1) tag1801819Z160
R_DAGAH1819Z1819Z	1,2-diacyl-sn-glycerol acylhydrolase (18:1(9Z)/18:1(9Z))		Glycerolipid metabolism	Ctob_002373	(1.0) cpd00001 + (1.0) 12dgr1819Z1819Z --> (1) cpd00067 + (1) cpd00536 + (1) mag1819Z
R_DAGK1819Z160h	diacylglycerol kinase (18:1(9Z)/16:0)	-	Glycerolipid metabolism	Ctob_005744 or Ctob_015338	(1.0) cpd00002 + (1.0) 12dgr1819Z160 --> (1) pa1819Z160 + (1) cpd00008 + (1) cpd00067
R_ACOADAGAT1819Z18111Z1835Z9Z12Z	acyl-CoA: diacylglycerol acyltransferase (18:3(5Z,9Z,12Z))	-	Glycerolipid metabolism	Ctob_005054 or Ctob_006326 or Ctob_015769 or Ctob_010663	(1.0) 12dgr1819Z18111Z + (1.0) pacoa --> (1) cpd00010 + (1) tag1819Z18111Z1835Z9Z12Z
R_DAGAH16018111Z	1,2-diacyl-sn-glycerol acylhydrolase (16:0/18:1(11Z))	-	Glycerolipid metabolism	Ctob_002373	(1.0) cpd00001 + (1.0) 12dgr16018111Z --> (1) cpd00067 + (1) cpd15269 + (1) mag160
R_DGDGGH1829Z12Z1627Z10Z	digalactosyl-diacylglycerol galactohydrolase (18:2(9Z,12Z)/16:2(7Z,10))	2.4.1.241	Glycerolipid metabolism	Ctob_007243	(1.0) cpd00001 + (1.0) dgdg1829Z12Z1627Z10Z --> (1) cpd00108 + (1) mgdg1829Z12Z1627Z10Z
R_DGTSD5DS1819Z1835Z9Z12Z	delta5 desaturase (18:1(9Z)/18:3(5Z,9Z,12Z)) (DGTS)	-	Glycerolipid metabolism	Ctob_003816	(1.0) dgts1819Z1829Z12Z + (1.0) cpd00007 + (2.0) cpd00004 --> (2) cpd00003 + (2) cpd00001 + (1) dgts1819Z1835Z9Z12Z
R_MGDGW3DS1839Z12Z15Z160	omega-3 desaturase (18:3(9Z,12Z,15Z)/16:0) (MGDG)	-	Glycerolipid metabolism	Ctob_000127 and (Ctob_001765 or Ctob_007923 or Ctob_008409)	(1.0) cpd00007 + (1.0) mgdg1829Z12Z160 + (1.0) cpd11621 + (4.0) cpd00005 --> (2) cpd00001 + (4) cpd00006 + (1) mgdg1839Z12Z15Z160 + (1) cpd11620
R_DGTSD5DS18111Z1835Z9Z12Z	delta5 desaturase (18:1(11Z)/18:3(5Z,9Z,12Z)) (DGTS)	-	Glycerolipid metabolism	Ctob_003816	(1.0) cpd00007 + (1.0) dgts18111Z1829Z12Z + (2.0) cpd00004 --> (2) cpd00003 + (1) dgts18111Z1835Z9Z12Z + (2) cpd00001
R_MGDGW3DS1829Z12Z1644Z7Z10Z13Z	omega-3 desaturase (18:2(9Z,12Z)/16:4(4Z,7Z,10Z,13Z))	-	Glycerolipid metabolism	Ctob_000127 and (Ctob_001765 or Ctob_007923 or Ctob_008409)	(1.0) cpd00007 + (1.0) mgdg1829Z12Z1634Z7Z10Z + (1.0) cpd11621 + (4.0) cpd00005 --> (1) mgdg1829Z12Z1644Z7Z10Z13Z + (4) cpd00006 + (2) cpd00001 + (1) cpd11620
R_TAGAH1801819Z18111Z	triacylglycerol acylhydrolase (18:0/18:1(9Z)/18:1(11Z))	-	Glycerolipid metabolism	Ctob_009590 or Ctob_012430	(1.0) cpd00001 + (1.0) tag1801819Z18111Z --> (1) cpd00067 + (1) cpd15269 + (1) 12dgr1801819Z
R_ACOADAGAT1801819Z1845Z9Z12Z15Z	acyl-CoA: diacylglycerol acyltransferase (18:4(5Z,9Z,12Z,15Z))	-	Glycerolipid metabolism	Ctob_005054 or Ctob_006326 or Ctob_015769 or Ctob_010663	(1.0) cacoa + (1.0) 12dgr1801819Z --> (1) tag1801819Z1845Z9Z12Z15Z + (1) cpd00010
R_MGDGW3DS1839Z12Z15Z1644Z7Z10Z13Z1	omega-3 desaturase (18:3(9Z,12Z,15Z)/16:4(4Z,7Z,10Z,13Z)) (MGDG)	-	Glycerolipid metabolism	Ctob_000127 and (Ctob_001765 or Ctob_007923 or Ctob_008409)	(1.0) mgdg1829Z12Z1644Z7Z10Z13Z + (1.0) cpd00007 + (1.0) cpd11621 + (4.0) cpd00005 --> (1) mgdg1839Z12Z15Z1644Z7Z10Z13Z + (4) cpd00006 + (2) cpd00001 + (1) cpd11620
R_DGDGW3DS1839Z12Z15Z1634Z7Z10Z	omega-3 desaturase (18:3(9Z,12Z,15Z)/16:3(4Z,7Z,10Z)) (DGDG)	-	Glycerolipid metabolism	Ctob_000127 and (Ctob_001765 or Ctob_007923 or Ctob_008409)	(1.0) cpd00007 + (1.0) cpd11621 + (4.0) cpd00005 + (1.0) dgdg1829Z12Z1634Z7Z10Z --> (4) cpd00006 + (2) cpd00001 + (1) dgdg1839Z12Z15Z1634Z7Z10Z + (1) cpd11620
R_ACOADAGAT1801819Z1835Z9Z12Z	acyl-CoA: diacylglycerol acyltransferase (18:3(5Z,9Z,12Z))	-	Glycerolipid metabolism	Ctob_005054 or Ctob_006326 or Ctob_015769 or Ctob_010663	(1.0) 12dgr1801819Z + (1.0) pacoa --> (1) tag1801819Z1835Z9Z12Z + (1) cpd00010
R_ACOADAGAT18111Z18111Z1845Z9Z12Z15Z	acyl-CoA: diacylglycerol acyltransferase (18:4(5Z,9Z,12Z,15Z))	-	Glycerolipid metabolism	Ctob_005054 or Ctob_006326 or Ctob_015769 or Ctob_010663	(1.0) cacoa + (1.0) 12dgr18111Z18111Z --> (1) cpd00010 + (1) tag18111Z18111Z1845Z9Z12Z15Z
R_MGDGW6DS1829Z12Z1619Z	omega-6 desaturase (18:2(9Z,12Z)/16:1(9Z)) (MGDG)	-	Glycerolipid metabolism	Ctob_003816 and (Ctob_001765 or Ctob_007923 or Ctob_008409)	(1.0) mgdg1819Z1619Z + (1.0) cpd00007 + (1.0) cpd11621 + (4.0) cpd00005 --> (4) cpd00006 + (2) cpd00001 + (1) mgdg1829Z12Z1619Z + (1) cpd11620
R_ACOADAGAT18111Z18111Z18111Z	acyl-CoA: diacylglycerol acyltransferase (18:1(11Z))	-	Glycerolipid metabolism	Ctob_005054 or Ctob_006326 or Ctob_015769 or Ctob_010663	(1.0) 12dgr18111Z18111Z + (1.0) ocdcecoa --> (1) tag18111Z18111Z18111Z + (1) cpd00010
R_DGDGGH1839Z12Z15Z1637Z10Z13Z	digalactosyl-diacylglycerol galactohydrolase (18:3(9Z,12Z,15Z)/16:3(7Z,10Z,13Z))	2.4.1.241	Glycerolipid metabolism	Ctob_007243	(1.0) cpd00001 + (1.0) dgdg1839Z12Z15Z1637Z10Z13Z --> (1) mgdg1839Z12Z15Z1637Z10Z13Z + (1) cpd00108
R_DGTSD5DS1601835Z9Z12Z	delta5 desaturase (16:0/18:3(5Z,9Z,12Z))	-	Glycerolipid metabolism	Ctob_003816	(1.0) dgts1601829Z12Z + (1.0) cpd00007 + (2.0) cpd00004 --> (2) cpd00003 + (2) cpd00001 + (1) dgts1601835Z9Z12Z
R_PAPA18111Z1819Z	phosphatidate phosphatase (18:1(11Z)/18:1(9Z))		Glycerolipid metabolism	Ctob_014614	(1.0) pa18111Z1819Z + (1.0) cpd00001 --> (1) cpd00009 + (1) 12dgr18111Z1819Z
R_AGPAT1819Z160h	1-octadec-9-enoyl-sn-glycerol 3-phosphateO-acyltransferase (n-C16:0) (ACP substrate)	-	Glycerolipid metabolism	Ctob_002954 and (Ctob_008685 or Ctob_012317 or Ctob_005573)	(1.0) cpd11476 + (1.0) 1odec9eg3p --> (1) pa1819Z160 + (1) cpd11493
R_PLDAGAT16018111Z1819Z4	phospholipid: diacylglycerol acyltransferase (18:1(9Z))	-	Glycerolipid metabolism	Ctob_012317 or Ctob_003539	(1.0) pa1819Z1819Z + (1.0) 12dgr16018111Z --> (1) tag16018111Z1819Z + (1) 1odec9eg3p
R_PLDAGAT16018111Z1819Z1	phospholipid: diacylglycerol acyltransferase (18:1(9Z))	-	Glycerolipid metabolism	Ctob_012317 or Ctob_003539	(1.0) pa1601819Z + (1.0) 12dgr16018111Z --> (1) tag16018111Z1819Z + (1) cpd15327
R_PLDAGAT16018111Z1819Z2	phospholipid: diacylglycerol acyltransferase (18:1(9Z))	-	Glycerolipid metabolism	Ctob_012317 or Ctob_003539	(1.0) 12dgr16018111Z + (1.0) pa1801819Z --> (1) tag16018111Z1819Z + (1) cpd15329
R_PLDAGAT16018111Z1819Z3	phospholipid: diacylglycerol acyltransferase (18:1(9Z))	-	Glycerolipid metabolism	Ctob_012317 or Ctob_003539	(1.0) pa18111Z1819Z + (1.0) 12dgr16018111Z --> (1) tag16018111Z1819Z + (1) cpd15328
R_AGPAT18111Z1819Zh	1-octadec-11-enoyl-sn-glycerol 3-phosphate O-acyltransferase ((9Z)-C18:1) (ACP substrate)	-	Glycerolipid metabolism	Ctob_002954 and (Ctob_008685 or Ctob_012317 or Ctob_005573)	(1.0) cpd30416 + (1.0) cpd15328 --> (1) pa18111Z1819Z + (1) cpd11493
R_SQDGATPA18111Z160	sulfolipid 2'-O-acyltransferase (2'-18:3(5,9,12)/18:1(11Z)/16:0)		Glycerolipid metabolism	-	(1.0) cpd30554 + (1.0) pacoa --> (1) asqdpa18111Z160 + (1) cpd00010
R_PLDAGAT1819Z1819Z1819Z1	phospholipid: diacylglycerol acyltransferase (18:1(9Z))	-	Glycerolipid metabolism	Ctob_012317 or Ctob_003539	(1.0) pa1601819Z + (1.0) 12dgr1819Z1819Z --> (1) cpd15327 + (1) tag1819Z1819Z1819Z
R_PLDAGAT1819Z1819Z1819Z2	phospholipid: diacylglycerol acyltransferase (18:1(9Z))	-	Glycerolipid metabolism	Ctob_012317 or Ctob_003539	(1.0) 12dgr1819Z1819Z + (1.0) pa1801819Z --> (1) cpd15329 + (1) tag1819Z1819Z1819Z
R_PLDAGAT1819Z1819Z1819Z3	phospholipid: diacylglycerol acyltransferase (18:1(9Z))	-	Glycerolipid metabolism	Ctob_012317 or Ctob_003539	(1.0) pa18111Z1819Z + (1.0) 12dgr1819Z1819Z --> (1) tag1819Z1819Z1819Z + (1) cpd15328
R_DGDGD4DS1829Z12Z1634Z7Z10Z	digalatcosyldiacylglycerol 16-carbon delta4-desaturase (18:2(9Z,12Z)/16:3(4Z,7Z,10Z))	-	Glycerolipid metabolism	Ctob_001765	(1.0) dgdg1829Z12Z1627Z10Z + (1.0) cpd00007 + (1.0) cpd11621 + (4.0) cpd00005 --> (4) cpd00006 + (2) cpd00001 + (1) cpd11620 + (1) dgdg1829Z12Z1634Z7Z10Z
R_PLDAGAT1819Z1819Z1601	phospholipid: diacylglycerol acyltransferase (16:0)	-	Glycerolipid metabolism	Ctob_012317 or Ctob_003539	(1.0) pa18111Z160 + (1.0) 12dgr1819Z1819Z --> (1) tag1819Z1819Z160 + (1) cpd15328
R_PLDAGAT1819Z1819Z1602	phospholipid: diacylglycerol acyltransferase (16:0)	-	Glycerolipid metabolism	Ctob_012317 or Ctob_003539	(1.0) pa1819Z160 + (1.0) 12dgr1819Z1819Z --> (1) tag1819Z1819Z160 + (1) 1odec9eg3p
R_PAPA16018111Z	phosphatidate phosphatase (16:0/18:1(11Z))		Glycerolipid metabolism	Ctob_014614	(1.0) pa16018111Z + (1.0) cpd00001 --> (1) cpd00009 + (1) 12dgr16018111Z
R_SQDGS18111Z160	sulfolipid synthase (18:1(11Z)/16:0)	-	Glycerolipid metabolism	Ctob_011026 or Ctob_004250	(1.0) cpd08358 + (1.0) 12dgr18111Z160 --> (1) cpd00067 + (1) cpd00014 + (1) cpd30554
R_TAGAH1801819Z160	triacylglycerol acylhydrolase (18:0/18:1(9Z)/16:0)	-	Glycerolipid metabolism	Ctob_009590 or Ctob_012430	(1.0) cpd00001 + (1.0) tag1801819Z160 --> (1) cpd00214 + (1) cpd00067 + (1) 12dgr1801819Z
R_PLDAGAT1819Z18111Z1819Z4	phospholipid: diacylglycerol acyltransferase (18:1(9Z))	-	Glycerolipid metabolism	Ctob_012317 or Ctob_003539	(1.0) 12dgr1819Z18111Z + (1.0) pa1819Z1819Z --> (1) 1odec9eg3p + (1) tag1819Z18111Z1819Z
R_TAGAH1819Z18111Z160	triacylglycerol acylhydrolase (18:1(9Z)/18:1(11Z)/16:0)	-	Glycerolipid metabolism	Ctob_009590 or Ctob_012430	(1.0) cpd00001 + (1.0) tag1819Z18111Z160 --> (1) cpd00214 + (1) cpd00067 + (1) 12dgr1819Z18111Z
R_TAGAH1601819Z18111Z	triacylglycerol acylhydrolase (16:0/18:1(9Z)/18:1(11Z))	-	Glycerolipid metabolism	Ctob_009590 or Ctob_012430	(1.0) tag1601819Z18111Z + (1.0) cpd00001 --> (1) cpd00067 + (1) cpd15269 + (1) 12dgr1601819Z
R_DGDGGH1819Z1637Z10Z13Z	digalactosyl-diacylglycerol galactohydrolase (18:1(9Z)/16:3(7Z,10Z,13Z))	2.4.1.241	Glycerolipid metabolism	Ctob_007243	(1.0) dgdg1819Z1637Z10Z13Z + (1.0) cpd00001 --> (1) mgdg1819Z1637Z10Z13Z + (1) cpd00108
R_TM1819Z18111Z	betaine lipid synthase (trimethylase) (18:1(9Z)/18:1(11Z))	-	Glycerolipid metabolism	Ctob_000584	(3.0) cpd00017 + (1.0) dghs1819Z18111Z --> (3) cpd00019 + (1) dgts1819Z18111Z + (3) cpd00067
R_DGTSDS1819Z1845Z9Z12Z15Z	linoleate desaturase (18:1(9Z)/18:4(5Z,9Z,12Z,15Z)) (DGTS)	-	Glycerolipid metabolism	Ctob_003816	(1.0) cpd00007 + (1.0) dgts1819Z1835Z9Z12Z + (2.0) cpd00004 --> (1) dgts1819Z1845Z9Z12Z15Z + (2) cpd00003 + (2) cpd00001
R_ACPT1819Z18111Z	betaine lipid synthase (3-amino-3-carboxypropyltransferase) (18:1(9Z)/18:1(11Z))	-	Glycerolipid metabolism	Ctob_000584	(1.0) cpd00017 + (1.0) 12dgr1819Z18111Z --> (1) cpd00067 + (1) cpd00147 + (1) dghs1819Z18111Z
R_TAGAH18111Z18111Z160	triacylglycerol acylhydrolase (18:1(11Z)/18:1(11Z)/16:0)	-	Glycerolipid metabolism	Ctob_009590 or Ctob_012430	(1.0) tag18111Z18111Z160 + (1.0) cpd00001 --> (1) cpd00214 + (1) cpd00067 + (1) 12dgr18111Z18111Z
R_MGDGW6DS1829Z12Z1637Z10Z13Z	omega-6 desaturase (18:2(9Z,12Z)/16:3(7Z,10Z,13Z)) (MGDG)	-	Glycerolipid metabolism	Ctob_003816 and (Ctob_001765 or Ctob_007923 or Ctob_008409)	(1.0) cpd00007 + (4.0) cpd00005 + (1.0) cpd11621 + (1.0) mgdg1819Z1637Z10Z13Z --> (1) mgdg1829Z12Z1637Z10Z13Z + (4) cpd00006 + (2) cpd00001 + (1) cpd11620
R_DGDGW6DS1829Z12Z1627Z10Z1	omega-6 desaturase (18:2(9Z,12Z)/16:2(7Z,10Z)) (DGDG)	-	Glycerolipid metabolism	Ctob_003816 and (Ctob_001765 or Ctob_007923 or Ctob_008409)	(1.0) dgdg1819Z1627Z10Z + (1.0) cpd00007 + (1.0) cpd11621 + (4.0) cpd00005 --> (1) dgdg1829Z12Z1627Z10Z + (4) cpd00006 + (2) cpd00001 + (1) cpd11620
R_ACOADAGAT16018111Z18111Z	acyl-CoA: diacylglycerol acyltransferase (18:1(11Z))	-	Glycerolipid metabolism	Ctob_005054 or Ctob_006326 or Ctob_015769 or Ctob_010663	(1.0) ocdcecoa + (1.0) 12dgr16018111Z --> (1) tag16018111Z18111Z + (1) cpd00010
R_MGDGW3DS1839Z12Z15Z1637Z10Z13Z1	omega-3 desaturase (18:3(9Z,12Z,15Z)/16:3(7Z,10Z,13Z)) (MGDG)	-	Glycerolipid metabolism	Ctob_000127 and (Ctob_001765 or Ctob_007923 or Ctob_008409)	(1.0) mgdg1829Z12Z1637Z10Z13Z + (1.0) cpd00007 + (1.0) cpd11621 + (4.0) cpd00005 --> (4) cpd00006 + (2) cpd00001 + (1) mgdg1839Z12Z15Z1637Z10Z13Z + (1) cpd11620
R_MGDGW3DS1839Z12Z15Z1637Z10Z13Z2	omega-3 desaturase (18:3(9Z,12Z,15Z)/16:3(7Z,10Z,13Z)) (MGDG)	-	Glycerolipid metabolism	Ctob_000127 and (Ctob_001765 or Ctob_007923 or Ctob_008409)	(1.0) mgdg1839Z12Z15Z1627Z10Z + (1.0) cpd00007 + (1.0) cpd11621 + (4.0) cpd00005 --> (4) cpd00006 + (2) cpd00001 + (1) mgdg1839Z12Z15Z1637Z10Z13Z + (1) cpd11620
R_DAGK1819Z1819Zh	diacylglycerol kinase (18:1(9Z)/18:1(9Z)), chloroplast	-	Glycerolipid metabolism	Ctob_005744 or Ctob_015338	(1.0) cpd00002 + (1.0) 12dgr1819Z1819Z --> (1) pa1819Z1819Z + (1) cpd00008 + (1) cpd00067
R_DAGAH18111Z18111Z	1,2-diacyl-sn-glycerol acylhydrolase (18:1(11Z)/18:1(11Z))		Glycerolipid metabolism	Ctob_002373	(1.0) 12dgr18111Z18111Z + (1.0) cpd00001 --> (1) mag18111Z + (1) cpd00067 + (1) cpd15269
R_DGDGW6DS1819Z1627Z10Z	omega-6 desaturase (18:1(9Z)/16:2(7Z,10Z)) (DGDG)	-	Glycerolipid metabolism	Ctob_003816 and (Ctob_001765 or Ctob_007923 or Ctob_008409)	(1.0) cpd00007 + (1.0) dgdg1819Z1617Z + (1.0) cpd11621 + (4.0) cpd00005 --> (1) dgdg1819Z1627Z10Z + (4) cpd00006 + (2) cpd00001 + (1) cpd11620
R_DGTSDS1829Z12Z1835Z9Z12Z	oleate desaturase (18:2(9Z,12Z)/18:3(5Z,9Z,12Z)) (DGTS)	-	Glycerolipid metabolism	Ctob_003816	(1.0) cpd00007 + (1.0) dgts1819Z1835Z9Z12Z + (2.0) cpd00004 --> (1) dgts1829Z12Z1835Z9Z12Z + (2) cpd00003 + (2) cpd00001
R_PLDAGAT18111Z1819Z1602	phospholipid: diacylglycerol acyltransferase (16:0)	-	Glycerolipid metabolism	Ctob_012317 or Ctob_003539	(1.0) pa1819Z160 + (1.0) 12dgr18111Z1819Z --> (1) tag18111Z1819Z160 + (1) 1odec9eg3p
R_ACOADAGAT1819Z18111Z18111Z	acyl-CoA: diacylglycerol acyltransferase (18:1(11Z))	-	Glycerolipid metabolism	Ctob_005054 or Ctob_006326 or Ctob_015769 or Ctob_010663	(1.0) 12dgr1819Z18111Z + (1.0) ocdcecoa --> (1) tag1819Z18111Z18111Z + (1) cpd00010
R_TM18111Z1819Z	betaine lipid synthase (trimethylase) (18:1(11Z)/18:1(9Z))	-	Glycerolipid metabolism	Ctob_000584	(1.0) dghs18111Z1819Z + (3.0) cpd00017 --> (3) cpd00019 + (3) cpd00067 + (1) dgts18111Z1819Z
R_DGTSDS1839Z12Z15Z18111Z	linoleate desaturase (18:3(9Z,12Z,15Z)/18:1(11Z))	-	Glycerolipid metabolism	Ctob_003816	(1.0) dgts1829Z12Z18111Z + (1.0) cpd00007 + (2.0) cpd00004 --> (2) cpd00003 + (2) cpd00001 + (1) dgts1839Z12Z15Z18111Z
R_ACOADAGAT1819Z18111Z160	acyl-CoA: diacylglycerol acyltransferase (16:0)	-	Glycerolipid metabolism	Ctob_005054 or Ctob_006326 or Ctob_015769 or Ctob_010663	(1.0) 12dgr1819Z18111Z + (1.0) cpd00134 --> (1) cpd00010 + (1) tag1819Z18111Z160
R_AGPAT1819Z1619Zh	1-octadec-9-enoyl-sn-glycerol 3-phosphateO-acyltransferase ((9Z)-C16:1) (ACP substrate)	-	Glycerolipid metabolism	Ctob_002954 and (Ctob_008685 or Ctob_012317 or Ctob_005573)	(1.0) 1odec9eg3p + (1.0) cpd15239 --> (1) pa1819Z1619Z + (1) cpd11493
R_DAGK1819Z1819Z	diacylglycerol kinase (18:1(9Z)/18:1(9Z))	-	Glycerolipid metabolism	Ctob_005744 or Ctob_015338	(1.0) cpd00002 + (1.0) 12dgr1819Z1819Z --> (1) pa1819Z1819Z + (1) cpd00008 + (1) cpd00067
R_G3PAT180h	glycerol-3-phosphate acyltransferase (C18:0)	-	Glycerolipid metabolism	Ctob_004584 or Ctob_005527 or Ctob_000861	(1.0) cpd00080 + (1.0) cpd12458 --> (1) cpd15329 + (1) cpd11493
R_SQDGS160	sulfolipid synthase (16:0/16:0)	-	Glycerolipid metabolism	Ctob_011026 or Ctob_004250	(1.0) cpd08358 + (1.0) cpd15309 --> (1) cpd00067 + (1) sqdg160 + (1) cpd00014
R_ACOADAGAT1819Z1819Z1845Z9Z12Z15Z	acyl-CoA: diacylglycerol acyltransferase (18:4(5Z,9Z,12Z,15Z))	-	Glycerolipid metabolism	Ctob_005054 or Ctob_006326 or Ctob_015769 or Ctob_010663	(1.0) cacoa + (1.0) 12dgr1819Z1819Z --> (1) tag1819Z1819Z1845Z9Z12Z15Z + (1) cpd00010
R_PAPA1819Z18111Zh	phosphatidate phosphatase (18:1(9Z)/18:1(11Z)), chloroplast		Glycerolipid metabolism	Ctob_014614	(1.0) pa1819Z18111Z + (1.0) cpd00001 --> (1) 12dgr1819Z18111Z + (1) cpd00009
R_DAGK160h	diacylglycerol kinase (n-C16:0)	-	Glycerolipid metabolism	Ctob_005744 or Ctob_015338	(1.0) cpd00002 + (1.0) cpd15309 --> (1) cpd00067 + (1) cpd00008 + (1) cpd15524
R_PLDAGAT1819Z18111Z1819Z1	phospholipid: diacylglycerol acyltransferase (18:1(9Z))	-	Glycerolipid metabolism	Ctob_012317 or Ctob_003539	(1.0) pa1601819Z + (1.0) 12dgr1819Z18111Z --> (1) tag1819Z18111Z1819Z + (1) cpd15327
R_PLDAGAT1819Z18111Z1819Z2	phospholipid: diacylglycerol acyltransferase (18:1(9Z))	-	Glycerolipid metabolism	Ctob_012317 or Ctob_003539	(1.0) 12dgr1819Z18111Z + (1.0) pa1801819Z --> (1) tag1819Z18111Z1819Z + (1) cpd15329
R_PAPA1601819Zh	phosphatidate phosphatase (16:0/18:1(9Z)), chloroplast		Glycerolipid metabolism	Ctob_014614	(1.0) pa1601819Z + (1.0) cpd00001 --> (1) 12dgr1601819Z + (1) cpd00009
R_PLDAGAT1819Z18111Z1819Z3	phospholipid: diacylglycerol acyltransferase (18:1(9Z))	-	Glycerolipid metabolism	Ctob_012317 or Ctob_003539	(1.0) pa18111Z1819Z + (1.0) 12dgr1819Z18111Z --> (1) cpd15328 + (1) tag1819Z18111Z1819Z
R_PLDAGAT1601819Z1819Z1	phospholipid: diacylglycerol acyltransferase (18:1(9Z))	-	Glycerolipid metabolism	Ctob_012317 or Ctob_003539	(1.0) pa1601819Z + (1.0) 12dgr1601819Z --> (1) cpd15327 + (1) tag1601819Z1819Z
R_PLDAGAT1601819Z1819Z2	phospholipid: diacylglycerol acyltransferase (18:1(9Z))	-	Glycerolipid metabolism	Ctob_012317 or Ctob_003539	(1.0) 12dgr1601819Z + (1.0) pa1801819Z --> (1) cpd15329 + (1) tag1601819Z1819Z
R_PLDAGAT1601819Z1819Z3	phospholipid: diacylglycerol acyltransferase (18:1(9Z))	-	Glycerolipid metabolism	Ctob_012317 or Ctob_003539	(1.0) pa18111Z1819Z + (1.0) 12dgr1601819Z --> (1) tag1601819Z1819Z + (1) cpd15328
R_DGDGD4DS1839Z12Z15Z1644Z7Z10Z13Z	digalatcosyldiacylglycerol 16-carbon delta4-desaturase (18:3(9Z,12Z,15Z)/16:4(4Z,7Z,10Z,13Z))	-	Glycerolipid metabolism	Ctob_001765	(1.0) cpd00007 + (1.0) dgdg1839Z12Z15Z1634Z7Z10Z + (1.0) cpd11621 + (4.0) cpd00005 --> (1) dgdg1839Z12Z15Z1644Z7Z10Z13Z + (4) cpd00006 + (2) cpd00001 + (1) cpd11620
R_ACOADAGAT1801819Z1819Z	acyl-CoA: diacylglycerol acyltransferase (18:1(9Z))	-	Glycerolipid metabolism	Ctob_005054 or Ctob_006326 or Ctob_015769 or Ctob_010663	(1.0) 12dgr1801819Z + (1.0) ocdce9coa --> (1) tag1801819Z1819Z + (1) cpd00010
R_DGTSDS1601829Z12Z	oleate desaturase (16:0/18:2(9Z,12Z))	-	Glycerolipid metabolism	Ctob_003816	(1.0) cpd00007 + (1.0) dgts1601819Z + (2.0) cpd00004 --> (2) cpd00003 + (2) cpd00001 + (1) dgts1601829Z12Z
R_PEDS1801829Z12Z	oleate desaturase (18:0/18:2(9Z,12Z))	-	Glycerolipid metabolism	Ctob_003816	(1.0) pe1801819Z + (1.0) cpd00007 + (2.0) cpd00004 --> (2) cpd00003 + (2) cpd00001 + (1) pe1801829Z12Z
R_TAGAH18111Z18111Z18111Z	triacylglycerol acylhydrolase (18:1(11Z)/18:1(11Z)/18:1(11Z))	-	Glycerolipid metabolism	Ctob_009590 or Ctob_012430	(1.0) cpd00001 + (1.0) tag18111Z18111Z18111Z --> (1) cpd00067 + (1) 12dgr18111Z18111Z + (1) cpd15269
R_DAGAH1601819Z	1,2-diacyl-sn-glycerol acylhydrolase (16:0/18:1(9Z))	-	Glycerolipid metabolism	Ctob_004431 or Ctob_008276 or Ctob_012268 or Ctob_001222 or Ctob_007084 or Ctob_009290 or Ctob_000556 or Ctob_007199 or Ctob_004547 or Ctob_015040 or Ctob_002369	(1.0) cpd00001 + (1.0) 12dgr1601819Z --> (1) cpd00067 + (1) cpd00536 + (1) mag160
R_G3PAT1819Zh	glycerol-3-phosphate acyltransferase ((9Z)-C18:1)	-	Glycerolipid metabolism	Ctob_004584 or Ctob_005527 or Ctob_000861	(1.0) cpd00080 + (1.0) cpd30416 --> (1) cpd11493 + (1) 1odec9eg3p
R_DGDGW3DS1839Z12Z15Z160	omega-3 desaturase (18:3(9Z,12Z,15Z)/16:0) (DGDG)	-	Glycerolipid metabolism	Ctob_000127 and (Ctob_001765 or Ctob_007923 or Ctob_008409)	(1.0) cpd00007 + (1.0) dgdg1829Z12Z160 + (1.0) cpd11621 + (4.0) cpd00005 --> (4) cpd00006 + (2) cpd00001 + (1) dgdg1839Z12Z15Z160 + (1) cpd11620
R_SQDGW6DS1829Z12Z160	omega-6 desaturase (18:2(9Z,12Z)/16:0) (SQDG)	-	Glycerolipid metabolism	Ctob_003816 and (Ctob_001765 or Ctob_007923 or Ctob_008409)	(1.0) cpd00007 + (1.0) sqdg1819Z160 + (1.0) cpd11621 + (4.0) cpd00005 --> (4) cpd00006 + (2) cpd00001 + (1) sqdg1829Z12Z160 + (1) cpd11620
R_PEDS1819Z1829Z12Z	oleate desaturase (18:1(9Z)/18:2(9Z,12Z)) (PE)	-	Glycerolipid metabolism	Ctob_003816	(1.0) pe1819Z1819Z + (1.0) cpd00007 + (2.0) cpd00004 --> (2) cpd00003 + (2) cpd00001 + (1) pe1819Z1829Z12Z
R_ACOADAGAT1601819Z1845Z9Z12Z15Z	acyl-CoA: diacylglycerol acyltransferase (18:4(5Z,9Z,12Z,15Z))	-	Glycerolipid metabolism	Ctob_005054 or Ctob_006326 or Ctob_015769 or Ctob_010663	(1.0) cacoa + (1.0) 12dgr1601819Z --> (1) tag1601819Z1845Z9Z12Z15Z + (1) cpd00010
R_PLDAGAT18111Z1819Z1819Z1	phospholipid: diacylglycerol acyltransferase (18:1(9Z))	-	Glycerolipid metabolism	Ctob_012317 or Ctob_003539	(1.0) pa1601819Z + (1.0) 12dgr18111Z1819Z --> (1) cpd15327 + (1) tag18111Z1819Z1819Z
R_PLDAGAT18111Z1819Z1819Z4	phospholipid: diacylglycerol acyltransferase (18:1(9Z))	-	Glycerolipid metabolism	Ctob_012317 or Ctob_003539	(1.0) pa1819Z1819Z + (1.0) 12dgr18111Z1819Z --> (1) tag18111Z1819Z1819Z + (1) 1odec9eg3p
R_TAGAH1601819Z160	triacylglycerol acylhydrolase (16:0/18:1(9Z)/16:0)	-	Glycerolipid metabolism	Ctob_009590 or Ctob_012430	(1.0) cpd00001 + (1.0) tag1601819Z160 --> (1) cpd00214 + (1) cpd00067 + (1) 12dgr1601819Z
R_DGDGW3DS1829Z12Z1637Z10Z13Z	omega-3 desaturase (18:2(9Z,12Z)/16:3(7Z,10Z,13Z)) (DGDG)	-	Glycerolipid metabolism	Ctob_000127 and (Ctob_001765 or Ctob_007923 or Ctob_008409)	(1.0) dgdg1829Z12Z1627Z10Z + (1.0) cpd00007 + (1.0) cpd11621 + (4.0) cpd00005 --> (4) cpd00006 + (2) cpd00001 + (1) cpd11620 + (1) dgdg1829Z12Z1637Z10Z13Z
R_PAPA1819Z1819Zh	phosphatidate phosphatase (18:1(9Z)/18:1(9Z)), chloroplast		Glycerolipid metabolism	Ctob_014614	(1.0) pa1819Z1819Z + (1.0) cpd00001 --> (1) 12dgr1819Z1819Z + (1) cpd00009
R_ACOADAGAT1801819Z160	acyl-CoA: diacylglycerol acyltransferase (16:0)	-	Glycerolipid metabolism	Ctob_005054 or Ctob_006326 or Ctob_015769 or Ctob_010663	(1.0) 12dgr1801819Z + (1.0) cpd00134 --> (1) cpd00010 + (1) tag1801819Z160
R_MGDGD4DS1819Z1644Z7Z10Z13Z	monogalatcosyldiacylglycerol 16-carbon delta4-desaturase (18:1(9Z)/16:4(4Z,7Z,10Z,13Z))	-	Glycerolipid metabolism	Ctob_001765 or Ctob_008748 or Ctob_010054 or Ctob_007923	(1.0) cpd00007 + (4.0) cpd00005 + (1.0) cpd11621 + (1.0) mgdg1819Z1637Z10Z13Z --> (1) mgdg1819Z1644Z7Z10Z13Z + (4) cpd00006 + (2) cpd00001 + (1) cpd11620
R_MAGAH160	1-acylglycerol acylhydrolase (16:0)		Glycerolipid metabolism	Ctob_002373	(1.0) cpd00001 + (1.0) mag160 --> (1) cpd00214 + (1) cpd00100 + (1) cpd00067
R_DGDGW6DS1829Z12Z1634Z7Z10Z	omega-6 desaturase (18:2(9Z,12Z)/16:3(4Z,7Z,10Z))	-	Glycerolipid metabolism	Ctob_003816 and (Ctob_001765 or Ctob_007923 or Ctob_008409)	(1.0) cpd00007 + (1.0) cpd11621 + (4.0) cpd00005 + (1.0) dgdg1819Z1634Z7Z10Z --> (4) cpd00006 + (2) cpd00001 + (1) cpd11620 + (1) dgdg1829Z12Z1634Z7Z10Z
R_TAGAH1801819Z1835Z9Z12Z	triacylglycerol acylhydrolase (18:0/18:1(9Z)/18:3(5Z,9Z,12Z))	-	Glycerolipid metabolism	Ctob_009590 or Ctob_012430	(1.0) tag1801819Z1835Z9Z12Z + (1.0) cpd00001 --> (1) pa + (1) cpd00067 + (1) 12dgr1801819Z
R_PAPA1819Z1819Z	phosphatidate phosphatase (18:1(9Z)/18:1(9Z))		Glycerolipid metabolism	Ctob_014614	(1.0) cpd00001 + (1.0) pa1819Z1819Z --> (1) cpd00009 + (1) 12dgr1819Z1819Z
R_PAPA1801819Z	phosphatidate phosphatase (18:0/18:1(9Z))		Glycerolipid metabolism	Ctob_014614	(1.0) cpd00001 + (1.0) pa1801819Z --> (1) cpd00009 + (1) 12dgr1801819Z
R_DGTSDS1839Z12Z15Z1835Z9Z12Z	linoleate desaturase (18:3(9Z,12Z,15Z)/18:3(5Z,9Z,12Z))	-	Glycerolipid metabolism	Ctob_003816	(1.0) dgts1829Z12Z1835Z9Z12Z + (1.0) cpd00007 + (2.0) cpd00004 --> (2) cpd00003 + (2) cpd00001 + (1) dgts1839Z12Z15Z1835Z9Z12Z
R_ACOADAGAT1819Z18111Z1845Z9Z12Z15Z	acyl-CoA: diacylglycerol acyltransferase (18:4(5Z,9Z,12Z,15Z))	-	Glycerolipid metabolism	Ctob_005054 or Ctob_006326 or Ctob_015769 or Ctob_010663	(1.0) cacoa + (1.0) 12dgr1819Z18111Z --> (1) cpd00010 + (1) tag1819Z18111Z1845Z9Z12Z15Z
R_ACPT18111Z18111Z	betaine lipid synthase (3-amino-3-carboxypropyltransferase) (18:1(11Z)/18:1(11Z))	-	Glycerolipid metabolism	Ctob_000584	(1.0) cpd00017 + (1.0) 12dgr18111Z18111Z --> (1) dghs18111Z18111Z + (1) cpd00067 + (1) cpd00147
R_DGTSDS18111Z1829Z12Z	oleate desaturase (18:1(11Z)/18:2(9Z,12Z)) (DGTS)	-	Glycerolipid metabolism	Ctob_003816	(1.0) dgts18111Z1819Z + (1.0) cpd00007 + (2.0) cpd00004 --> (2) cpd00003 + (2) cpd00001 + (1) dgts18111Z1829Z12Z
R_DAGK1819Z1619Zh	diacylglycerol kinase (18:1(9Z)/16:1(9Z))	-	Glycerolipid metabolism	Ctob_005744 or Ctob_015338	(1.0) cpd00002 + (1.0) 12dgr1819Z1619Z --> (1) cpd00067 + (1) cpd00008 + (1) pa1819Z1619Z
R_TAGAH1601819Z180	triacylglycerol acylhydrolase (16:0/18:1(9Z)/18:0)	-	Glycerolipid metabolism	Ctob_009590 or Ctob_012430	(1.0) cpd00001 + (1.0) tag1601819Z180 --> (1) cpd00067 + (1) cpd01080 + (1) 12dgr1601819Z
R_DAGK16018111Z	diacylglycerol kinase (16:0/18:1(11Z))	-	Glycerolipid metabolism	Ctob_005744 or Ctob_015338	(1.0) cpd00002 + (1.0) 12dgr16018111Z --> (1) pa16018111Z + (1) cpd00008 + (1) cpd00067
R_MGDGD4DS1839Z12Z15Z1644Z7Z10Z13Z	monogalatcosyldiacylglycerol 16-carbon delta4-desaturase (18:3(9Z,12Z,15Z)/16:4(4Z,7Z,10Z,13Z))	-	Glycerolipid metabolism	Ctob_001765 or Ctob_008748 or Ctob_010054 or Ctob_007923	(1.0) mgdg1839Z12Z15Z1634Z7Z10Z + (1.0) cpd00007 + (1.0) cpd11621 + (4.0) cpd00005 --> (1) mgdg1839Z12Z15Z1644Z7Z10Z13Z + (4) cpd00006 + (2) cpd00001 + (1) cpd11620
R_DGDGW6DS1829Z12Z160	omega-6 desaturase (18:2(9Z,12Z)/16:0) (DGDG)	-	Glycerolipid metabolism	Ctob_003816 and (Ctob_001765 or Ctob_007923 or Ctob_008409)	(1.0) cpd00007 + (1.0) dgdg1819Z160 + (1.0) cpd11621 + (4.0) cpd00005 --> (4) cpd00006 + (1) dgdg1829Z12Z160 + (2) cpd00001 + (1) cpd11620
R_TAGAH1801819Z1845Z9Z12Z15Z	triacylglycerol acylhydrolase (18:0/18:1(9Z)/18:4(5Z,9Z,12Z,15Z))	-	Glycerolipid metabolism	Ctob_009590 or Ctob_012430	(1.0) cpd00001 + (1.0) tag1801819Z1845Z9Z12Z15Z --> (1) 12dgr1801819Z + (1) ca
R_PLDAGAT1819Z1819Z18111Z3	phospholipid: diacylglycerol acyltransferase (18:1(11Z))	-	Glycerolipid metabolism	Ctob_012317 or Ctob_003539	(1.0) pa1819Z18111Z + (1.0) 12dgr1819Z1819Z --> (1) tag1819Z1819Z18111Z + (1) 1odec9eg3p
R_DGDGD4DS1839Z12Z15Z1634Z7Z10Z	digalatcosyldiacylglycerol 16-carbon delta4-desaturase (18:3(9Z,12Z,15Z)/16:3(4Z,7Z,10Z))	-	Glycerolipid metabolism	Ctob_001765	(1.0) cpd11621 + (1.0) cpd00007 + (1.0) dgdg1839Z12Z15Z1627Z10Z + (4.0) cpd00005 --> (4) cpd00006 + (2) cpd00001 + (1) dgdg1839Z12Z15Z1634Z7Z10Z + (1) cpd11620
R_ACOADAGAT16018111Z180	acyl-CoA: diacylglycerol acyltransferase (18:0)	-	Glycerolipid metabolism	Ctob_005054 or Ctob_006326 or Ctob_015769 or Ctob_010663	(1.0) ocdccoa + (1.0) 12dgr16018111Z --> (1) tag16018111Z180 + (1) cpd00010
R_ACOADAGAT1601819Z1835Z9Z12Z	acyl-CoA: diacylglycerol acyltransferase (18:3(5Z,9Z,12Z))	-	Glycerolipid metabolism	Ctob_005054 or Ctob_006326 or Ctob_015769 or Ctob_010663	(1.0) pacoa + (1.0) 12dgr1601819Z --> (1) cpd00010 + (1) tag1601819Z1835Z9Z12Z
R_PLDAGAT1801819Z1601	phospholipid: diacylglycerol acyltransferase (16:0)	-	Glycerolipid metabolism	Ctob_012317 or Ctob_003539	(1.0) pa18111Z160 + (1.0) 12dgr1801819Z --> (1) tag1801819Z160 + (1) cpd15328
R_TM1601819Z	betaine lipid synthase (trimethylase) (16:0/18:1(9Z))	-	Glycerolipid metabolism	Ctob_000584	(3.0) cpd00017 + (1.0) dghs1601819Z --> (1) dgts1601819Z + (3) cpd00019 + (3) cpd00067
R_TAGAH16018111Z160	triacylglycerol acylhydrolase (16:0/18:1(11Z)/16:0)	-	Glycerolipid metabolism	Ctob_009590 or Ctob_012430	(1.0) tag16018111Z160 + (1.0) cpd00001 --> (1) cpd00214 + (1) cpd00067 + (1) 12dgr16018111Z
R_G3PAT160h	glycerol-3-phosphate acyltransferase (C16:0)	-	Glycerolipid metabolism	Ctob_004584 or Ctob_005527 or Ctob_000861	(1.0) cpd11476 + (1.0) cpd00080 --> (1) cpd11493 + (1) cpd15327
R_TAGAH1801819Z180	triacylglycerol acylhydrolase (18:0/18:1(9Z)/18:0)	-	Glycerolipid metabolism	Ctob_009590 or Ctob_012430	(1.0) cpd00001 + (1.0) tag1801819Z180 --> (1) cpd00067 + (1) cpd01080 + (1) 12dgr1801819Z
R_DGDGGH1819Z1619Z	digalactosyl-diacylglycerol galactohydrolase (18:1(9Z)/16:1(9Z))	2.4.1.241	Glycerolipid metabolism	Ctob_007243	(1.0) cpd00001 + (1.0) dgdg1819Z1619Z --> (1) mgdg1819Z1619Z + (1) cpd00108
R_G3PAT1819Z	glycerol-3-phosphate: acyl-coa acyltransferase (18:1(9Z))	-	Glycerolipid metabolism	Ctob_004584 or Ctob_005527 or Ctob_000861 or Ctob_012125	(1.0) cpd00080 + (1.0) ocdce9coa --> (1) cpd00010 + (1) 1odec9eg3p
R_DAGK1801819Z	diacylglycerol kinase (18:0/18:1(9Z))	-	Glycerolipid metabolism	Ctob_005744 or Ctob_015338	(1.0) cpd00002 + (1.0) 12dgr1801819Z --> (1) cpd00067 + (1) cpd00008 + (1) pa1801819Z
R_MGDGW6DS1829Z12Z1644Z7Z10Z13Z	omega-6 desaturase (18:2(9Z,12Z)/16:4(4Z,7Z,10Z,13Z))	-	Glycerolipid metabolism	Ctob_003816 and (Ctob_001765 or Ctob_007923 or Ctob_008409)	(1.0) mgdg1819Z1644Z7Z10Z13Z + (1.0) cpd00007 + (1.0) cpd11621 + (4.0) cpd00005 --> (1) mgdg1829Z12Z1644Z7Z10Z13Z + (4) cpd00006 + (2) cpd00001 + (1) cpd11620
R_TM1819Z1819Z	betaine lipid synthase (trimethylase) (18:1(9Z)/18:1(9Z))	-	Glycerolipid metabolism	Ctob_000584	(1.0) dghs1819Z1819Z + (3.0) cpd00017 --> (3) cpd00019 + (3) cpd00067 + (1) dgts1819Z1819Z
R_PLDAGAT1819Z18111Z1602	phospholipid: diacylglycerol acyltransferase (16:0)	-	Glycerolipid metabolism	Ctob_012317 or Ctob_003539	(1.0) pa1819Z160 + (1.0) 12dgr1819Z18111Z --> (1) 1odec9eg3p + (1) tag1819Z18111Z160
R_G3PAT160	glycerol-3-phosphate: acyl-coa acyltransferase (16:0)	-	Glycerolipid metabolism	Ctob_004584 or Ctob_005527 or Ctob_000861 or Ctob_012125	(1.0) cpd00080 + (1.0) cpd00134 --> (1) cpd00010 + (1) cpd15327
R_PEDS18111Z1829Z12Z	oleate desaturase (18:1(11Z)/18:2(9Z,12Z)) (PE)	-	Glycerolipid metabolism	Ctob_003816	(1.0) cpd00007 + (1.0) pe18111Z1819Z + (2.0) cpd00004 --> (2) cpd00003 + (2) cpd00001 + (1) pe18111Z1829Z12Z
R_DGDGD7DS1819Z1617Z	digalatcosyldiacylglycerol palmitate delta7-desaturase (18:1(9Z)/16:1(7Z))	-	Glycerolipid metabolism	Ctob_003816 and (Ctob_001765 or Ctob_007923 or Ctob_008409)	(1.0) cpd00007 + (1.0) dgdg1819Z160 + (1.0) cpd11621 + (4.0) cpd00005 --> (4) cpd00006 + (2) cpd00001 + (1) dgdg1819Z1617Z + (1) cpd11620
R_DAGAH1819Z18111Z	1,2-diacyl-sn-glycerol acylhydrolase (18:1(9Z)/18:1(11Z))		Glycerolipid metabolism	Ctob_002373	(1.0) 12dgr1819Z18111Z + (1.0) cpd00001 --> (1) cpd00067 + (1) cpd15269 + (1) mag1819Z
R_MGDGD7DS1819Z1617Z	monogalatcosyldiacylglycerol palmitate delta7-desaturase (18:1(9Z)/16:1(7Z))	-	Glycerolipid metabolism	Ctob_003816 and (Ctob_001765 or Ctob_007923 or Ctob_008409)	(1.0) cpd00007 + (1.0) mgdg1819Z160 + (1.0) cpd11621 + (4.0) cpd00005 --> (4) cpd00006 + (2) cpd00001 + (1) mgdg1819Z1617Z + (1) cpd11620
R_ACOADAGAT18111Z18111Z1835Z9Z12Z	acyl-CoA: diacylglycerol acyltransferase (18:3(5Z,9Z,12Z))	-	Glycerolipid metabolism	Ctob_005054 or Ctob_006326 or Ctob_015769 or Ctob_010663	(1.0) 12dgr18111Z18111Z + (1.0) pacoa --> (1) tag18111Z18111Z1835Z9Z12Z + (1) cpd00010
R_DGDGW3DS1839Z12Z15Z1637Z10Z13Z2	omega-3 desaturase (18:3(9Z,12Z,15Z)/16:3(7Z,10Z,13Z)) (DGDG)	-	Glycerolipid metabolism	Ctob_000127 and (Ctob_001765 or Ctob_007923 or Ctob_008409)	(1.0) dgdg1839Z12Z15Z1627Z10Z + (1.0) cpd00007 + (1.0) cpd11621 + (4.0) cpd00005 --> (4) cpd00006 + (2) cpd00001 + (1) dgdg1839Z12Z15Z1637Z10Z13Z + (1) cpd11620
R_UDPSQS	UDP-sulfoquinovose synthase	3.13.1.1	Glycerolipid metabolism	Ctob_005904	(1.0) cpd00081 + (1.0) cpd00026 --> (1) cpd08358 + (1) cpd00001
R_TAGAH1819Z1819Z18111Z	triacylglycerol acylhydrolase (18:1(9Z)/18:1(9Z)/18:1(11Z))	-	Glycerolipid metabolism	Ctob_009590 or Ctob_012430	(1.0) cpd00001 + (1.0) tag1819Z1819Z18111Z --> (1) cpd00067 + (1) 12dgr1819Z1819Z + (1) cpd15269
R_PAPA18111Z160h	phosphatidate phosphatase (18:1(11Z)/16:0)		Glycerolipid metabolism	Ctob_014614	(1.0) pa18111Z160 + (1.0) cpd00001 --> (1) 12dgr18111Z160 + (1) cpd00009
R_AGPAT1801819Zh	1-octadecanoyl-sn-glycerol 3-phosphate O-acyltransferase ((9Z)-C18:1) (ACP substrate)	-	Glycerolipid metabolism	Ctob_002954 and (Ctob_008685 or Ctob_012317 or Ctob_005573)	(1.0) cpd15329 + (1.0) cpd30416 --> (1) cpd11493 + (1) pa1801819Z
R_PEDS1801845Z9Z12Z15Z	linoleate desaturase (18:0/18:4(5Z,9Z,12Z,15Z))	-	Glycerolipid metabolism	Ctob_003816	(1.0) cpd00007 + (1.0) pe1801835Z9Z12Z + (2.0) cpd00004 --> (2) cpd00003 + (2) cpd00001 + (1) pe1801845Z9Z12Z15Z
R_PAPA1819Z160h	phosphatidate phosphatase (18:1(9Z)/16:0)	-	Glycerolipid metabolism	Ctob_014614	(1.0) pa1819Z160 + (1.0) cpd00001 --> (1) 12dgr1819Z160 + (1) cpd00009
R_PEDS1819Z1845Z9Z12Z15Z	linoleate desaturase (18:1(9Z)/18:4(5Z,9Z,12Z,15Z)) (PE)	-	Glycerolipid metabolism	Ctob_003816	(1.0) pe1819Z1835Z9Z12Z + (1.0) cpd00007 + (2.0) cpd00004 --> (2) cpd00003 + (2) cpd00001 + (1) pe1819Z1845Z9Z12Z15Z
R_PLDAGAT16018111Z18111Z2	phospholipid: diacylglycerol acyltransferase (18:1(11Z))	-	Glycerolipid metabolism	Ctob_012317 or Ctob_003539	(1.0) pa18111Z18111Z + (1.0) 12dgr16018111Z --> (1) tag16018111Z18111Z + (1) cpd15328
R_PLDAGAT16018111Z18111Z3	phospholipid: diacylglycerol acyltransferase (18:1(11Z))	-	Glycerolipid metabolism	Ctob_012317 or Ctob_003539	(1.0) pa1819Z18111Z + (1.0) 12dgr16018111Z --> (1) tag16018111Z18111Z + (1) 1odec9eg3p
R_FACOAL18111Z	long-chain acyl-CoA synthetase (18:1(11Z))	-	Glycerolipid metabolism	Ctob_013047 or Ctob_013047 or Ctob_011497 or Ctob_005014 or Ctob_010413	(1.0) cpd15269 + (1.0) cpd00010 + (1.0) cpd00002 --> (1) cpd00012 + (1) cpd00018 + (1) ocdcecoa
R_PAPA1819Z18111Z	phosphatidate phosphatase (18:1(9Z)/18:1(11Z))		Glycerolipid metabolism	Ctob_014614	(1.0) pa1819Z18111Z + (1.0) cpd00001 --> (1) cpd00009 + (1) 12dgr1819Z18111Z
R_TAGAH1601819Z1835Z9Z12Z	triacylglycerol acylhydrolase (16:0/18:1(9Z)/18:3(5Z,9Z,12Z))	-	Glycerolipid metabolism	Ctob_009590 or Ctob_012430	(1.0) cpd00001 + (1.0) tag1601819Z1835Z9Z12Z --> (1) pa + (1) cpd00067 + (1) 12dgr1601819Z
R_DAGK1819Z18111Z	diacylglycerol kinase (18:1(9Z)/18:1(11Z))	-	Glycerolipid metabolism	Ctob_005744 or Ctob_015338	(1.0) 12dgr1819Z18111Z + (1.0) cpd00002 --> (1) cpd00008 + (1) pa1819Z18111Z + (1) cpd00067
R_ACOADAGAT1601819Z180	acyl-CoA: diacylglycerol acyltransferase (18:0)	-	Glycerolipid metabolism	Ctob_005054 or Ctob_006326 or Ctob_015769 or Ctob_010663	(1.0) ocdccoa + (1.0) 12dgr1601819Z --> (1) cpd00010 + (1) tag1601819Z180
R_PLDAGAT1601819Z18111Z1	phospholipid: diacylglycerol acyltransferase (18:1(11Z))	-	Glycerolipid metabolism	Ctob_012317 or Ctob_003539	(1.0) pa16018111Z + (1.0) 12dgr1601819Z --> (1) tag1601819Z18111Z + (1) cpd15327
R_PLDAGAT1601819Z18111Z2	phospholipid: diacylglycerol acyltransferase (18:1(11Z))	-	Glycerolipid metabolism	Ctob_012317 or Ctob_003539	(1.0) pa18111Z18111Z + (1.0) 12dgr1601819Z --> (1) tag1601819Z18111Z + (1) cpd15328
R_PLDAGAT1601819Z18111Z3	phospholipid: diacylglycerol acyltransferase (18:1(11Z))	-	Glycerolipid metabolism	Ctob_012317 or Ctob_003539	(1.0) pa1819Z18111Z + (1.0) 12dgr1601819Z --> (1) tag1601819Z18111Z + (1) 1odec9eg3p
R_PLDAGAT1819Z18111Z18111Z2	phospholipid: diacylglycerol acyltransferase (18:1(11Z))	-	Glycerolipid metabolism	Ctob_012317 or Ctob_003539	(1.0) 12dgr1819Z18111Z + (1.0) pa18111Z18111Z --> (1) tag1819Z18111Z18111Z + (1) cpd15328
R_PLDAGAT1819Z18111Z18111Z3	phospholipid: diacylglycerol acyltransferase (18:1(11Z))	-	Glycerolipid metabolism	Ctob_012317 or Ctob_003539	(1.0) pa1819Z18111Z + (1.0) 12dgr1819Z18111Z --> (1) tag1819Z18111Z18111Z + (1) 1odec9eg3p
R_MAGAH1819Z	1-acylglycerol acylhydrolase (18:1(9Z))		Glycerolipid metabolism	Ctob_002373	(1.0) cpd00001 + (1.0) mag1819Z --> (1) cpd00100 + (1) cpd00067 + (1) cpd00536
R_DGDGS1819Z1619Z	digalactosyldiacylglycerol synthase (18:1(9Z)/16:1(9Z))	2.4.1.241	Glycerolipid metabolism	Ctob_007243	(1.0) mgdg1819Z1619Z + (1.0) cpd00043 --> (1) cpd00067 + (1) dgdg1819Z1619Z + (1) cpd00014
R_PLDAGAT16018111Z18111Z1	phospholipid: diacylglycerol acyltransferase (18:1(11Z))	-	Glycerolipid metabolism	Ctob_012317 or Ctob_003539	(1.0) pa16018111Z + (1.0) 12dgr16018111Z --> (1) tag16018111Z18111Z + (1) cpd15327
R_DGDGGH1819Z1627Z10Z	digalactosyl-diacylglycerol galactohydrolase (18:1(9Z)/16:2(7Z,10Z))	2.4.1.241	Glycerolipid metabolism	Ctob_007243	(1.0) cpd00001 + (1.0) dgdg1819Z1627Z10Z --> (1) cpd00108 + (1) mgdg1819Z1627Z10Z
R_DGDGW3DS1839Z12Z15Z1644Z7Z10Z13Z	omega-3 desaturase (18:3(9Z,12Z,15Z)/16:4(4Z,7Z,10Z,13Z)) (DGDG)	-	Glycerolipid metabolism	Ctob_000127 and (Ctob_001765 or Ctob_007923 or Ctob_008409)	(1.0) cpd11621 + (1.0) cpd00007 + (1.0) dgdg1839Z12Z15Z1637Z10Z13Z + (4.0) cpd00005 --> (1) dgdg1839Z12Z15Z1644Z7Z10Z13Z + (4) cpd00006 + (2) cpd00001 + (1) cpd11620
R_MGDGD7DS1829Z12Z1617Z	monogalatcosyldiacylglycerol palmitate delta7-desaturase (18:2(9Z,12Z)/16:1(7Z))	-	Glycerolipid metabolism	Ctob_003816 and (Ctob_001765 or Ctob_007923 or Ctob_008409)	(1.0) cpd00007 + (1.0) mgdg1829Z12Z160 + (1.0) cpd11621 + (4.0) cpd00005 --> (2) cpd00001 + (4) cpd00006 + (1) mgdg1829Z12Z1617Z + (1) cpd11620
R_ACOADAGAT1819Z1819Z18111Z	acyl-CoA: diacylglycerol acyltransferase (18:1(11Z))	-	Glycerolipid metabolism	Ctob_005054 or Ctob_006326 or Ctob_015769 or Ctob_010663	(1.0) ocdcecoa + (1.0) 12dgr1819Z1819Z --> (1) cpd00010 + (1) tag1819Z1819Z18111Z
R_ACOADAGAT1601819Z1819Z	acyl-CoA: diacylglycerol acyltransferase (18:1(9Z))	-	Glycerolipid metabolism	Ctob_005054 or Ctob_006326 or Ctob_015769 or Ctob_010663	(1.0) ocdce9coa + (1.0) 12dgr1601819Z --> (1) cpd00010 + (1) tag1601819Z1819Z
R_MGDGW3DS1839Z12Z15Z1644Z7Z10Z13Z2	omega-3 desaturase (18:3(9Z,12Z,15Z)/16:4(4Z,7Z,10Z,13Z)) (MGDG)	-	Glycerolipid metabolism	Ctob_000127 and (Ctob_001765 or Ctob_007923 or Ctob_008409)	(1.0) cpd00007 + (1.0) mgdg1839Z12Z15Z1637Z10Z13Z + (1.0) cpd11621 + (4.0) cpd00005 --> (1) mgdg1839Z12Z15Z1644Z7Z10Z13Z + (4) cpd00006 + (2) cpd00001 + (1) cpd11620
R_ACOADAGAT1819Z1819Z1835Z9Z12Z	acyl-CoA: diacylglycerol acyltransferase (18:3(5Z,9Z,12Z))	-	Glycerolipid metabolism	Ctob_005054 or Ctob_006326 or Ctob_015769 or Ctob_010663	(1.0) pacoa + (1.0) 12dgr1819Z1819Z --> (1) tag1819Z1819Z1835Z9Z12Z + (1) cpd00010
R_TAGAH1601819Z1819Z	triacylglycerol acylhydrolase (16:0/18:1(9Z)/18:1(9Z))	-	Glycerolipid metabolism	Ctob_009590 or Ctob_012430	(1.0) cpd00001 + (1.0) tag1601819Z1819Z --> (1) cpd00067 + (1) 12dgr1601819Z + (1) cpd00536
R_TAGAH18111Z1819Z160	triacylglycerol acylhydrolase (18:1(11Z)/18:1(9Z)/16:0)	-	Glycerolipid metabolism	Ctob_009590 or Ctob_012430	(1.0) tag18111Z1819Z160 + (1.0) cpd00001 --> (1) cpd00214 + (1) cpd00067 + (1) 12dgr18111Z1819Z
R_TAGAH18111Z1819Z18111Z	triacylglycerol acylhydrolase (18:1(11Z)/18:1(9Z)/18:1(11Z))	-	Glycerolipid metabolism	Ctob_009590 or Ctob_012430	(1.0) cpd00001 + (1.0) tag18111Z1819Z18111Z --> (1) cpd00067 + (1) 12dgr18111Z1819Z + (1) cpd15269
R_PLDAGAT18111Z1819Z18111Z1	phospholipid: diacylglycerol acyltransferase (18:1(11Z))	-	Glycerolipid metabolism	Ctob_012317 or Ctob_003539	(1.0) pa16018111Z + (1.0) 12dgr18111Z1819Z --> (1) tag18111Z1819Z18111Z + (1) cpd15327
R_PLDAGAT18111Z1819Z18111Z2	phospholipid: diacylglycerol acyltransferase (18:1(11Z))	-	Glycerolipid metabolism	Ctob_012317 or Ctob_003539	(1.0) pa18111Z18111Z + (1.0) 12dgr18111Z1819Z --> (1) tag18111Z1819Z18111Z + (1) cpd15328
R_PLDAGAT18111Z1819Z18111Z3	phospholipid: diacylglycerol acyltransferase (18:1(11Z))	-	Glycerolipid metabolism	Ctob_012317 or Ctob_003539	(1.0) pa1819Z18111Z + (1.0) 12dgr18111Z1819Z --> (1) tag18111Z1819Z18111Z + (1) 1odec9eg3p
R_G3PAT181	glycerol-3-phosphate: acyl-coa acyltransferase (18:1(11Z))	-	Glycerolipid metabolism	Ctob_004584 or Ctob_005527 or Ctob_000861 or Ctob_012125	(1.0) cpd00080 + (1.0) ocdcecoa --> (1) cpd00010 + (1) cpd15328
R_PLDAGAT1601819Z1819Z4	phospholipid: diacylglycerol acyltransferase (18:1(9Z))	-	Glycerolipid metabolism	Ctob_012317 or Ctob_003539	(1.0) pa1819Z1819Z + (1.0) 12dgr1601819Z --> (1) tag1601819Z1819Z + (1) 1odec9eg3p
R_TM18111Z18111Z	betaine lipid synthase (trimethylase) (18:1(11Z)/18:1(11Z))	-	Glycerolipid metabolism	Ctob_000584	(1.0) dghs18111Z18111Z + (3.0) cpd00017 --> (3) cpd00019 + (3) cpd00067 + (1) dgts18111Z18111Z
R_ACOADAGAT1801819Z180	acyl-CoA: diacylglycerol acyltransferase (18:0)	-	Glycerolipid metabolism	Ctob_005054 or Ctob_006326 or Ctob_015769 or Ctob_010663	(1.0) 12dgr1801819Z + (1.0) ocdccoa --> (1) cpd00010 + (1) tag1801819Z180
R_G3PAT180	glycerol-3-phosphate: acyl-coa acyltransferase (18:0)	-	Glycerolipid metabolism	Ctob_004584 or Ctob_005527 or Ctob_000861 or Ctob_012125	(1.0) cpd00080 + (1.0) ocdccoa --> (1) cpd00010 + (1) cpd15329
R_CDPDAGS18111Z160h	CDP-diacylglycerol synthetase (18:1(11Z)/16:0), chloroplast	-	Glycerophospholipid metabolism	Ctob_015098 or Ctob_003411 or Ctob_006928 or Ctob_013671	(1.0) pa18111Z160 + (1.0) cpd00052 + (2.0) cpd00067 --> (1) cpd00012 + (1) cdp12dgr18111Z160
R_PLPSA218111Z1835Z9Z12Z	phospholipase A2 (18:1(11Z)/18:3(5Z,12Z,15Z))	-	Glycerophospholipid metabolism	Ctob_000499 or Ctob_005899 or Ctob_001710 or Ctob_002548	(1.0) cpd00001 + (1.0) pe18111Z1835Z9Z12Z --> (1) cpd00067 + (1) 1agpe18111Z + (1) pa
R_PLPSD18111Z1829Z12Z	phospholipase D (18:1(11Z)/18:2(9Z,12Z))	-	Glycerophospholipid metabolism	Ctob_009231 or Ctob_003771	(1.0) pe18111Z1829Z12Z + (1.0) cpd00001 --> (1) cpd00162 + (1) cpd00067 + (1) pa18111Z1829Z12Z
R_ETHAPT1801819Z	CDP-ethanolamine: diacylglycerol ethanolamine phosphotransferase (18:0/18:1(9Z))	-	Glycerophospholipid metabolism	Ctob_012933	(1.0) 12dgr1801819Z + (1.0) cpd00444 --> (1) pe1801819Z + (1) cpd00067 + (1) cpd00046
R_CDPDAGS1819Z160h	CDP-diacylglycerol synthetase (18:1(9Z)/16:0), chloroplast	-	Glycerophospholipid metabolism	Ctob_015098 or Ctob_003411 or Ctob_006928 or Ctob_013671	(1.0) pa1819Z160 + (1.0) cpd00052 + (2.0) cpd00067 --> (1) cdp12dgr1819Z160 + (1) cpd00012
R_PLPSA21801845Z9Z12Z15Z	phospholipase A2 (18:0/18:4(5Z,9Z,12Z,15Z))	-	Glycerophospholipid metabolism	Ctob_000499 or Ctob_005899 or Ctob_001710 or Ctob_002548	(1.0) cpd00001 + (1.0) pe1801845Z9Z12Z15Z --> (1) cpd12547 + (1) ca
R_PGPP18111Z160h	phosphatidylglycerol phosphate phosphatase (18:1(11Z)/16:0), chloroplast	3.1.3.27	Glycerophospholipid metabolism	Ctob_000204	(1.0) cpd00001 + (1.0) pgp18111Z160 --> (2) cpd00067 + (1) pg18111Z160 + (1) cpd00009
R_PLPSA21801829Z12Z	phospholipase A2 (18:0/18:2(9Z,12Z))	-	Glycerophospholipid metabolism	Ctob_000499 or Ctob_005899 or Ctob_001710 or Ctob_002548	(1.0) pe1801829Z12Z + (1.0) cpd00001 --> (1) cpd12547 + (1) cpd00067 + (1) cpd30347
R_CDIPT18111Z160	CDP-diacylglycerol: myo-inositol 3-phosphatidyltransferase (18:1(11Z)/16:0)	-	Glycerophospholipid metabolism	Ctob_007393	(1.0) cpd00121 + (1.0) cdp12dgr18111Z160 --> (2) cpd00067 + (1) cpd00046 + (1) cpd30447
R_PGW6DS1829Z12Z160	omega-6 desaturase (18:2(9Z,12Z)/16:0) (PG)	-	Glycerophospholipid metabolism	Ctob_003816 and (Ctob_001765 or Ctob_007923 or Ctob_008409)	(1.0) pg1819Z160 + (1.0) cpd00007 + (1.0) cpd11621 + (4.0) cpd00005 --> (4) cpd00006 + (1) pg1829Z12Z160 + (2) cpd00001 + (1) cpd11620
R_1AGPEAT1819Z1819Z	1-acylglycerophosphoethanolamine O-acyltransferase (18:1(9Z)/18:1(9Z))	-	Glycerophospholipid metabolism	Ctob_012317 or Ctob_010813 or Ctob_003200	(1.0) 1agpe1819Z + (1.0) ocdce9coa --> (1) pe1819Z1819Z + (1) cpd00010
R_PGPS1819Z160	phosphatidylglycerolphosphate synthase (18:1(9Z)/16:0)	-	Glycerophospholipid metabolism	Ctob_000519	(1.0) cdp12dgr1819Z160 + (1.0) cpd00080 --> (1) pgp1819Z160 + (1) cpd00046
R_1AGPEAT18111Z1829Z12Z	1-acylglycerophosphoethanolamine O-acyltransferase (18:1(11Z)/18:2(9Z,12Z))	-	Glycerophospholipid metabolism	Ctob_012317 or Ctob_010813 or Ctob_003200	(1.0) lnlccoa + (1.0) 1agpe18111Z --> (1) pe18111Z1829Z12Z + (1) cpd00010
R_SERDC	serine decarboxylase	-	Glycerophospholipid metabolism	Ctob_015650	(1.0) cpd00054 + (1.0) cpd00067 --> (1) cpd00162 + (1) cpd00011
R_PETHCT	CTP: phosphatidylethanolamine cytidylyltransferase	2.7.7.14	Glycerophospholipid metabolism	Ctob_012347	(1.0) cpd00067 + (1.0) cpd00285 + (1.0) cpd00052 --> (1) cpd00012 + (1) cpd00444
R_ETHAPT18111Z1819Z	CDP-ethanolamine: diacylglycerol ethanolamine phosphotransferase (18:1(11Z)/18:1(9Z))	-	Glycerophospholipid metabolism	Ctob_012933	(1.0) 12dgr18111Z1819Z + (1.0) cpd00444 --> (1) pe18111Z1819Z + (1) cpd00067 + (1) cpd00046
R_1AGPEAT1819Z1835Z9Z12Z	1-acylglycerophosphoethanolamine O-acyltransferase (18:1(9Z)/18:3(5Z,12Z,15Z))	-	Glycerophospholipid metabolism	Ctob_012317 or Ctob_010813 or Ctob_003200	(1.0) 1agpe1819Z + (1.0) pacoa --> (1) pe1819Z1835Z9Z12Z + (1) cpd00010
R_PGD3TDS1829Z12Z1613E	phosphatidylglycerol palmitate-delta3t-desaturase (18:2(9Z,12Z)/16:1(3E))	-	Glycerophospholipid metabolism	Ctob_001765 or Ctob_008748 or Ctob_010054 or Ctob_007923	(1.0) cpd00007 + (1.0) pg1829Z12Z160 + (1.0) cpd11621 + (4.0) cpd00005 --> (4) cpd00006 + (2) cpd00001 + (1) pg1829Z12Z1613E + (1) cpd11620
R_ETHAPT1819Z1819Z	CDP-ethanolamine: diacylglycerol ethanolamine phosphotransferase (18:1(9Z)/18:1(9Z))	-	Glycerophospholipid metabolism	Ctob_012933	(1.0) 12dgr1819Z1819Z + (1.0) cpd00444 --> (1) pe1819Z1819Z + (1) cpd00067 + (1) cpd00046
R_1AGPEAT1801845Z9Z12Z15Z	1-acylglycerophosphoethanolamine O-acyltransferase (18:0/18:4(5Z,9Z,12Z,15Z))	-	Glycerophospholipid metabolism	Ctob_012317 or Ctob_010813 or Ctob_003200	(1.0) cacoa + (1.0) cpd12547 --> (1) cpd00010 + (1) pe1801845Z9Z12Z15Z
R_PLPSD18111Z1819Z	phospholipase D (18:1(11Z)/18:1(9Z))	-	Glycerophospholipid metabolism	Ctob_009231 or Ctob_003771	(1.0) cpd00001 + (1.0) pe18111Z1819Z --> (1) cpd00162 + (1) cpd00067 + (1) pa18111Z1819Z
R_PLPSA218111Z1845Z9Z12Z15Z	phospholipase A2 (18:1(11Z)/18:4(5Z,9Z,12Z,15Z))	-	Glycerophospholipid metabolism	Ctob_000499 or Ctob_005899 or Ctob_001710 or Ctob_002548	(1.0) cpd00001 + (1.0) pe18111Z1845Z9Z12Z15Z --> (1) 1agpe18111Z + (1) ca
R_1AGPEAT18111Z1845Z9Z12Z15Z	1-acylglycerophosphoethanolamine O-acyltransferase (18:1(11Z)/18:4(5Z,9Z,12Z,15Z))	-	Glycerophospholipid metabolism	Ctob_012317 or Ctob_010813 or Ctob_003200	(1.0) cacoa + (1.0) 1agpe18111Z --> (1) pe18111Z1845Z9Z12Z15Z + (1) cpd00010
R_G3PD2	glycerol-3-phosphate dehydrogenase [NAD(P)]	-	Glycerophospholipid metabolism	Ctob_005203 or Ctob_001425 or Ctob_011737	(1.0) cpd00095 + (1.0) cpd00067 + (1.0) cpd00005 <=> (1) cpd00080 + (1) cpd00006
R_G3PD3	glycerol-3-phosphate dehydrogenase (FAD)	-	Glycerophospholipid metabolism	Ctob_005203 or Ctob_001425 or Ctob_011737	(1.0) cpd00095 + (1.0) cpd00982 --> (1) cpd00080 + (1) cpd00015
R_G3PD1	glycerol-3-phosphate dehydrogenase (NAD)	-	Glycerophospholipid metabolism	Ctob_005203 or Ctob_001425 or Ctob_011737	(1.0) cpd00095 + (1.0) cpd00067 + (1.0) cpd00004 --> (1) cpd00080 + (1) cpd00003
R_PGPS18111Z160	phosphatidylglycerolphosphate synthase (18:1(11Z)/16:0)	-	Glycerophospholipid metabolism	Ctob_000519	(1.0) cdp12dgr18111Z160 + (1.0) cpd00080 --> (1) pgp18111Z160 + (1) cpd00046
R_CDIPT1819Z160	CDP-diacylglycerol: myo-inositol 3-phosphatidyltransferase (18:1(9Z)/16:0)	-	Glycerophospholipid metabolism	Ctob_007393	(1.0) cpd00121 + (1.0) cdp12dgr1819Z160 --> (2) cpd00067 + (1) cpd00046 + (1) cpd30449
R_PLPSA21801819Z	phospholipase A2 (18:0/18:1(9Z))	-	Glycerophospholipid metabolism	Ctob_000499 or Ctob_005899 or Ctob_001710 or Ctob_002548	(1.0) pe1801819Z + (1.0) cpd00001 --> (1) cpd12547 + (1) cpd00067 + (1) cpd00536
R_PLPSD1819Z1819Z	phospholipase D (18:1(9Z)/18:1(9Z))	-	Glycerophospholipid metabolism	Ctob_009231 or Ctob_003771	(1.0) pe1819Z1819Z + (1.0) cpd00001 --> (1) cpd00067 + (1) pa1819Z1819Z + (1) cpd00162
R_PLPSA218111Z1829Z12Z	phospholipase A2 (18:1(11Z)/18:2(9Z,12Z))	-	Glycerophospholipid metabolism	Ctob_000499 or Ctob_005899 or Ctob_001710 or Ctob_002548	(1.0) pe18111Z1829Z12Z + (1.0) cpd00001 --> (1) cpd00067 + (1) 1agpe18111Z + (1) cpd30347
R_PLPSA21819Z1829Z12Z	phospholipase A2 (18:1(9Z)/18:2(9Z,12Z))	-	Glycerophospholipid metabolism	Ctob_000499 or Ctob_005899 or Ctob_001710 or Ctob_002548	(1.0) pe1819Z1829Z12Z + (1.0) cpd00001 --> (1) cpd00067 + (1) 1agpe1819Z + (1) cpd30347
R_PLPSD1819Z1835Z9Z12Z	phospholipase D (18:1(9Z)/18:3(5Z,12Z,15Z))	-	Glycerophospholipid metabolism	Ctob_009231 or Ctob_003771	(1.0) pe1819Z1835Z9Z12Z + (1.0) cpd00001 --> (1) cpd00162 + (1) cpd00067 + (1) pa1819Z1835Z9Z12Z
R_PLPSD18111Z1845Z9Z12Z15Z	phospholipase D (18:1(11Z)/18:4(5Z,9Z,12Z,15Z))	-	Glycerophospholipid metabolism	Ctob_009231 or Ctob_003771	(1.0) cpd00001 + (1.0) pe18111Z1845Z9Z12Z15Z --> (1) pa18111Z1845Z9Z12Z15Z + (1) cpd00067 + (1) cpd00162
R_1AGPEAT1819Z1845Z9Z12Z15Z	1-acylglycerophosphoethanolamine O-acyltransferase (18:1(9Z)/18:4(5Z,9Z,12Z,15Z))	-	Glycerophospholipid metabolism	Ctob_012317 or Ctob_010813 or Ctob_003200	(1.0) cacoa + (1.0) 1agpe1819Z --> (1) pe1819Z1845Z9Z12Z15Z + (1) cpd00010
R_1AGPEAT18111Z1835Z9Z12Z	1-acylglycerophosphoethanolamine O-acyltransferase (18:1(11Z)/18:3(5Z,12Z,15Z))	-	Glycerophospholipid metabolism	Ctob_012317 or Ctob_010813 or Ctob_003200	(1.0) 1agpe18111Z + (1.0) pacoa --> (1) cpd00010 + (1) pe18111Z1835Z9Z12Z
R_PLPSA21801835Z9Z12Z	phospholipase A2 (18:0/18:3(5Z,12Z,15Z))	-	Glycerophospholipid metabolism	Ctob_000499 or Ctob_005899 or Ctob_001710 or Ctob_002548	(1.0) cpd00001 + (1.0) pe1801835Z9Z12Z --> (1) cpd12547 + (1) cpd00067 + (1) pa
R_1AGPEAT1801835Z9Z12Z	1-acylglycerophosphoethanolamine O-acyltransferase (18:0/18:3(5Z,12Z,15Z))	-	Glycerophospholipid metabolism	Ctob_012317 or Ctob_010813 or Ctob_003200	(1.0) cpd12547 + (1.0) pacoa --> (1) cpd00010 + (1) pe1801835Z9Z12Z
R_PLPSD1829Z12Z1835Z9Z12Z	phospholipase D (18:2(9Z,12Z)/18:3(5Z,12Z,15Z))	-	Glycerophospholipid metabolism	Ctob_009231 or Ctob_003771	(1.0) cpd00001 + (1.0) pe1829Z12Z1835Z9Z12Z --> (1) cpd00162 + (1) cpd00067 + (1) pa1829Z12Z1835Z9Z12Z
R_PLPSA21819Z1845Z9Z12Z15Z	phospholipase A2 (18:1(9Z)/18:4(5Z,9Z,12Z,15Z))	-	Glycerophospholipid metabolism	Ctob_000499 or Ctob_005899 or Ctob_001710 or Ctob_002548	(1.0) cpd00001 + (1.0) pe1819Z1845Z9Z12Z15Z --> (1) 1agpe1819Z + (1) ca
R_PGW3DS1839Z12Z15Z160	omega-3 desaturase (18:3(9Z,12Z,15Z)/16:0) (PG)	-	Glycerophospholipid metabolism	Ctob_000127 and (Ctob_001765 or Ctob_007923 or Ctob_008409)	(1.0) cpd00007 + (1.0) pg1829Z12Z160 + (1.0) cpd11621 + (4.0) cpd00005 --> (1) pg1839Z12Z15Z160 + (4) cpd00006 + (2) cpd00001 + (1) cpd11620
R_PLPSD1801819Z	phospholipase D (18:0/18:1(9Z))	-	Glycerophospholipid metabolism	Ctob_009231 or Ctob_003771	(1.0) pe1801819Z + (1.0) cpd00001 --> (1) cpd00162 + (1) cpd00067 + (1) pa1801819Z
R_PGPP1819Z160	phosphatidylglycerol phosphate phosphatase (18:1(9Z)/16:0)	3.1.3.27	Glycerophospholipid metabolism	Ctob_000204	(1.0) cpd00001 + (1.0) pgp1819Z160 --> (1) cpd00009 + (2) cpd00067 + (1) pg1819Z160
R_DHAPT	Phosphoenolpyruvate:glycpd00167one phosphotransferase	|2.7.1.121|	Glycerophospholipid metabolism	Ctob_007237	(1.0) cpd00157 + (1.0) cpd00002 --> (1) cpd00067 + (1) cpd00008 + (1) cpd00095
R_CDPDAGS18111Z160	CDP-diacylglycerol synthetase (18:1(11Z)/16:0)	-	Glycerophospholipid metabolism	Ctob_015098 or Ctob_003411 or Ctob_006928 or Ctob_013671	(3.0) cpd00067 + (1.0) cpd00052 + (1.0) pa18111Z160 --> (1) cpd00012 + (1) cdp12dgr18111Z160
R_GPDDA2	glycerophosphodiester phosphodiesterase	-	Glycerophospholipid metabolism	Ctob_014787	(1.0) cpd00001 + (1.0) cpd00908 --> (1) cpd00067 + (1) cpd00080 + (1) cpd00162
R_1AGPEAT1819Z1829Z12Z	1-acylglycerophosphoethanolamine O-acyltransferase (18:1(9Z)/18:2(9Z,12Z))	-	Glycerophospholipid metabolism	Ctob_012317 or Ctob_010813 or Ctob_003200	(1.0) lnlccoa + (1.0) 1agpe1819Z --> (1) pe1819Z1829Z12Z + (1) cpd00010
R_1AGPEAT18111Z1819Z	1-acylglycerophosphoethanolamine O-acyltransferase (18:1(11Z)/18:1(9Z))	-	Glycerophospholipid metabolism	Ctob_012317 or Ctob_010813 or Ctob_003200	(1.0) 1agpe18111Z + (1.0) ocdce9coa --> (1) pe18111Z1819Z + (1) cpd00010
R_PGD3TDS1819Z1613E	phosphatidylglycerol palmitate-delta3t-desaturase (18:1(9Z)/16:1(3E))	-	Glycerophospholipid metabolism	Ctob_001765 or Ctob_008748 or Ctob_010054 or Ctob_007923	(1.0) pg1819Z160 + (1.0) cpd00007 + (1.0) cpd11621 + (4.0) cpd00005 --> (1) pg1819Z1613E + (4) cpd00006 + (2) cpd00001 + (1) cpd11620
R_LPLPS1AGPE1819Z	lysophospholipase (18:1(9Z))	-	Glycerophospholipid metabolism	Ctob_012071	(1.0) cpd00001 + (1.0) 1agpe1819Z --> (1) cpd00908 + (1) cpd00067 + (1) cpd00536
R_PLPSD1801829Z12Z	phospholipase D (18:0/18:2(9Z,12Z))	-	Glycerophospholipid metabolism	Ctob_009231 or Ctob_003771	(1.0) pe1801829Z12Z + (1.0) cpd00001 --> (1) cpd00162 + (1) cpd00067 + (1) pa1801829Z12Z
R_PLPSD18111Z1835Z9Z12Z	phospholipase D (18:1(11Z)/18:3(5Z,12Z,15Z))	-	Glycerophospholipid metabolism	Ctob_009231 or Ctob_003771	(1.0) cpd00001 + (1.0) pe18111Z1835Z9Z12Z --> (1) pa18111Z1835Z9Z12Z + (1) cpd00067 + (1) cpd00162
R_PLPSA21819Z1835Z9Z12Z	phospholipase A2 (18:1(9Z)/18:3(5Z,12Z,15Z))	-	Glycerophospholipid metabolism	Ctob_000499 or Ctob_005899 or Ctob_001710 or Ctob_002548	(1.0) pe1819Z1835Z9Z12Z + (1.0) cpd00001 --> (1) pa + (1) cpd00067 + (1) 1agpe1819Z
R_LPLPS1AGPE180	lysophospholipase (18:0)	-	Glycerophospholipid metabolism	Ctob_012071	(1.0) cpd00001 + (1.0) cpd12547 --> (1) cpd00908 + (1) cpd01080 + (1) cpd00067
R_PGPS18111Z160h	phosphatidylglycerolphosphate synthase (18:1(11Z)/16:0), chloroplast	-	Glycerophospholipid metabolism	Ctob_000519	(1.0) cpd00080 + (1.0) cdp12dgr18111Z160 --> (1) cpd00046 + (1) pgp18111Z160
R_1AGPEAT1829Z12Z1835Z9Z12Z	1-acylglycerophosphoethanolamine O-acyltransferase (18:2(9Z,12Z)/18:3(5Z,12Z,15Z))	-	Glycerophospholipid metabolism	Ctob_012317 or Ctob_010813 or Ctob_003200	(1.0) 1agpe1829Z12Z + (1.0) pacoa --> (1) pe1829Z12Z1835Z9Z12Z + (1) cpd00010
R_PLPSA218111Z1819Z	phospholipase A2 (18:1(11Z)/18:1(9Z))	-	Glycerophospholipid metabolism	Ctob_000499 or Ctob_005899 or Ctob_001710 or Ctob_002548	(1.0) cpd00001 + (1.0) pe18111Z1819Z --> (1) cpd00067 + (1) cpd00536 + (1) 1agpe18111Z
R_PLPSD1801845Z9Z12Z15Z	phospholipase D (18:0/18:4(5Z,9Z,12Z,15Z))	-	Glycerophospholipid metabolism	Ctob_009231 or Ctob_003771	(1.0) cpd00001 + (1.0) pe1801845Z9Z12Z15Z --> (1) cpd00162 + (1) pa1801845Z9Z12Z15Z + (1) cpd00067
R_PGD3TDS18111Z1613E	phosphatidylglycerol palmitate-delta3t-desaturase (18:1(11Z)/16:1(3E))	-	Glycerophospholipid metabolism	Ctob_001765 or Ctob_008748 or Ctob_010054 or Ctob_007923	(1.0) cpd00007 + (1.0) cpd11621 + (4.0) cpd00005 + (1.0) pg18111Z160 --> (4) cpd00006 + (2) cpd00001 + (1) cpd11620 + (1) pg18111Z1613E
R_CDPDAGS1819Z160	CDP-diacylglycerol synthetase (18:1(9Z)/16:0)	-	Glycerophospholipid metabolism	Ctob_015098 or Ctob_003411 or Ctob_006928 or Ctob_013671	(1.0) pa1819Z160 + (3.0) cpd00067 + (1.0) cpd00052 --> (1) cpd00012 + (1) cdp12dgr1819Z160
R_PLPSD1819Z1845Z9Z12Z15Z	phospholipase D (18:1(9Z)/18:4(5Z,9Z,12Z,15Z))	-	Glycerophospholipid metabolism	Ctob_009231 or Ctob_003771	(1.0) cpd00001 + (1.0) pe1819Z1845Z9Z12Z15Z --> (1) pa1819Z1845Z9Z12Z15Z + (1) cpd00067 + (1) cpd00162
R_LPLPS1AGPE18111Z	lysophospholipase (18:1(11Z))	-	Glycerophospholipid metabolism	Ctob_012071	(1.0) cpd00001 + (1.0) 1agpe18111Z --> (1) cpd00908 + (1) cpd00067 + (1) cpd15269
R_PGPS1819Z160h	phosphatidylglycerolphosphate synthase (18:1(9Z)/16:0), chloroplast	-	Glycerophospholipid metabolism	Ctob_000519	(1.0) cdp12dgr1819Z160 + (1.0) cpd00080 --> (1) cpd00046 + (1) pgp1819Z160
R_PLPSD1801835Z9Z12Z	phospholipase D (18:0/18:3(5Z,12Z,15Z))	-	Glycerophospholipid metabolism	Ctob_009231 or Ctob_003771	(1.0) cpd00001 + (1.0) pe1801835Z9Z12Z --> (1) cpd00162 + (1) pa1801835Z9Z12Z + (1) cpd00067
R_1AGPEAT1801819Z	1-acylglycerophosphoethanolamine O-acyltransferase (18:0/18:1(9Z))	-	Glycerophospholipid metabolism	Ctob_012317 or Ctob_010813 or Ctob_003200	(1.0) cpd12547 + (1.0) ocdce9coa --> (1) cpd00010 + (1) pe1801819Z
R_PLPSA21819Z1819Z	phospholipase A2 (18:1(9Z)/18:1(9Z))	-	Glycerophospholipid metabolism	Ctob_000499 or Ctob_005899 or Ctob_001710 or Ctob_002548	(1.0) pe1819Z1819Z + (1.0) cpd00001 --> (1) cpd00067 + (1) 1agpe1819Z + (1) cpd00536
R_PLPSD1819Z1829Z12Z	phospholipase D (18:1(9Z)/18:2(9Z,12Z))	-	Glycerophospholipid metabolism	Ctob_009231 or Ctob_003771	(1.0) pe1819Z1829Z12Z + (1.0) cpd00001 --> (1) cpd00162 + (1) cpd00067 + (1) pa1819Z1829Z12Z
R_PGD3TDS1839Z12Z15Z1613E	phosphatidylglycerol palmitate-delta3t-desaturase (18:3(9Z,12Z,15Z)/16:1(3E))	-	Glycerophospholipid metabolism	Ctob_001765 or Ctob_008748 or Ctob_010054 or Ctob_007923	(1.0) pg1839Z12Z15Z160 + (1.0) cpd00007 + (1.0) cpd11621 + (4.0) cpd00005 --> (1) pg1839Z12Z15Z1613E + (4) cpd00006 + (2) cpd00001 + (1) cpd11620
R_PGPP18111Z160	phosphatidylglycerol phosphate phosphatase (18:1(11Z)/16:0)	3.1.3.27	Glycerophospholipid metabolism	Ctob_000204	(1.0) pgp18111Z160 + (1.0) cpd00001 --> (1) cpd00009 + (2) cpd00067 + (1) pg18111Z160
R_PLPSA21829Z12Z1835Z9Z12Z	phospholipase A2 (18:2(9Z,12Z)/18:3(5Z,12Z,15Z))	-	Glycerophospholipid metabolism	Ctob_000499 or Ctob_005899 or Ctob_001710 or Ctob_002548	(1.0) cpd00001 + (1.0) pe1829Z12Z1835Z9Z12Z --> (1) pa + (1) 1agpe1829Z12Z + (1) cpd00067
R_LPLPS1AGPE1829Z12Z	lysophospholipase (18:2(9Z,12Z))	-	Glycerophospholipid metabolism	Ctob_012071	(1.0) 1agpe1829Z12Z + (1.0) cpd00001 --> (1) cpd00908 + (1) cpd00067 + (1) cpd30347
R_ETHAK	ethanolamine kinase	-	Glycerophospholipid metabolism	Ctob_011586	(1.0) cpd00162 + (1.0) cpd00002 --> (1) cpd00067 + (1) cpd00285 + (1) cpd00008
R_1AGPEAT1801829Z12Z	1-acylglycerophosphoethanolamine O-acyltransferase (18:0/18:2(9Z,12Z))	-	Glycerophospholipid metabolism	Ctob_012317 or Ctob_010813 or Ctob_003200	(1.0) lnlccoa + (1.0) cpd12547 --> (1) pe1801829Z12Z + (1) cpd00010
R_PGPP1819Z160h	phosphatidylglycerol phosphate phosphatase (18:1(9Z)/16:0), chloroplast	3.1.3.27	Glycerophospholipid metabolism	Ctob_000204	(1.0) cpd00001 + (1.0) pgp1819Z160 --> (2) cpd00067 + (1) cpd00009 + (1) pg1819Z160
R_AOBUTDxs	L-2-amino-3-oxobutanoate decarboxylation (spontaneous)	-	Glycine, serine and threonine metabolism	-	(1.0) cpd00067 + (1.0) cpd02053 --> (1) cpd00011 + (1) cpd01298
R_HSK	homoserine kinase	2.7.1.39	Glycine, serine and threonine metabolism	Ctob_002574 or Ctob_003096	(1.0) cpd00002 + (1.0) cpd00227 --> (1) cpd00809 + (1) cpd00008 + (1) cpd00067
rxn02667	(R)-1-Aminopropan-2-ol:NAD+ oxidoreductase	1.1.1.75	Glycine, serine and threonine metabolism	Ctob_014430	(1.0) cpd02039 + (1.0) cpd00003 <=> (1) cpd02211 + (1) cpd00067 + (1) cpd00004
R_THRS	O-Phospho-L-homoserine phospho-lyase (adding water)	4.2.3.1|4.2.99.2	Glycine, serine and threonine metabolism	Ctob_005131	(1.0) cpd00809 + (1.0) cpd00001 --> (1) cpd00161 + (1) cpd00009
R_THRA	L-Threonine acetaldehyde-lyase	4.1.2.5	Glycine, serine and threonine metabolism	Ctob_012409	(1.0) cpd00161 <=> (1) cpd00033 + (1) cpd00071
R_GHMT	glycine hydroxymethyltransferase	2.1.2.1	Glycine, serine and threonine metabolism	Ctob_008444	(1.0) cpd00033 + (1.0) cpd00125 + (1.0) cpd00001 <=> (1) cpd00087 + (1) cpd00054
R_SERTAH	serine-tRNA aminoacylhydrolase	-	Glycine, serine and threonine metabolism	Ctob_000065	(1.0) cpd00001 + (1.0) cpd12132 --> (1) cpd00054 + (1) cpd11921
rxn01068	L-Threonine:NAD+ oxidoreductase	1.1.1.103	Glycine, serine and threonine metabolism	Ctob_013456	(1.0) cpd00161 + (1.0) cpd00003 <=> (1) cpd02211 + (1) cpd00067 + (1) cpd00004
R_THRTAH	threonine-tRNA aminoacylhydrolase	-	Glycine, serine and threonine metabolism	Ctob_000065	(1.0) cpd00001 + (1.0) cpd12229 --> (1) cpd11922 + (1) cpd00161
R_PGLYCPh	2-Phosphoglycolate phosphohydrolase	3.1.3.18	Glycine, serine and threonine metabolism	Ctob_011470	(1.0) cpd00001 + (1.0) cpd00727 --> (1) cpd00009 + (1) cpd00139
R_AMO	Aminoacetone:oxygen oxidoreductase(deaminating)(flavin-containing)	|1.4.3.4|1.4.3.6|1.4.3.21|	Glycine, serine and threonine metabolism	Ctob_012758	(1.0) cpd00067 + (1.0) cpd01298 + (1.0) cpd00007 + (1.0) cpd00001 --> (1) cpd00428 + (1) cpd00025 + (1) cpd00013
R_PSAT	3-Phosphoserine:2-oxoglutarate aminotransferase	2.6.1.52	Glycine, serine and threonine metabolism	Ctob_011061	(1.0) cpd00023 + (1.0) cpd02069 --> (1) cpd00738 + (1) cpd00024
R_GLYTL	glycine---tRNA ligase	6.1.1.14	Glycine, serine and threonine metabolism	Ctob_005449 or Ctob_012101	(1.0) cpd00033 + (1.0) cpd11913 + (1.0) cpd00002 --> (1) cpd12100 + (1) cpd00012 + (1) cpd00018 + (1) cpd00067
R_GLYTAH	glycine-tRNA aminoacylhydrolase	-	Glycine, serine and threonine metabolism	Ctob_000065	(1.0) cpd12100 + (1.0) cpd00001 --> (1) cpd11913 + (1) cpd00033
R_THRAL	L-serine ammonia-lyase	4.2.1.13|4.3.1.15|4.3.1.17|4.3.1.19	Glycine, serine and threonine metabolism	Ctob_006403	(1.0) cpd00054 <=> (1) cpd00020 + (1) cpd00013
R_THRTLm	L-Threonine:tRNA(Thr) ligase (AMP-forming)	-	Glycine, serine and threonine metabolism	Ctob_011679	(1.0) cpd00161 + (1.0) cpd11922 + (1.0) cpd00002 --> (1) cpd12229 + (1) cpd00018 + (1) cpd00067 + (1) cpd00012
R_HSDH	homoserine dehydrogenase		Glycine, serine and threonine metabolism;Lysine biosynthesis	Ctob_013217	(1.0) cpd00346 + (1.0) cpd00005 + (1.0) cpd00067 --> (1) cpd00227 + (1) cpd00006
R_GAPDHm	D-Glycpd00167aldehyde-3-phosphate:NAD+ oxidoreductase(phosphorylating)	1.2.1.12|1.2.1.13|1.2.1.59	Glycolysis / Gluconeogenesis	Ctob_009842	(1.0) cpd00003 + (1.0) cpd00009 + (1.0) cpd00102 <=> (1) cpd00067 + (1) cpd00004 + (1) cpd00203
R_PQQm	Pyrroloquinoline-quinone maintenance		Glycolysis / Gluconeogenesis	-	(1.0) cpd00067 + (1.0) pqqox <=> (1) pqqrd
R_ENOm	2-Phospho-D-glycpd00167ate hydro-lyase	4.2.1.11	Glycolysis / Gluconeogenesis	Ctob_007651	(1.0) cpd00482 <=> (1) cpd00061 + (1) cpd00001
R_GAPDHh	glyceraldehyde 3-phosphate dehydrogenase (NAD)	1.2. 1.12	Glycolysis / Gluconeogenesis	Ctob_005850 or Ctob_013367 or Ctob_015380 or Ctob_008648	(1.0) cpd00009 + (1.0) cpd00102 + (1.0) cpd00003 <=> (1) cpd00067 + (1) cpd00004 + (1) cpd00203
R_PGCM	phosphoglucomutase	5.4.2.2	Glycolysis / Gluconeogenesis	Ctob_012661 or Ctob_012689	(1.0) cpd00089 <=> (1) cpd00079
R_PGMTh	alpha-D-Glucose 1-phosphate 1,6-phosphomutase	5.4.2.2|5.4.2.5	Glycolysis / Gluconeogenesis	Ctob_012689	(1.0) cpd00089 <=> (1) cpd19006
R_ENO	2-Phospho-D-glycpd00167ate hydro-lyase	4.2.1.11	Glycolysis / Gluconeogenesis	Ctob_007651	(1.0) cpd00482 <=> (1) cpd00061 + (1) cpd00001
R_A1E	Aldose 1-epimerase	-	Glycolysis / Gluconeogenesis	Ctob_006326	(1.0) cpd19001 <=> (1) cpd00190
R_ALCDH_pqq_x	alcohol dehydrogenase		Glycolysis / Gluconeogenesis	Ctob_007051 or Ctob_009196 or Ctob_011327 or Ctob_007223 or Ctob_006363	(1.0) cpd00363 + (1.0) pqqox --> (1) cpd00067 + (1) pqqrd + (1) cpd00071
R_PDHe2hr	pyruvate dehydrogenase (dihydrolipoamide acetyltransferase), chloroplast	-	Glycolysis / Gluconeogenesis;Alanine and aspartate metabolism	Ctob_004396	(1.0) cpd00010 + (1.0) cpd00836 <=> (1) cpd00449 + (1) cpd00022
R_PDHam1hi	pyruvate dehydrogenase (acetyl-transferring)		Glycolysis / Gluconeogenesis;Alanine and aspartate metabolism	Ctob_008243 or Ctob_007081 or (Ctob_004396 or Ctob_014280	(1.0) cpd00020 + (1.0) cpd00067 + (1.0) cpd00056 --> (1) cpd00011 + (1) cpd03049
R_PGKm	phosphoglycerate kinase, mitochondrial		Glycolysis / Gluconeogenesis;Carbon fixation	Ctob_006192 or Ctob_013636 or Ctob_005618	(1.0) cpd00008 + (1.0) cpd00203 <=> (1) cpd00169 + (1) cpd00002
R_PGKh	ATP:3-phospho-D-glycpd00167ate 1-phosphotransferase	2.7.2.3	Glycolysis / Gluconeogenesis;Carbon fixation	Ctob_005618	(1.0) cpd00203 + (1.0) cpd00008 <=> (1) cpd00169 + (1) cpd00002
R_TPIh	triosephosphate isomerase		Glycolysis / Gluconeogenesis;Carbon fixation	Ctob_008915	(1.0) cpd00095 <=> (1) cpd00102
R_PYKm	pyruvate kinase, mitochondrial		Glycolysis / Gluconeogenesis;Carbon fixation	Ctob_012628 or Ctob_010117 or Ctob_005386 or Ctob_000833 or Ctob_002582	(1.0) cpd00061 + (1.0) cpd00008 + (1.0) cpd00067 --> (1) cpd00002 + (1) cpd00020
R_PDCh	Pyruvate decarboxylase, chloroplast	4.1.1.1	Glycolysis / Gluconeogenesis;Pyruvate metabolism	Ctob_012468	(1.0) cpd03049 --> (1) cpd00071 + (1) cpd00056
R_GLYDH	Glycerate dehydrogenase	-	Glyoxylate metabolism	Ctob_013936 or Ctob_016338 or Ctob_001894 or Ctob_005384 or Ctob_006335	(1.0) cpd00145 + (1.0) cpd00067 + (1.0) cpd00004 --> (1) cpd00003 + (1) cpd00223
R_HDAO10x	(S)-2-hydroxy-acid oxidase	1.1.3.15	Glyoxylate metabolism	Ctob_004180	(1.0) cpd00139 + (1.0) cpd00007 --> (1) cpd00025 + (1) cpd00040
R_FTHFL	Formate--tetrahydrofolate ligase	6.3.4.3	Glyoxylate metabolism	Ctob_003369 or Ctob_004984	(1.0) cpd00002 + (1.0) cpd00087 + (1.0) cpd00047 --> (1) cpd00009 + (1) cpd00008 + (1) cpd00201
R_PGLYCPx	2-Phosphoglycolate phosphohydrolase	3.1.3.18	Glyoxylate metabolism	Ctob_011470	(1.0) cpd00001 + (1.0) cpd00727 --> (1) cpd00009 + (1) cpd00139
R_GLYCLTD	Glycerate dehydrogenase	-	Glyoxylate metabolism	Ctob_013936 or Ctob_016338 or Ctob_001894 or Ctob_005384 or Ctob_006335	(1.0) cpd00004 + (1.0) cpd00067 + (1.0) cpd00040 --> (1) cpd00139 + (1) cpd00003
R_FORAMDx	Formamidase, glyoxysomal		Glyoxylate metabolism	Ctob_010070	(1.0) cpd00378 + (1.0) cpd00001 --> (1) cpd00013 + (1) cpd00047
R_PRADP	phosphoribosyl-ATP diphosphatase, cytosol	3.6.1.31	Histidine metabolism	Ctob_005508	(1.0) cpd01775 + (1.0) cpd00001 --> (1) cpd00012 + (1) cpd00067 + (1) cpd01777
R_IMGPSh	imizadole glycerol phosphate synthase, chloroplast	4.2.1.19	Histidine metabolism	Ctob_016014 or Ctob_011631 or Ctob_012016	(1.0) cpd00053 + (1.0) cpd02991 --> (1) cpd00067 + (1) cpd00023 + (1) cpd02851 + (1) cpd02843
R_HDHh	L-Histidinol:NAD+ oxidoreductase	1.1.1.23	Histidine metabolism	Ctob_009881	(1.0) cpd00001 + (1.0) cpd00641 + (2.0) cpd00003 --> (3) cpd00067 + (2) cpd00004 + (1) cpd00119
R_AOOAh	5-Amino-2-oxopentanoate:2-oxoglutarate aminotransferase	2.6.1.9	Histidine metabolism	Ctob_009690	(1.0) cpd00807 + (1.0) cpd00024 <=> (1) cpd00023 + (1) cpd00930
R_PRICI	1-(5-phosphoribosyl)-5-[(5-phosphoribosylamino)methylideneamino]imidazole-4-carboxamide isomerase, cytosol	5.3.1.16	Histidine metabolism	Ctob_015534	(1.0) cpd02979 --> (1) cpd02991
R_HDH	L-Histidinol:NAD+ oxidoreductase	1.1.1.23	Histidine metabolism	Ctob_009881	(2.0) cpd00003 + (1.0) cpd00001 + (1.0) cpd00641 --> (1) cpd00119 + (4) cpd00067 + (2) cpd00004
R_HDC	L-Histidine carboxy-lyase	|4.1.1.22|4.1.1.28|	Histidine metabolism	Ctob_015650	(2.0) cpd00067 + (1.0) cpd00119 --> (1) cpd00312 + (1) cpd00011
R_PRACH	phosphoribosyl-AMP cyclohydrolase, cytosol	3.5.4.19	Histidine metabolism	Ctob_005508	(1.0) cpd00001 + (1.0) cpd01777 --> (1) cpd02979
R_HISTL	histidine---tRNA ligase	-	Histidine metabolism	Ctob_008745	(1.0) cpd00119 + (1.0) cpd11914 + (1.0) cpd00002 --> (1) cpd12228 + (1) cpd00012 + (1) cpd00018 + (1) cpd00067
R_ADPART	1-(5-phospho-D-ribosyl)-ATP:diphosphate phospho-alpha-D-ribosyl-transferase	2.4.2.17	Histidine metabolism	Ctob_009881	(1.0) cpd00103 + (1.0) cpd00002 --> (1) cpd00012 + (1) cpd01775
R_HP	histidinol-phosphatase, cytosol	3.1.3.15	Histidine metabolism	Ctob_006846	(1.0) cpd00067 + (1.0) cpd00807 + (1.0) cpd00001 --> (1) cpd00641 + (1) cpd00009
R_AOOA	5-Amino-2-oxopentanoate:2-oxoglutarate aminotransferase	2.6.1.9	Histidine metabolism	Ctob_009690	(1.0) cpd00024 + (1.0) cpd00807 <=> (1) cpd00930 + (1) cpd00023
R_IGPD	imidazoleglycerol-phosphate dehydratase, cytosol	4.2.1.19	Histidine metabolism	Ctob_016014 or Ctob_011631 or Ctob_012016	(1.0) cpd02843 --> (1) cpd00930 + (1) cpd00001
R_HISTAH	Histidine-tRNA aminoacylhydrolase	-	Histidine metabolism	Ctob_000065	(1.0) cpd00001 + (1.0) cpd12228 --> (1) cpd11914 + (1) cpd00119
R_IMGPS	imizadole glycerol phosphate synthase, cytosol	-	Histidine metabolism	Ctob_002486	(1.0) cpd02991 + (1.0) cpd00053 --> (1) cpd02843 + (1) cpd00023 + (1) cpd02851 + (1) cpd00067
R_HPh	histidinol-phosphatase, chloroplast	3.1.3.15	Histidine metabolism	Ctob_006846	(1.0) cpd00001 + (1.0) cpd00807 --> (1) cpd00009 + (1) cpd00641
R_PAIL3PT18111Z160	ATP:1-phosphatidyl-1D-myo-inositol 3-phosphotransferase	-	Inositol phosphate metabolism	Ctob_016189	(1.0) cpd00002 + (1.0) cpd30447 --> (1) cpd00008 + (1) cpd00067 + (1) pail3P18111Z160
R_PAIL3PT1819Z160	ATP:1-phosphatidyl-1D-myo-inositol 3-phosphotransferase	-	Inositol phosphate metabolism	Ctob_016189	(1.0) cpd00002 + (1.0) cpd30449 --> (1) pail3P1819Z160 + (1) cpd00008 + (1) cpd00067
R_PAIL45ITPH18111Z160	1-Phosphatidyl-1D-myo-inositol-4,5-bisphosphate inositoltrisphosphohydrolase	-	Inositol phosphate metabolism	Ctob_004730	(1.0) pail45P18111Z160 + (1.0) cpd00001 --> (2) cpd00067 + (1) 12dgr18111Z160 + (1) cpd00916
R_AMITKPn	ATP:1D-myo-Inositol 1,4,5,6-tetrakisphosphate phosphotransferase, nucleus	-	Inositol phosphate metabolism	Ctob_002831	(1.0) cpd00002 + (1.0) cpd08377 + (1.0) cpd00067 --> (1) cpd00008 + (1) cpd00943
R_AMITP	ATP:1D-myo-inositol-1,4,5-trisphosphate 6-phosphotransferase	-	Inositol phosphate metabolism	Ctob_002831	(1.0) cpd00002 + (1.0) cpd00916 --> (1) cpd08377 + (1) cpd00008 + (1) cpd00067
R_ITPH	D-myo-Inositol 1,3,4-trisphosphate 1-phosphohydrolase	-	Inositol phosphate metabolism	Ctob_010713	(1.0) cpd00914 + (1.0) cpd00001 --> (1) cpd00009 + (1) cpd02513
R_AMITKP	ATP:1D-myo-Inositol 1,4,5,6-tetrakisphosphate phosphotransferase	-	Inositol phosphate metabolism	Ctob_002831	(1.0) cpd08377 + (1.0) cpd00067 + (1.0) cpd00002 --> (1) cpd00943 + (1) cpd00008
R_PAIL45ITPH1819Z160	1-Phosphatidyl-1D-myo-inositol-4,5-bisphosphate inositoltrisphosphohydrolase	-	Inositol phosphate metabolism	Ctob_004730	(1.0) cpd00001 + (1.0) pail45P1819Z160 --> (2) cpd00067 + (1) 12dgr1819Z160 + (1) cpd00916
R_MIBP	D-myo-Inositol-1,4-bisphosphate 1-phosphohydrolase	-	Inositol phosphate metabolism	Ctob_010713	(1.0) cpd00898 + (1.0) cpd00001 --> (1) cpd02230 + (1) cpd00009
R_IBPH	D-myo-Inositol-3,4-bisphosphate 4-phosphohydrolase	-	Inositol phosphate metabolism	Ctob_004273	(1.0) cpd00001 + (1.0) cpd02513 --> (1) cpd00009 + (1) cpd02484
R_MI3PSA	myo-inositol-3-phosphate synthase (g6p-A)	-	Inositol phosphate metabolism	Ctob_009677	(1.0) cpd19006 --> (1) cpd02484
R_ITKK	inositol-tetrakisphosphate 5-kinase	-	Inositol phosphate metabolism	Ctob_002831	(1.0) cpd00067 + (1.0) cpd00002 + (1.0) cpd02729 --> (1) cpd00943 + (1) cpd00008
R_AMITPn	ATP:1D-myo-inositol-1,4,5-trisphosphate 6-phosphotransferase, nucleus	-	Inositol phosphate metabolism	Ctob_002831	(1.0) cpd00002 + (1.0) cpd00916 --> (1) cpd00008 + (1) cpd08377 + (1) cpd00067
R_IBPHn	D-myo-Inositol-3,4-bisphosphate 4-phosphohydrolase	-	Inositol phosphate metabolism	Ctob_004273	(1.0) cpd02513 + (1.0) cpd00001 --> (1) cpd02484 + (1) cpd00009
R_13HODEOR	13-HODE:NAD oxidoreductase		Linoleic acid metabolism	-	(1.0) cpd00003 + (1.0) cpd10459 --> (1) cpd10462 + (1) cpd00067 + (1) cpd00004
R_13HPODEDH	13-HPODE dehydratase		Linoleic acid metabolism	-	(1.0) cpd02873 + (2.0) cpd00067 --> (1) cpd00001 + (1) cpd10459
R_LYSTAH	Lysine-tRNA aminoacylhydrolase	-	Lysine biosynthesis	Ctob_000065	(1.0) cpd01326 + (1.0) cpd00001 --> (1) cpd11917 + (1) cpd00039
R_DAPDC	diaminopimelate decarboxylase	4.1.1.20	Lysine biosynthesis	Ctob_016385	(1.0) cpd00516 + (1.0) cpd00067 <=> (1) cpd00011 + (1) cpd00039
R_DAPEP	diaminopimelate epimerase	-	Lysine biosynthesis	Ctob_003582	(1.0) cpd00504 <=> (1) cpd00516
R_LYSTL	L-Lysine:tRNALys ligase (AMP-forming)	|6.1.1.6|	Lysine biosynthesis	Ctob_008745	(1.0) cpd11917 + (1.0) cpd00039 + (1.0) cpd00002 --> (1) cpd00012 + (1) cpd00018 + (1) cpd01326 + (1) cpd00067
R_DHDPS	dihydrodipicolinate synthase		Lysine biosynthesis	Ctob_003912	(1.0) cpd00346 + (1.0) cpd00020 --> (1) cpd02120 + (2) cpd00001 + (1) cpd00067
R_MAT	ATP:L-methione S-adenosyltransferase	2.5.1.6	Methionine metabolism	Ctob_010380	(1.0) cpd00060 + (1.0) cpd00001 + (1.0) cpd00002 --> (1) cpd00009 + (1) cpd00012 + (1) cpd00017
R_ADSH	adenosylhomocysteinase		Methionine metabolism	Ctob_015971	(1.0) cpd00019 + (1.0) cpd00001 <=> (1) cpd00135 + (1) cpd00182
R_MOTA	methionine-oxoglutarate transaminase	2.6.1.88	Methionine metabolism	Ctob_000496	(1.0) cpd00869 + (1.0) cpd00023 --> (1) cpd00060 + (1) cpd00024
R_M5TAP	S-methyl-5'-thioadenosine phosphorylase	2.4.2.28	Methionine metabolism	Ctob_012336	(1.0) cpd00009 + (1.0) cpd00147 --> (1) cpd00128 + (1) cpd02574
R_MATm	ATP:L-methione S-adenosyltransferase	2.5.1.6	Methionine metabolism	Ctob_010380	(1.0) cpd00001 + (1.0) cpd00060 + (1.0) cpd00002 --> (1) cpd00009 + (1) cpd00067 + (1) cpd00012 + (1) cpd00017
R_M5TRPI	S-methyl-5-thioribose-1-phosphate isomerase	-	Methionine metabolism	Ctob_008091 or Ctob_001553	(1.0) cpd02574 --> (1) cpd02791
R_M5TRPH	S-Methyl-5-thio-D-ribulose-1-phosphate hydro-lyase	4.2.1.109	Methionine metabolism	Ctob_001197	(1.0) cpd02791 <=> (1) cpd00001 + (1) cpd11295
R_ACDO	acireductone dioxygenase	1.13.11.53	Methionine metabolism	-	(1.0) cpd11255 + (1.0) cpd00007 --> (1) cpd00067 + (1) cpd00869 + (1) cpd00047
R_ACRSP	acireductone synthase, phosphate forming	3.1.3.77	Methionine metabolism	Ctob_001046 or Ctob_013634	(1.0) cpd00001 + (1.0) cpd11296 --> (1) cpd00009 + (1) cpd11255
R_ADSHm	S-Adenosyl-L-homocysteine hydrolase	3.3.1.1	Methionine metabolism	Ctob_013293	(1.0) cpd00001 + (1.0) cpd00019 <=> (1) cpd00135 + (1) cpd00182
R_CYSTS	cystathione synthase	4.2.1.22	Methionine metabolism	Ctob_013413 or Ctob_004876 or Ctob_005007 or Ctob_004187 or Ctob_003721	(1.0) cpd00809 + (1.0) cpd00084 --> (1) cpd00424 + (1) cpd00009
R_METTAH	Methionine-tRNA aminoacylhydrolase	-	Methionine metabolism	Ctob_000065	(1.0) cpd00001 + (1.0) cpd12105 --> (1) cpd00060 + (1) cpd11918
R_CBL	cystathionine beta-lyase		Methionine metabolism	Ctob_005482	(1.0) cpd00424 + (1.0) cpd00001 --> (1) cpd00020 + (1) cpd00135 + (1) cpd00013
R_ACRS	acireductone synthase	3.1.3.77	Methionine metabolism	Ctob_001046 or Ctob_013634	(1.0) cpd11295 --> (1) cpd00067 + (1) cpd11296
R_APAPTm	S-Adenosylmethioninamine:putrescine 3-aminopropyltransferase	2.5.1.16	Methionine metabolism;Urea cycle and metabolism of amino groups	Ctob_011298	(1.0) cpd00118 + (1.0) cpd00837 --> (1) cpd00147 + (1) cpd00264 + (1) cpd00067
R_AMCL	S-adenosyl-L-methionine carboxy-lyase	4.1.1.50	Methionine metabolism;Urea cycle and metabolism of amino groups	Ctob_008222	(1.0) cpd00017 + (1.0) cpd00067 --> (1) cpd00837 + (1) cpd00011
R_APAPT	S-adenosylmethioninamine:putrescine 3-aminopropyltransferase	2.5.1.16	Methionine metabolism;Urea cycle and metabolism of amino groups	Ctob_005590 or Ctob_004913	(1.0) cpd00837 + (1.0) cpd00118 --> (1) cpd00264 + (1) cpd00067 + (1) cpd00147
R_G12MT4	alpha-1,2-mannosyltransferase (doldpglcnacglcnacman(man(manman)manman)manmanman)	2.4.1.256	N-Glycan biosynthesis	Ctob_008722	(1.0) cpd30295 + (1.0) cpd12407 --> (1) cpd00067 + (1) cpd11619 + (1) cpd30291
R_DOLPGT3	alpha-1,2-glucosyltransferase (doldpglcnacglcnacman(man(manman)manman)manmanmanglcglcglc)	2.4.1.256	N-Glycan biosynthesis	Ctob_008722	(1.0) cpd11831 + (1.0) cpd30293 --> (1) cpd00067 + (1) cpd11619 + (1) cpd30294
R_G12MT3	alpha-1,2-mannosyltransferase (doldpglcnacglcnacman(manmanman)manmanman)	2.4.1.256	N-Glycan biosynthesis	Ctob_008722	(1.0) cpd30297 + (1.0) cpd12407 --> (1) cpd30296 + (1) cpd00067 + (1) cpd11619
R_DOLPMT	GDPmannose:dolichyl-phosphate O-beta-D-mannosyltransferase	-	N-Glycan biosynthesis	Ctob_015735	(1.0) cpd11619 + (1.0) cpd00083 --> (1) cpd00031 + (1) cpd12407
R_DOLPMT2	dolichyl-phosphate-mannose-glycolipid alpha-mannosyltransferase (doldpglcnacglcnacman(man(man)manman)manmanman)	2.4.1.256	N-Glycan biosynthesis	Ctob_008722	(1.0) cpd30296 + (1.0) cpd12407 --> (1) cpd30295 + (1) cpd00067 + (1) cpd11619
R_DOLPMT1	dolichyl-phosphate-mannose-glycolipid alpha-mannosyltransferase (doldpglcnacglcnacman(manman)manmanman)	2.4.1.256	N-Glycan biosynthesis	Ctob_008722	(1.0) cpd30300 + (1.0) cpd12407 --> (1) cpd30297 + (1) cpd00067 + (1) cpd11619
R_ANNAn	ATP:nicotinamide-nucleotide adenylyltransferase	2.7.7.1|2.7.7.18	Nicotinate and nicotinamide metabolism	Ctob_012625	(1.0) cpd00002 + (1.0) cpd00873 + (1.0) cpd00067 <=> (1) cpd00638 + (1) cpd00012
R_NADS1	Deamino-NAD+:ammonia ligase (AMP-forming)	6.3.1.5	Nicotinate and nicotinamide metabolism	Ctob_012371	(1.0) cpd00638 + (1.0) cpd00002 + (1.0) cpd00013 --> (1) cpd00003 + (1) cpd00012 + (1) cpd00018 + (1) cpd00067
R_ANNA	ATP:nicotinamide-nucleotide adenylyltransferase	2.7.7.1|2.7.7.18	Nicotinate and nicotinamide metabolism	Ctob_012625	(1.0) cpd00873 + (1.0) cpd00067 + (1.0) cpd00002 <=> (1) cpd00012 + (1) cpd00638
R_DNGALh	deamido-NAD+:L-glutamine amido-ligase (AMP-forming), chloroplast	6.3.5.1	Nicotinate and nicotinamide metabolism	Ctob_012371	(1.0) cpd00002 + (1.0) cpd00638 + (1.0) cpd00053 + (1.0) cpd00001 --> (2) cpd00067 + (1) cpd00018 + (1) cpd00023 + (1) cpd00012 + (1) cpd00003
R_ASPO2m	L-aspartate:oxygen oxidoreductase	-	Nicotinate and nicotinamide metabolism	Ctob_000741	(1.0) cpd00007 + (1.0) cpd00041 --> (1) cpd00025 + (1) cpd03470 + (1) cpd00067
R_NNDPR	Nicotinate-nucleotide:pyrophosphate phosphoribosyltransferase	2.4.2.19	Nicotinate and nicotinamide metabolism	Ctob_001886	(1.0) cpd00103 + (1.0) cpd02333 + (2.0) cpd00067 --> (1) cpd00873 + (1) cpd00012 + (1) cpd00011
R_DNGAL	Deamido-NAD+:L-glutamine amido-ligase (AMP-forming)	|6.3.5.1|	Nicotinate and nicotinamide metabolism	Ctob_012371	(1.0) cpd00053 + (1.0) cpd00001 + (1.0) cpd00638 + (1.0) cpd00002 --> (1) cpd00023 + (1) cpd00003 + (1) cpd00012 + (1) cpd00018 + (1) cpd00067
R_NRS	nicotinate D-ribonucleotide synthase (ATP)	2.7.1.22	Nicotinate and nicotinamide metabolism	Ctob_008451	(1.0) cpd03471 + (1.0) cpd00002 --> (1) cpd00873 + (1) cpd00067 + (1) cpd00008
R_ANNATn	ATP:nicotinamide-nucleotide adenylyltransferase	2.7.7.1|2.7.7.18	Nicotinate and nicotinamide metabolism	Ctob_012625	(1.0) cpd00002 + (1.0) cpd00355 + (2.0) cpd00067 <=> (1) cpd00003 + (1) cpd00012
R_ANNAT	ATP:nicotinamide-nucleotide adenylyltransferase	2.7.7.1|2.7.7.18	Nicotinate and nicotinamide metabolism	Ctob_012625	(1.0) cpd00355 + (2.0) cpd00067 + (1.0) cpd00002 <=> (1) cpd00012 + (1) cpd00003
R_NAPT	Nicotinamide-nucleotide:pyrophosphate	|2.4.2.12|	Nicotinate and nicotinamide metabolism	Ctob_001721	(1.0) cpd00355 + (1.0) cpd00012 <=> (1) cpd00103 + (1) cpd00133
R_NNOR	NADPH:NAD+ oxidoreductase (B-specific)	1.6.1.1|1.6.1.2	Nicotinate and nicotinamide metabolism	Ctob_012645	(1.0) cpd00005 + (1.0) cpd00003 <=> (1) cpd00004 + (1) cpd00006
R_NITR	NADH:nitrate oxidoreductase	|1.7.1.1|1.7.1.2|	Nitrogen metabolism	Ctob_000502	(1.0) cpd00209 + (1.0) cpd00067 + (1.0) cpd00004 --> (1) cpd00075 + (1) cpd00003 + (1) cpd00001
R_FORA	Formamide amidohydrolase	|3.5.1.49|	Nitrogen metabolism	Ctob_010070	(1.0) cpd00001 + (1.0) cpd00378 --> (1) cpd00067 + (1) cpd00047 + (1) cpd00013
R_NO2R	Ammonia:ferredoxin oxidoreductase	-	Nitrogen metabolism	Ctob_000501 and (Ctob_001765 or Ctob_008748 or Ctob_010054 or Ctob_007923)	(1.0) cpd00075 + (6.0) cpd11620 --> (4) cpd00067 + (1) cpd00013 + (2) cpd00001 + (6) cpd11621
R_NODOx	nitric oxide, NAD(P)H2:oxygen oxidoreductase	|1.14.12.17|	Nitrogen metabolism	Ctob_013297	(2.0) cpd00418 + (2.0) cpd00007 + (1.0) cpd00004 --> (1) cpd00003 + (2) cpd00209 + (1) cpd00067
R_CPS	Carbon-dioxide:ammonia ligase	|6.3.4.16|	Nitrogen metabolism	Ctob_000156	(2.0) cpd00002 + (1.0) cpd00013 + (1.0) cpd00011 + (1.0) cpd00001 --> (3) cpd00067 + (1) cpd00009 + (1) cpd00146 + (2) cpd00008
R_NODOy	nitric oxide, NADPH2:oxygen oxidoreductase	|1.14.12.17|	Nitrogen metabolism	Ctob_013297	(2.0) cpd00418 + (1.0) cpd00005 + (2.0) cpd00007 --> (2) cpd00209 + (1) cpd00006 + (1) cpd00067
R_HYNE	Hydrolysis (non-enzymatic)	-	Nitrogen metabolism;Histidine metabolism	-	(1.0) cpd00001 + (1.0) cpd03303 --> (1) cpd00013 + (1) cpd00024
R_URCN	urocanase	4.2.1.49	Nitrogen metabolism;Histidine metabolism	Ctob_007304 or Ctob_008803	(1.0) cpd00001 + (1.0) cpd00581 --> (1) cpd00067 + (1) cpd02311
R_OGMG	4-oxoglutaramate generation (non-enzymatic)	-	Nitrogen metabolism;Histidine metabolism	-	(2.0) cpd00003 + (3.0) cpd00001 + (1.0) cpd02311 + (1.0) cpd00067 --> (1) cpd03303 + (2) cpd00004 + (1) cpd00047 + (1) cpd00013
R_HISD	histidase	4.3.1.3	Nitrogen metabolism;Histidine metabolism	Ctob_010423 or Ctob_014575	(1.0) cpd00119 --> (1) cpd00013 + (1) cpd00581
R_B2ARAT3	UDP-arabinose:O-glycan 1,2-beta-L-arabinosyltransferase (4hproara(ara)galara)		O-Glycan biosynthesis	Ctob_007417	(1.0) 4hproara_ara_gal + (1.0) cpd00691 --> (1) 4hproara_ara_galara + (1) cpd00014
R_B4ARAT	UDP-arabinose:hydroxyproline 1,4-beta-L-arabinosyltransferase		O-Glycan biosynthesis	Ctob_007417	(1.0) cpd00851 + (1.0) cpd00691 --> (1) cpd00014 + (1) cpd30116
R_G6MT1	S-Adenosyl-L-methionine:O-galactoglycan 6-methyltransferase (4hproaraara(gal)megal)		O-Glycan biosynthesis	-	(1.0) 4hproaraara_gal_gal + (1.0) cpd00017 --> (1) cpd00067 + (1) 4hproaraara_gal_megal + (1) cpd00019
R_G6MT2	S-Adenosyl-L-methionine:O-galactoglycan 6-methyltransferase (4hproaraaramegal)		O-Glycan biosynthesis	-	(1.0) cpd30120 + (1.0) cpd00017 --> (1) 4hproaraaramegal + (1) cpd00067 + (1) cpd00019
R_A3MT	S-Adenosyl-L-methionine:O-arabinoglycan 3-methyltransferase (4hproaraaragalmeara)		O-Glycan biosynthesis	-	(1.0) 4hproaraaragalara + (1.0) cpd00017 --> (1) cpd00067 + (1) cpd00019 + (1) 4hproaraaragalmeara
R_B2ARAT1	UDP-arabinose:O-glycan 1,2-beta-L-arabinosyltransferase (4hproaraara)		O-Glycan biosynthesis	Ctob_007417	(1.0) cpd00691 + (1.0) cpd30116 --> (1) cpd00014 + (1) cpd30117
R_B2ARAT2	UDP-arabinose:O-glycan 1,2-beta-L-arabinosyltransferase (4hproara(aragalara)gal)		O-Glycan biosynthesis	Ctob_007417	(1.0) cpd00691 + (1.0) 4hproara_aragal_gal --> (1) 4hproara_aragalara_gal + (1) cpd00014
R_B2ARAT5	UDP-arabinose:O-glycan 1,2-beta-L-arabinosyltransferase (4hproara(aragal)galara)		O-Glycan biosynthesis	Ctob_007417	(1.0) cpd00691 + (1.0) 4hproara_aragal_gal --> (1) cpd00014 + (1) 4hproara_aragal_galara
R_B2ARAT4	UDP-arabinose:O-glycan 1,2-beta-L-arabinosyltransferase (4hproaraaraara)		O-Glycan biosynthesis	Ctob_007417	(1.0) cpd00691 + (1.0) cpd30117 --> (1) 4hproaraaraara + (1) cpd00014
R_B5ARAT	UDP-arabinose:O-glycan 1,5-beta-L-arabinosyltransferase (4hproaraaragalara)		O-Glycan biosynthesis	Ctob_007417	(1.0) cpd00691 + (1.0) cpd30120 --> (1) cpd00014 + (1) 4hproaraaragalara
R_DHFRi	5,6,7,8-Tetrahydrofolate:NADP+ oxidoreductase	-	One carbon pool by folate	Ctob_005352	(1.0) cpd00005 + (1.0) cpd00330 + (1.0) cpd00067 --> (1) cpd00087 + (1) cpd00006
R_MTHFO	5-methyltetrahydrofolate:NAD+ oxidoreductase	1.5.1.20	One carbon pool by folate	Ctob_015921	(1.0) cpd00004 + (1.0) cpd00125 + (1.0) cpd00067 --> (1) cpd00003 + (1) cpd00345
R_MTAM	5,10-Methenyltetrahydrofolate aminomethyltransferase	2.1.2.10	One carbon pool by folate	(Ctob_009194)	(1.0) cpd02197 + (2.0) cpd00067 --> (1) cpd00001 + (1) cpd00347
R_METSm	5-Methyltetrahydrofolate:L-homocysteine S-methyltransferase	2.1.1.13|2.1.1.14	One carbon pool by folate	Ctob_004248	(1.0) cpd00135 + (1.0) cpd00345 <=> (1) cpd00087 + (1) cpd00060
R_FOLR2	Dihydrofolate:NADP+ oxidoreductase	|1.5.1.3|	One carbon pool by folate	Ctob_005352	(1.0) cpd00005 + (1.0) cpd00393 + (1.0) cpd00067 --> (1) cpd00330 + (1) cpd00006
R_MDUMT	5,10-Methylenetetrahydrofolate:dUMP C-methyltransferase	2.1.1.45	One carbon pool by folate	Ctob_005352	(1.0) cpd00299 + (1.0) cpd00125 <=> (1) cpd00330 + (1) cpd00298
R_FPGFTm	10-Formyltetrahydrofolate:5'-phosphoribosylglycinamide formyltransferase, mitochondria	2.1.2.2	One carbon pool by folate	Ctob_008739	(1.0) cpd00201 + (1.0) cpd02394 <=> (1) cpd00087 + (1) cpd00067 + (1) cpd02678
R_DHFR2i	5,6,7,8-Tetrahydrofolate:NAD+ oxidoreductase	|1.5.1.3|	One carbon pool by folate	Ctob_005352	(1.0) cpd00330 + (1.0) cpd00067 + (1.0) cpd00004 --> (1) cpd00087 + (1) cpd00003
R_FTAL	5-Formiminotetrahydrofolate ammonia-lyase (cyclizing)	|4.3.1.4|	One carbon pool by folate	Ctob_001148	(1.0) cpd00347 + (1.0) cpd00013 --> (1) cpd00502 + (3) cpd00067
R_ATPSm	F0F1-ATP synthase Complex V		Oxidative phosphorylation	Ctob_013137 or Ctob_012445 or (Ctob_002100 and Ctob_003624) or (Ctob_011614 and Ctob_006945) or Ctob_013499 or (Ctob_000702 and Ctob_013566)	(1.0) cpd00008 + (1.0) cpd00009 + (3.0) cpd00067 --> (1) cpd00001 + (2) cpd00067 + (1) cpd00002
R_BCTA_val_m	branched-chain-amino-acid transaminase, valine forming, mitochondria	2.6.1.42	Pantothenate and CoA biosynthesis	Ctob_002603 or Ctob_002268 or Ctob_006187	(1.0) cpd00123 + (1.0) cpd00023 <=> (1) cpd00156 + (1) cpd00024
R_MTMOHT	5,10-Methylenetetrahydrofolate:3-methyl-2-oxobutanoate	2.1.2.11	Pantothenate and CoA biosynthesis	Ctob_005792	(1.0) cpd00123 + (1.0) cpd00125 + (1.0) cpd00001 --> (1) cpd00087 + (1) cpd00712
R_APPAT	ATP:pantetheine-4'-phosphate adenylyltransferase	2.7.7.3	Pantothenate and CoA biosynthesis	Ctob_007800 or Ctob_011260	(1.0) cpd00834 + (2.0) cpd00067 + (1.0) cpd00002 <=> (1) cpd00012 + (1) cpd00655
R_2DHPFALDL	2-Hydroxy-2-isopropylbutanedioate formaldehyde-lyase	|4.1.2.12|	Pantothenate and CoA biosynthesis	Ctob_005792	(1.0) cpd00712 <=> (1) cpd00055 + (1) cpd00123
R_PNORn	(R)-Pantoate:NADP+ 2-oxidoreductase	1.1.1.169	Pantothenate and CoA biosynthesis	Ctob_007138	(1.0) cpd00408 + (1.0) cpd00006 <=> (1) cpd00712 + (1) cpd00005 + (1) cpd00067
R_PNORm	Pantoate:NADP+ 2-oxidoreductase, mitochondria	-	Pantothenate and CoA biosynthesis	Ctob_007138	(1.0) cpd00408 + (1.0) cpd00006 <=> (1) cpd00005 + (1) cpd00712 + (1) cpd00067
R_PPCL	4'-Phosphopantothenate:L-cysteine ligase	6.3.2.5	Pantothenate and CoA biosynthesis	Ctob_013490	(1.0) cpd02201 + (1.0) cpd00084 + (1.0) cpd00002 --> (1) cpd00012 + (1) cpd00018 + (1) cpd02666 + (1) cpd00067
R_PBALm	Pantoate:beta-alanine ligase (AMP-forming)	6.3.2.1	Pantothenate and CoA biosynthesis	Ctob_005792	(1.0) cpd00085 + (1.0) cpd00408 + (1.0) cpd00002 --> (1) cpd00644 + (3) cpd00067 + (1) cpd00018 + (1) cpd00012
R_CYSCL	L-cysteine carboxy-lyase	4.1.1.36	Pantothenate and CoA biosynthesis	Ctob_014819	(1.0) cpd00067 + (1.0) cpd02666 --> (1) cpd00834 + (1) cpd00011
R_DMORh	2,3-Dihydroxy-3-methylbutanoate:NADP+ oxidoreductase (isomerizing), chloroplast	-	Pantothenate and CoA biosynthesis	Ctob_006115	(1.0) cpd19047 + (1.0) cpd00005 + (1.0) cpd00067 --> (1) cpd02498 + (1) cpd00006
R_DMORm	2,3-Dihydroxy-3-methylbutanoate:NADP+ oxidoreductase (isomerizing), mitochondria	-	Pantothenate and CoA biosynthesis	Ctob_006115	(1.0) cpd00005 + (1.0) cpd00067 + (1.0) cpd19047 --> (1) cpd02498 + (1) cpd00006
R_DMHL	2,3-Dihydroxy-3-methylbutanoate hydro-lyase	-	Pantothenate and CoA biosynthesis	Ctob_001184	(1.0) cpd02498 --> (1) cpd00123 + (1) cpd00001
R_XU5PDPT	ATP:D-xylulose 5-phosphotransferase	-	Pentose and glucuronate interconversions	Ctob_005324	(1.0) cpd00002 + (1.0) cpd00259 --> (1) cpd00198 + (1) cpd00008 + (1) cpd00067
R_GLCUR1PUT	UTP:1-phospho-alpha-D-glucuronate uridylyltransferase	-	Pentose and glucuronate interconversions	Ctob_003583	(1.0) cpd00880 + (1.0) cpd00062 --> (1) cpd00012 + (1) cpd00144
R_PGDHh	6-Phospho-D-gluconate:NADP+ 2-oxidoreductase (decarboxylating)	1.1.1.44	Pentose phosphate pathway	Ctob_007706	(1.0) cpd00006 + (1.0) cpd00284 --> (1) cpd00011 + (1) cpd00005 + (1) cpd00171
R_G6PADHh	glucose 6-phosphate dehydrogenase (g6p-A)	-	Pentose phosphate pathway	Ctob_001621	(1.0) cpd00006 + (1.0) cpd19006 <=> (1) cpd00067 + (1) cpd00005 + (1) cpd00911
R_PPMh	Phosphopentosemutase	-	Pentose phosphate pathway	Ctob_012689	(1.0) cpd00475 <=> (1) cpd00101
R_GNKh	ATP:D-Gluconate 6-phosphotransferase	2.7.1.12	Pentose phosphate pathway	Ctob_005346	(1.0) cpd00002 + (1.0) cpd00222 --> (1) cpd00008 + (1) cpd00284 + (1) cpd00067
R_G6PBDHh	glucose 6-phosphate dehydrogenase (g6p-B)		Pentose phosphate pathway	Ctob_001621	(1.0) cpd00006 + (1.0) cpd00863 --> (1) cpd00067 + (1) cpd00005 + (1) cpd00911
R_RPDPK	Ribose-phosphate diphosphokinase, chloroplast	2.7.6.1	Pentose phosphate pathway	Ctob_012187	(1.0) cpd00002 + (1.0) cpd00101 <=> (1) cpd00067 + (1) cpd00018 + (1) cpd00103
R_PGDH	6-Phospho-D-gluconate:NADP+ 2-oxidoreductase (decarboxylating)	-	Pentose phosphate pathway	Ctob_007706	(1.0) cpd00284 + (1.0) cpd00006 --> (1) cpd00005 + (1) cpd00011 + (1) cpd00171
R_RPEh	D-Ribulose-5-phosphate 3-epimerase	5.1.3.1	Pentose phosphate pathway;Carbon fixation	Ctob_010064	(1.0) cpd00171 <=> (1) cpd00198
R_RPIh	ribose-5-phosphate isomerase	5.3.1.6	Pentose phosphate pathway;Carbon fixation	Ctob_006307 or Ctob_008787 or Ctob_007868	(1.0) cpd00101 <=> (1) cpd00171
R_RPE	D-Ribulose-5-Phosphate 3-Epimerase	5.1.3.1	Pentose phosphate pathway;Carbon fixation	Ctob_010064	(1.0) cpd00171 <=> (1) cpd00198
R_TKT2h	transketolase 2	2.2.1.1	Pentose phosphate pathway;Carbon fixation	Ctob_015109	(1.0) cpd00198 + (1.0) cpd00236 <=> (1) cpd00072 + (1) cpd00102
R_AROHLh	L-arogenate hydro-lyase (decarboxylating; L-phenylalanine-forming)	-	Phenylalanine, tyrosine and tryptophan biosynthesis	Ctob_007657	(2.0) cpd00067 + (1.0) cpd29970 --> (1) cpd00066 + (1) cpd00011 + (1) cpd00001
R_PSCIT	Phosphoenolpyruvate:3-phosphoshikimate	2.5.1.19	Phenylalanine, tyrosine and tryptophan biosynthesis	Ctob_011119	(1.0) cpd02030 + (1.0) cpd00061 <=> (1) cpd00009 + (1) cpd00932
R_PPOR	Prephenate:NAD+ oxidoreductase(decarboxylating)	1.3.1.12	Phenylalanine, tyrosine and tryptophan biosynthesis	Ctob_013823	(1.0) cpd00219 + (1.0) cpd00003 --> (1) cpd00011 + (1) cpd00868 + (1) cpd00004
R_SERH	tryptophan synthase	4.2.1.20	Phenylalanine, tyrosine and tryptophan biosynthesis	Ctob_015613	(1.0) cpd02210 + (1.0) cpd00054 --> (1) cpd00102 + (1) cpd00001 + (1) cpd00065
R_TYRTAh	tyrosine transaminase, chloroplast	2.6.1.5	Phenylalanine, tyrosine and tryptophan biosynthesis	Ctob_008965	(1.0) cpd00023 + (1.0) cpd00868 <=> (1) cpd00024 + (1) cpd00069
R_TYRTAm	tyrosine transaminase, mitochondria	2.6.1.5	Phenylalanine, tyrosine and tryptophan biosynthesis	Ctob_008965	(1.0) cpd00023 + (1.0) cpd00868 <=> (1) cpd00069 + (1) cpd00024
R_AROATh	L-arogenate:2-oxoglutarate aminotransferase	-	Phenylalanine, tyrosine and tryptophan biosynthesis	Ctob_002673	(1.0) cpd00023 + (1.0) cpd00219 --> (1) cpd00024 + (1) cpd29970 + (1) cpd00067
R_ANTPPT	N-(5-Phospho-D-ribosyl)anthranilate:pyrophosphate	2.4.2.18	Phenylalanine, tyrosine and tryptophan biosynthesis	Ctob_015438	(1.0) cpd00103 + (1.0) cpd00093 --> (1) cpd02642 + (1) cpd00012 + (1) cpd00067
R_TRPTAH	tryptophan-tRNA aminoacylhydrolase	-	Phenylalanine, tyrosine and tryptophan biosynthesis	Ctob_000065	(1.0) cpd00001 + (1.0) cpd12336 --> (1) cpd11923 + (1) cpd00065
R_CHRS	5-O-(1-Carboxyvinyl)-3-phosphoshikimate phosphate-lyase	4.2.3.5	Phenylalanine, tyrosine and tryptophan biosynthesis	Ctob_003770	(1.0) cpd00932 --> (1) cpd00009 + (1) cpd00216
R_AROHL	L-arogenate hydro-lyase (decarboxylating; L-phenylalanine-forming)	-	Phenylalanine, tyrosine and tryptophan biosynthesis	Ctob_007657	(1.0) cpd29970 + (2.0) cpd00067 --> (1) cpd00001 + (1) cpd00066 + (1) cpd00011
R_PHETAH	Phenylalanine-tRNA aminoacylhydrolase	-	Phenylalanine, tyrosine and tryptophan biosynthesis	Ctob_000065	(1.0) cpd12335 + (1.0) cpd00001 --> (1) cpd11919 + (1) cpd00066
R_TYRTAAH	tyrosine-tRNA aminoacylhydrolase	-	Phenylalanine, tyrosine and tryptophan biosynthesis	Ctob_000065	(1.0) cpd00001 + (1.0) cpd12194 --> (1) cpd00069 + (1) cpd11751
R_DHQS	2-Dehydro-3-deoxy-D-arabino-heptonate 7-phosphate phosphate-lyase	|4.2.3.4|4.6.1.3|	Phenylalanine, tyrosine and tryptophan biosynthesis	Ctob_009555	(1.0) cpd02857 --> (1) cpd00009 + (1) cpd00699
R_ATNS_nh4	Anthranilate synthase, ammonia	4.1.3.27	Phenylalanine, tyrosine and tryptophan biosynthesis	Ctob_009191 or Ctob_006190	(1.0) cpd00013 + (1.0) cpd00216 --> (1) cpd00067 + (1) cpd00093 + (1) cpd00001 + (1) cpd00020
R_PRAI	phosphoribosylanthranilate isomerase	5.3.1.24	Phenylalanine, tyrosine and tryptophan biosynthesis	Ctob_015612	(1.0) cpd02642 <=> (1) cpd00956
R_TYRTA	tyrosine transaminase	2.6.1.5	Phenylalanine, tyrosine and tryptophan biosynthesis	Ctob_008965	(1.0) cpd00868 + (1.0) cpd00023 <=> (1) cpd00069 + (1) cpd00024
R_SKK	Shikimate kinase	2.7. 1.71	Phenylalanine, tyrosine and tryptophan biosynthesis	Ctob_006487	(1.0) cpd00002 + (1.0) cpd00383 --> (1) cpd00067 + (1) cpd02030 + (1) cpd00008
R_SKDH	Shikimate:NADP+ 5-oxidoreductase	1.1.1.25|1.1.1.282	Phenylalanine, tyrosine and tryptophan biosynthesis	Ctob_010023	(1.0) cpd01716 + (1.0) cpd00005 + (1.0) cpd00067 <=> (1) cpd00383 + (1) cpd00006
R_DPHS	Phosphoenolpyruvate:D-erythrose-4-phosphate	2.5.1.54|4.1.2.15	Phenylalanine, tyrosine and tryptophan biosynthesis	Ctob_015617	(1.0) cpd00236 + (1.0) cpd00061 + (1.0) cpd00001 --> (1) cpd02857 + (1) cpd00009
R_IGPS	1-(2-Carboxyphenylamino)-1-deoxy-D-ribulose-5-phosphate	4.1.1.48	Phenylalanine, tyrosine and tryptophan biosynthesis	Ctob_009191	(1.0) cpd00067 + (1.0) cpd00956 --> (1) cpd02210 + (1) cpd00011 + (1) cpd00001
R_CHRM	Chorismate pyruvatemutase	5.4.99.5	Phenylalanine, tyrosine and tryptophan biosynthesis	Ctob_002374	(1.0) cpd00216 <=> (1) cpd00219
R_PPDH	Prephenate hydro-lyase (decarboxylating)	4.2.1.51|4.2.1.91	Phenylalanine, tyrosine and tryptophan biosynthesis	Ctob_007657	(1.0) cpd00219 + (1.0) cpd00067 --> (1) cpd00143 + (1) cpd00001 + (1) cpd00011
R_ATNS	Anthrnailate synthase	4.1.3.27	Phenylalanine, tyrosine and tryptophan biosynthesis	Ctob_009191 or Ctob_006190	(1.0) cpd00053 + (1.0) cpd00216 --> (1) cpd00067 + (1) cpd00023 + (1) cpd00093 + (1) cpd00020
R_DQDH	3-Dehydroquinate hydro-lyase	4.2.1.10	Phenylalanine, tyrosine and tryptophan biosynthesis	Ctob_010023	(1.0) cpd00699 <=> (1) cpd01716 + (1) cpd00001
R_CEF	Cyclic Electron Flow		Photosynthesis	(Ctob_001765 or Ctob_007923) and (Ctob_008127) and (Ctob_003453) and (Ctob_011506)	(2.0) cpd00067 + (2.0) cpd30035 + (1.0) cpd11620 --> (2) cpd30034 + (1) cpd11621 + (4) cpd00067
R_PSIred	photosystem I (red light-activated)		Photosynthesis	Ctob_011106	(2.0) cpd30034 + (1.0) cpd11621 + (2.0) photon680 + (2.0) cpd00067 --> (2) cpd30035 + (1) cpd11620
R_SUCDHh	succinate dehydrogenase (chloroplast)		Photosynthesis	Ctob_005887 or Ctob_001944	(1.0) cpd00015 + (1.0) cpd00036 --> (1) cpd00106 + (1) cpd00982
R_ATPSh	ATP synthase		Photosynthesis	Ctob_013137 or Ctob_012445 or (Ctob_002100 and Ctob_003624) or (Ctob_011614 and Ctob_006945) or Ctob_013499 or (Ctob_000702 and Ctob_013566)	(1.0) cpd00009 + (1.0) cpd00008 + (4.0) cpd00067 --> (1) cpd00002 + (3) cpd00067 + (1) cpd00001
R_ARDC	L-Arginine carboxy-lyase	4.1.1.19	Polyamine metabolism	Ctob_008475	(1.0) cpd00051 + (1.0) cpd00067 --> (1) cpd00152 + (1) cpd00011
R_ORDC	ornithine decarboxylase		Polyamine metabolism	Ctob_000473	(1.0) cpd00067 + (1.0) cpd00064 --> (1) cpd00011 + (1) cpd00118
R_ORDCh	ornithine decarboxylase, chloroplast		Polyamine metabolism	Ctob_000473	(1.0) cpd00064 + (1.0) cpd00067 --> (1) cpd00118 + (1) cpd00011
R_CPP1O	coproporphyrinogen I oxidase		Porphyrin and chlorophyll metabolism	-	(1.0) cpd03416 + (1.0) cpd00006 <=> (1) cpd03417 + (1) cpd00005 + (5) cpd00067
R_CHLDADMT	chlorophyllide a demetalase		Porphyrin and chlorophyll metabolism	-	(1.0) cpd01449 <=> (1) cpd00254 + (1) cpd18004
R_HEMEASm	rxn05121	-	Porphyrin and chlorophyll metabolism	Ctob_000248	(1.0) cpd11313 + (1.0) cpd00001 --> (5) cpd00067 + (1) cpd11312
R_UPP1R	uroporphyrinogen I reductase	-	Porphyrin and chlorophyll metabolism	-	(1.0) cpd03414 + (1.0) cpd00005 <=> (7) cpd00067 + (1) cpd00006 + (1) cpd03415
R_UPP1S	uroporphyrinogen I synthase	spontaneous	Porphyrin and chlorophyll metabolism	spontaneous	(1.0) cpd00755 --> (1) cpd03414 + (1) cpd00001
R_PHPHBDDMC	pheophorbide demethoxycarbonylase	3.1.1.82	Porphyrin and chlorophyll metabolism	Ctob_002871	(3.0) cpd00067 + (1.0) cpd18004 <=> (1) cpd18047 + (1) cpd30369
R_CPP3O	coproporphyrinogen III oxidase	1.3.3.3	Porphyrin and chlorophyll metabolism	Ctob_016092	(1.0) cpd02083 + (6.0) cpd00006 <=> (1) cpd03418 + (6) cpd00005
R_DVCHLDR	divinyl chlorophyllide vinyl-reductase	-	Porphyrin and chlorophyll metabolism	Ctob_016171	(1.0) cpd08632 + (1.0) cpd00005 + (1.0) cpd00067 <=> (1) cpd00006 + (1) cpd01449
R_CPPPGOR	coproporphyrinogen-III:S-adenosyl-L-methionine oxidoreductase(decarboxylating)	1.3.3.3	Porphyrin and chlorophyll metabolism	Ctob_016092	(1.0) cpd02083 + (2.0) cpd00017 --> (2) cpd03091 + (2) cpd00011 + (1) cpd00791 + (2) cpd00060
R_GLUTRS	glutamyl-tRNA synthetase		Porphyrin and chlorophyll metabolism	Ctob_003026	(1.0) cpd00023 + (1.0) cpd11912 + (1.0) cpd00002 --> (1) cpd00012 + (1) cpd00018 + (1) cpd12227 + (1) cpd00067
R_GLUTRR	L-glutamate-semialdehyde: NADP+	|1.2.1.70|	Porphyrin and chlorophyll metabolism	Ctob_009971	(1.0) cpd00005 + (1.0) cpd12227 + (2.0) cpd00067 --> (1) cpd00006 + (1) cpd11912 + (1) cpd02345
R_G1SAT	(S)-4-Amino-5-oxopentanoate 4,5-aminomutase	5.4.3.8	Porphyrin and chlorophyll metabolism	Ctob_001034	(1.0) cpd02345 <=> (1) cpd00067 + (1) cpd00338
R_PPBNGS	5-Aminolevulinate hydro-lyase(adding 5-aminolevulinate and	4.2.1.24	Porphyrin and chlorophyll metabolism	Ctob_014641	(1.0) cpd00067 + (2.0) cpd00338 --> (1) cpd00689 + (2) cpd00001
R_MPMT	S-adenosyl-L-methionine:Mg-protoporphyrin IX methyltransferase	2.1.1.11	Porphyrin and chlorophyll metabolism	Ctob_013767	(1.0) cpd02216 + (1.0) cpd00017 <=> (1) cpd00019 + (1) cpd30403 + (1) cpd00067
R_HOXGh	heme oxygenase, chloroplast	-	Porphyrin and chlorophyll metabolism	Ctob_004498	(1.0) cpd00028 + (3.0) cpd00067 + (3.0) cpd00007 + (3.0) cpd00005 --> (1) cpd10515 + (3) cpd00006 + (3) cpd00001 + (1) cpd00389 + (1) cpd00204
R_CHLASP	chlorophyll a synthase (phytyl)		Porphyrin and chlorophyll metabolism	Ctob_005378	(1.0) cpd03214 + (1.0) cpd01449 --> (1) cpd03148 + (1) cpd00012 + (1) cpd00067
R_MPMECY1	Mg-protoporphyrin IX monomethyl ester (oxidative) cyclase I	1.14.13.81	Porphyrin and chlorophyll metabolism	(Ctob_001893)	(1.0) cpd00067 + (1.0) cpd00007 + (1.0) cpd30403 + (1.0) cpd00005 --> (1) cpd08629 + (1) cpd00006 + (1) cpd00001
R_MPMECY3	Mg-protoporphyrin IX monomethyl ester (oxidative) cyclase III	1.14.13.81	Porphyrin and chlorophyll metabolism	(Ctob_001893)	(1.0) cpd08630 + (1.0) cpd00007 + (1.0) cpd00005 --> (1) cpd08631 + (1) cpd00006 + (2) cpd00001
R_MPMECY2	Mg-protoporphyrin IX monomethyl ester (oxidative) cyclase II	1.14.13.81	Porphyrin and chlorophyll metabolism	(Ctob_001893)	(2.0) cpd00067 + (1.0) cpd08629 + (1.0) cpd00007 + (1.0) cpd00005 --> (1) cpd08630 + (1) cpd00006 + (2) cpd00001
R_PC2D	precorrin 2 dehydrogenase	1.3.1.76	Porphyrin and chlorophyll metabolism	Ctob_008081	(1.0) cpd00067 + (1.0) cpd01620 + (1.0) cpd00006 <=> (1) cpd03426 + (1) cpd00005
R_DVPCHLD646OR	divinylprotochlorophyllide oxidoreductase (light-dependent, 648 nm)	1.3.1.33	Porphyrin and chlorophyll metabolism	Ctob_007965 or Ctob_000767 or Ctob_012349	(1.0) cpd00067 + (1.0) cpd08631 + (1.0) photon646 + (1.0) cpd00005 --> (1) cpd00006 + (1) cpd08632
R_HEMEOSm	rxn05120	|2.5.1.-|	Porphyrin and chlorophyll metabolism	Ctob_010198	(1.0) cpd00350 + (1.0) cpd00001 + (1.0) cpd00028 --> (1) cpd00067 + (1) cpd11313 + (1) cpd00012
R_UPPDC1	uroporphyrinogen decarboxylase (uroporphyrinogen III)	4.1.1.37	Porphyrin and chlorophyll metabolism	Ctob_003510 or Ctob_015638 or Ctob_010119	(1.0) cpd00774 + (4.0) cpd00067 --> (4) cpd00011 + (1) cpd02083
R_DVPCHLDR	divinylprotochlorophyllide vinyl-reductase	-	Porphyrin and chlorophyll metabolism	Ctob_016171	(1.0) cpd08631 + (1.0) cpd00067 + (1.0) cpd00005 <=> (1) cpd00006 + (1) cpd27457
R_CHLBSP	chlorophyll b synthase (phytyl)		Porphyrin and chlorophyll metabolism	Ctob_005378	(1.0) cpd03214 + (1.0) cpd16355 --> (1) cpd00012 + (1) cpd03149 + (1) cpd00067
R_CPPPGO	coproporphyrinogen III oxidase (O2 required)	1.3.3.3	Porphyrin and chlorophyll metabolism	Ctob_016092	(1.0) cpd02083 + (2.0) cpd00067 + (2.0) cpd00007 --> (2) cpd00025 + (2) cpd00011 + (1) cpd00791
R_UPP3S	uroporphyrinogen III synthase	4.2.1.75	Porphyrin and chlorophyll metabolism	Ctob_002605	(1.0) cpd00755 --> (1) cpd00774 + (1) cpd00001
R_UPP3O	uroporphyrinogen III oxidase	non-enzymatic	Porphyrin and chlorophyll metabolism	non-enzymatic	(1.0) cpd00774 + (1.0) cpd00006 <=> (5) cpd00067 + (1) cpd00005 + (1) cpd01624
R_PPPGO	Protoporphyrinogen-IX:oxygen oxidoreductase	|1.3.3.4|	Porphyrin and chlorophyll metabolism	Ctob_000554	(1.0) cpd00791 + (3.0) cpd00007 --> (3) cpd00025 + (1) cpd01476
R_CHLDAO	chlorophyllide a oxidase	1.14.13.122	Porphyrin and chlorophyll metabolism	Ctob_009629 or Ctob_012743	(1.0) cpd00007 + (1.0) cpd01449 <=> (1) cpd16355 + (1) cpd00001
R_MPML	Mg-protoporphyrin IX magnesium-lyase	6.6.1.1	Porphyrin and chlorophyll metabolism	Ctob_010082	(1.0) cpd00002 + (1.0) cpd00001 + (1.0) cpd01476 + (1.0) cpd00254 --> (1) cpd00067 + (1) cpd00009 + (1) cpd00008 + (1) cpd02216
R_HICH	3-hydroxyisobutyryl-CoA hydrolase	-	Propanoate metabolism	Ctob_008686	(1.0) cpd03375 + (1.0) cpd00001 --> (1) cpd00010 + (1) cpd00067 + (1) cpd00745
R_PCNOn	propanoyl-CoA:NADP+ 2-oxidoreductase, nucleus	1.1.1.298	Propanoate metabolism	Ctob_003425	(1.0) cpd00006 + (1.0) cpd00086 <=> (1) cpd00663 + (1) cpd00005 + (1) cpd00067
R_HPHLm	3-Hydroxypropionyl-CoA hydro-lyase, mitochondria	1.1.1.35	Propanoate metabolism	Ctob_008497	(1.0) cpd03375 --> (1) cpd00663 + (1) cpd00001
R_HPHL	3-Hydroxypropionyl-CoA hydro-lyase	1.1.1.35	Propanoate metabolism	Ctob_008497	(1.0) cpd03375 <=> (1) cpd00001 + (1) cpd00663
R_PCFPTm	propanoyl-CoA:formate C-propanoyltransferase, mitochondria	-	Propanoate metabolism	Ctob_012288 or Ctob_010961	(1.0) cpd00010 + (1.0) cpd00094 --> (1) cpd00047 + (1) cpd00086
R_MCDC	Malonyl-CoA carboxy-lyase	|4.1.1.9|	Propanoate metabolism	Ctob_000999	(1.0) cpd00070 --> (1) cpd00011 + (1) cpd00022
R_HPCOR	3-hydroxypropionyl-CoA:NADP+ oxidoreductase	1.1.1.298	Propanoate metabolism	Ctob_003425	(1.0) cpd00005 + (1.0) cpd03564 + (1.0) cpd00067 <=> (1) cpd00006 + (1) cpd03375
R_PCNO	propanoyl-CoA:NADP+ 2-oxidoreductase	1.1.1.298	Propanoate metabolism	Ctob_003425	(1.0) cpd00086 + (1.0) cpd00006 <=> (1) cpd00005 + (1) cpd00067 + (1) cpd00663
R_PPACOALh	Propanoate:CoA ligase (AMP-forming), chloroplast	6.2.1.1; 6.2.1.17	Propanoate metabolism	Ctob_006260	(1.0) cpd00002 + (1.0) cpd00010 + (1.0) cpd00141 --> (1) cpd00067 + (1) cpd00018 + (1) cpd00086 + (1) cpd00012
R_OCDOR	3-oxopropionyl-CoA:NAD+ oxidoreductase	1.1.1.298	Propanoate metabolism	Ctob_003425	(1.0) cpd00005 + (1.0) cpd00070 + (1.0) cpd00067 <=> (1) cpd03564 + (1) cpd00001 + (1) cpd00006
R_PCFPTh	propanoyl-CoA:formate C-propanoyltransferase, chloroplast	-	Propanoate metabolism	Ctob_012288 or Ctob_010961	(1.0) cpd00010 + (1.0) cpd00094 --> (1) cpd00086 + (1) cpd00047
R_PS_asn_L_c	incorporation of asn-L residue into a protein		Protein synthesis	-	(1.0) cpd00132 --> (1) cpd30173 + (1) cpd00001
R_ATPPH	ATP phosphohydrolase	-	Purine metabolism	Ctob_014845 or Ctob_013536	(1.0) cpd00001 + (1.0) cpd00002 --> (1) cpd00009 + (1) cpd00067 + (1) cpd00008
R_DGTD	2'-Deoxyguanosine 5'-triphosphate diphosphohydrolase	3.6.1.-	Purine metabolism	Ctob_013536 or Ctob_005264	(1.0) cpd00241 + (1.0) cpd00001 --> (1) cpd00012 + (1) cpd00067 + (1) cpd00296
R_GUAD	Guanine aminohydrolase	3.5.4.3	Purine metabolism	Ctob_006221	(1.0) cpd00207 + (2.0) cpd00067 + (1.0) cpd00001 --> (1) cpd00309 + (1) cpd00013
R_URDGLYCAH	(S)-ureidoglycolate amidohydrolase (decarboxylating)	3.5.3.19	Purine metabolism	Ctob_002327	(1.0) cpd00001 + (1.0) cpd00465 + (2.0) cpd00067 <=> (1) cpd00011 + (1) cpd00040 + (2) cpd00013
R_DGSNPT	ATP:deoxynucleoside 5'-phosphotransferase	-	Purine metabolism	Ctob_004942	(1.0) cpd00002 + (1.0) cpd00277 --> (1) cpd00296 + (1) cpd00008 + (1) cpd00067
R_ADSSh	IMP:L-aspartate ligase (GDP-forming)	6.3.4.4	Purine metabolism	Ctob_008230	(1.0) cpd00114 + (1.0) cpd00038 + (1.0) cpd00041 --> (1) cpd02375 + (3) cpd00067 + (1) cpd00009 + (1) cpd00031
R_ICH	IMP 1,2-hydrolase (decyclizing)	3.5.4.10	Purine metabolism	Ctob_002136	(1.0) cpd02884 <=> (1) cpd00001 + (1) cpd00114
R_AAL_fum	N6-(1,2-dicarboxyethyl)AMP AMP-lyase (fumarate-forming)	4.3.2.2	Purine metabolism	Ctob_002738	(1.0) cpd02375 --> (1) cpd00106 + (1) cpd00018
R_NDPK	nucleoside-diphosphate kinase	2.7.4.6	Purine metabolism	Ctob_010691 or Ctob_013426 or Ctob_008898 or Ctob_010118 or Ctob_011471 or Ctob_009095 or Ctob_013751 or Ctob_004061 or Ctob_010678 or Ctob_010917 or Ctob_000081 or Ctob_015864 or Ctob_015410	(1.0) cpd00002 + (1.0) cpd00177 --> (1) cpd00115 + (1) cpd00008
R_AGPT	ATP:GMP phosphotransferase	2.7.4.8	Purine metabolism	Ctob_005188 or Ctob_008993	(1.0) cpd00126 + (1.0) cpd00002 --> (1) cpd00008 + (1) cpd00031
R_IMPD	IMP:NAD+ oxidoreductase	1.1.1.205	Purine metabolism	Ctob_006934	(1.0) cpd00003 + (1.0) cpd00114 + (1.0) cpd00001 --> (1) cpd00497 + (1) cpd00067 + (1) cpd00004
R_ADNK	ATP:adenosine 5'-phosphotransferase	2.7.1.20|2.7.1.74	Purine metabolism	Ctob_005034	(1.0) cpd00002 + (1.0) cpd00182 --> (1) cpd00018 + (1) cpd00008 + (1) cpd00067
R_FPAIF	phosphoribosylaminoimidazolecarboxamide formyltransferase	-	Purine metabolism	Ctob_002136	(1.0) cpd00201 + (1.0) cpd02851 <=> (1) cpd02884 + (1) cpd00087
R_HIUH	5-Hydroxyisourate amidohydrolase	|3.5.2.17|	Purine metabolism	Ctob_008997	(1.0) cpd00001 + (1.0) cpd08625 --> (1) cpd09027
R_GTPA	GTP-apyrase	-	Purine metabolism	Ctob_014845 or Ctob_013536	(1.0) cpd00001 + (1.0) cpd00038 --> (1) cpd00009 + (1) cpd00031 + (1) cpd00067
R_ADNKm	adenosine kinase, mitochondria	-	Purine metabolism	Ctob_005034	(1.0) cpd00002 + (1.0) cpd00182 --> (1) cpd00018 + (1) cpd00008 + (1) cpd00067
R_AIAL	1-(5'-Phosphoribosyl)-5-amino-4-(N-succinocarboxamide)-imidazole AMP-lyase	4.3.2.2	Purine metabolism	Ctob_002738	(1.0) cpd02921 <=> (1) cpd00106 + (1) cpd02851
R_ITPA	ITP-apyrase	-	Purine metabolism	Ctob_012017 or Ctob_014502 or Ctob_001301	(1.0) cpd00068 + (1.0) cpd00001 --> (1) cpd00090 + (1) cpd00067 + (1) cpd00009
R_IMPDm	IMP:NAD+ oxidoreductase	1.1.1.205	Purine metabolism	Ctob_006934	(1.0) cpd00001 + (1.0) cpd00114 + (1.0) cpd00003 --> (1) cpd00497 + (1) cpd00004 + (1) cpd00067
R_GMPS	GMP synthase, cytosol		Purine metabolism	Ctob_011432	(1.0) cpd00497 + (1.0) cpd00002 + (1.0) cpd00013 --> (1) cpd00012 + (1) cpd00018 + (1) cpd00126 + (2) cpd00067
R_ATDTD	ATP:dTDP phosphotransferase	2.7.4.6	Purine metabolism	Ctob_010691 or Ctob_013426 or Ctob_008898 or Ctob_010118 or Ctob_011471 or Ctob_009095 or Ctob_013751 or Ctob_004061 or Ctob_010678 or Ctob_010917 or Ctob_000081 or Ctob_015864 or Ctob_015410	(1.0) cpd00297 + (1.0) cpd00002 --> (1) cpd00357 + (1) cpd00008
R_GMPSm	Xanthosine-5'-phosphate:ammonia ligase (AMP-forming)	|6.3.4.1|6.3.5.2|	Purine metabolism	Ctob_011432	(1.0) cpd00497 + (1.0) cpd00013 + (1.0) cpd00002 --> (1) cpd00126 + (4) cpd00067 + (1) cpd00018 + (1) cpd00012
R_DCYTPT	ATP:deoxynucleoside 5'-phosphotransferase	-	Purine metabolism	Ctob_004942	(1.0) cpd00654 + (1.0) cpd00002 --> (1) cpd00008 + (1) cpd00067 + (1) cpd00206
R_GMPS_glu_m	GMP synthase (glutamine-hydrolysing), mitochondria	-	Purine metabolism	Ctob_011432	(1.0) cpd00497 + (1.0) cpd00001 + (1.0) cpd00053 + (1.0) cpd00002 --> (1) cpd00126 + (1) cpd00023 + (4) cpd00067 + (1) cpd00018 + (1) cpd00012
R_FPGFT	phosphoribosylglycinamide formyltransferase, cytosol	2.1.2.2	Purine metabolism	Ctob_008739	(1.0) cpd02394 + (1.0) cpd00201 <=> (1) cpd00087 + (1) cpd02678 + (1) cpd00067
R_BTPS	P1,P4-Bis(5'-nucleosyl)-tetraphosphate nucleotidebisphosphohydrolase	3.6.1.41	Purine metabolism	Ctob_012129	(1.0) cpd00924 + (1.0) cpd00001 --> (2) cpd00008 + (2) cpd00067
R_ATAH_co2	allantoate amidinohydrolase (decarboxylating)	3.5.3.4	Purine metabolism	Ctob_007003	(1.0) cpd00001 + (1.0) cpd00388 + (1.0) cpd00067 --> (1) cpd00013 + (1) cpd01419 + (1) cpd00011
R_ATAMh	ATP:AMP phosphotransferase, chloroplast	2.7.4.3	Purine metabolism	Ctob_008035 or Ctob_001230 or Ctob_009647 or Ctob_008407 or Ctob_009164 or Ctob_009304	(1.0) cpd00002 + (1.0) cpd00018 --> (2) cpd00008
R_URO	Urate:oxygen oxidoreductase	|1.7.3.3|	Purine metabolism	Ctob_004557	(1.0) cpd00300 + (1.0) cpd00001 + (1.0) cpd00007 --> (1) cpd00067 + (1) cpd08625 + (1) cpd00025
R_ATS	allantoin synthetase	4.1.1.97	Purine metabolism	Ctob_008997	(1.0) cpd09027 --> (1) cpd01092 + (1) cpd00011 + (1) cpd00067
R_GTPOP	GTP:pyruvate 2-O-phosphotransferase, Cytosol	2.7.1.40	Purine metabolism	Ctob_012628 or Ctob_010117 or Ctob_005386 or Ctob_000833 or Ctob_002582	(1.0) cpd00061 + (1.0) cpd00031 + (1.0) cpd00067 --> (1) cpd00038 + (1) cpd00020
R_XNDH	xanthine dehydrogenase	-	Purine metabolism	Ctob_013658	(1.0) cpd00309 + (1.0) cpd00003 + (1.0) cpd00001 --> (1) cpd00300 + (1) cpd00067 + (1) cpd00004
R_DAD2PT	ATP:deoxynucleoside 5'-phosphotransferase	2.7.4.13	Purine metabolism	Ctob_003027	(1.0) cpd00438 + (1.0) cpd00002 --> (1) cpd00294 + (1) cpd00008 + (1) cpd00067
R_NTDP	Guanosine 5'-triphosphate pyrophosphohydrolase	|3.6.1.8|3.6.1.19|	Purine metabolism	Ctob_014695	(1.0) cpd00001 + (1.0) cpd00038 --> (1) cpd00126 + (1) cpd00067 + (1) cpd00012
R_PRFGS	5'-Phosphoribosylformylglycinamide:L-glutamine amido-ligase	-	Purine metabolism	Ctob_005717	(1.0) cpd00053 + (1.0) cpd02678 + (1.0) cpd00001 + (1.0) cpd00002 --> (1) cpd00009 + (1) cpd00008 + (1) cpd00023 + (1) cpd02826 + (1) cpd00067
R_ATGD	ATP:GDP phosphotransferase	2.7.4.8	Purine metabolism	Ctob_005188 or Ctob_008993	(1.0) cpd00031 + (1.0) cpd00002 --> (1) cpd00008 + (1) cpd00038
R_ADPA	ADP-apyrase	-	Purine metabolism	Ctob_014845 or Ctob_013536	(1.0) cpd00008 + (1.0) cpd00001 --> (1) cpd00009 + (1) cpd00018 + (1) cpd00067
R_PRDPAR	5-phosphoribosylamine:diphosphate phospho-alpha-D-ribosyltransferase (glutamate-amidating)	-	Purine metabolism	Ctob_002456	(1.0) cpd00053 + (1.0) cpd00001 + (1.0) cpd00103 --> (1) cpd00023 + (1) cpd00012 + (1) cpd01982
R_XANDH	xanthine dehydrogenase	-	Purine metabolism	Ctob_013658	(1.0) cpd00003 + (1.0) cpd00226 + (1.0) cpd00001 --> (1) cpd00309 + (1) cpd00067 + (1) cpd00004
R_ATPPHm	ATP phosphohydrolase, mitochondria	-	Purine metabolism	Ctob_014845 or Ctob_013536	(1.0) cpd00002 + (1.0) cpd00001 --> (1) cpd00067 + (1) cpd00009 + (1) cpd00008
R_NTPD	XTP pyrophosphohydrolase	|3.6.1.19|	Purine metabolism	Ctob_014695	(1.0) cpd00001 + (1.0) cpd00530 --> (1) cpd00012 + (1) cpd00067 + (1) cpd00497
R_UGAH	ureidoglycine aminohydrolase	3.5.3.26	Purine metabolism	Ctob_010892	(1.0) cpd01419 + (1.0) cpd00067 + (1.0) cpd00001 <=> (1) cpd00465 + (1) cpd00013
R_ATDCD	ATP:dCDP phosphotransferase	2.7.4.6	Purine metabolism	Ctob_010691 or Ctob_013426 or Ctob_008898 or Ctob_010118 or Ctob_011471 or Ctob_009095 or Ctob_013751 or Ctob_004061 or Ctob_010678 or Ctob_010917 or Ctob_000081 or Ctob_015864 or Ctob_015410	(1.0) cpd00533 + (1.0) cpd00002 --> (1) cpd00356 + (1) cpd00008
R_GDPA	GDP-apyrase	-	Purine metabolism	Ctob_014845 or Ctob_013536	(1.0) cpd00031 + (1.0) cpd00001 --> (1) cpd00126 + (1) cpd00009 + (1) cpd00067
R_GMPS_glu	GMP synthase (glutamine-hydrolysing), cytosol	-	Purine metabolism	Ctob_011432	(1.0) cpd00053 + (1.0) cpd00001 + (1.0) cpd00497 + (1.0) cpd00002 --> (1) cpd00023 + (1) cpd00012 + (1) cpd00126 + (1) cpd00018 + (2) cpd00067
R_PRFGCL	phosphoribosylformylglycinamidine cyclo-ligase	-	Purine metabolism	Ctob_001389	(1.0) cpd02826 + (1.0) cpd00002 --> (1) cpd02140 + (1) cpd00008 + (1) cpd00009
R_AGPOP	dGTP:pyruvate 2-O-phosphotransferase, cytosol	2.7.1.40	Purine metabolism	Ctob_012628	(1.0) cpd00061 + (1.0) cpd00067 + (1.0) cpd00295 --> (1) cpd00241 + (1) cpd00020
R_PRAIC	phosphoribosylaminoimidazole carboxylase, cytosol	-	Purine metabolism	Ctob_005142	(1.0) cpd00011 + (1.0) cpd02140 <=> (2) cpd00067 + (1) cpd02893
R_PRAIS	2-(Formamido)-N1-(5-phosphoribosyl)acetamidine cyclo-ligase	-	Purine metabolism	Ctob_009476	(1.0) cpd00041 + (1.0) cpd02893 + (1.0) cpd00002 --> (1) cpd00009 + (1) cpd00008 + (1) cpd02921 + (1) cpd00067
R_IDPA	IDP-apyrase	-	Purine metabolism	Ctob_014845 or Ctob_013536	(1.0) cpd00090 + (1.0) cpd00001 --> (1) cpd00114 + (1) cpd00067 + (1) cpd00009
R_R5PDP	ribose-phosphate diphosphokinase	2.7.6.1	Purine metabolism	Ctob_012187	(1.0) cpd00101 + (1.0) cpd00002 --> (1) cpd00018 + (1) cpd00067 + (1) cpd00103
R_AMPD	AMP aminohydrolase	|3.5.4.6|3.5.4.17|	Purine metabolism	Ctob_010888	(1.0) cpd00067 + (1.0) cpd00018 + (1.0) cpd00001 --> (1) cpd00013 + (1) cpd00114
R_PRFGSh	phosphoribosylformylglycinamidine synthase, chloroplast	-	Purine metabolism	Ctob_005717	(1.0) cpd00002 + (1.0) cpd00001 + (1.0) cpd00053 + (1.0) cpd02678 --> (1) cpd00067 + (1) cpd00009 + (1) cpd00008 + (1) cpd02826 + (1) cpd00023
R_ADSS	IMP:L-aspartate ligase (GDP-forming)	6.3.4.4	Purine metabolism	Ctob_008230	(1.0) cpd00041 + (1.0) cpd00114 + (1.0) cpd00038 --> (1) cpd00009 + (1) cpd00031 + (2) cpd00067 + (1) cpd02375
R_GPAR	GMP:diphosphate 5-phospho-alpha-D-ribosyltransferase	2.4.2.88	Purine metabolism	Ctob_002190	(1.0) cpd00207 + (1.0) cpd00067 + (1.0) cpd00103 <=> (1) cpd00126 + (1) cpd00012
R_PRFGCLh	phosphoribosylformylglycinamidine cyclo-ligase, chloroplast		Purine metabolism	Ctob_001389	(1.0) cpd00002 + (1.0) cpd02826 --> (1) cpd00067 + (1) cpd00009 + (1) cpd00008 + (1) cpd02140
R_APPRT	AMP:diphosphate phospho-D-ribosyltransferase	2.4.2.7|2.4.2.8	Purine metabolism	Ctob_015783	(1.0) cpd00128 + (1.0) cpd00103 <=> (1) cpd00012 + (1) cpd00018
R_ATAH	allantoate amidinohydrolase	3.5.3.4	Purine metabolism	Ctob_007003	(1.0) cpd00388 + (1.0) cpd00067 + (1.0) cpd00001 <=> (1) cpd00465 + (1) cpd00073
R_PRAICh	phosphoribosylaminoimidazole carboxylase, chloroplast	4.1.1.21	Purine metabolism	Ctob_005142	(1.0) cpd02140 + (1.0) cpd00011 <=> (1) cpd02893 + (1) cpd00067
R_CYRH	Cytidine ribohydrolase	3.2.2.8	Pyrimidine metabolism	Ctob_011019 or Ctob_007239	(1.0) cpd00367 + (1.0) cpd00001 --> (1) cpd00105 + (1) cpd00307
R_UMPK	UMP kinase	2.7.4.22	Pyrimidine metabolism	Ctob_004926	(1.0) cpd00091 + (1.0) cpd00002 --> (1) cpd00008 + (1) cpd00014
R_ORPRT	Orotidine-5'-phosphate:pyrophosphate phosphoribosyltransferase	2.4.2.10	Pyrimidine metabolism	Ctob_005556	(1.0) cpd00012 + (1.0) cpd00810 <=> (1) cpd00247 + (1) cpd00103
R_UTPPH	Uridine triphosphate pyrophosphohydrolase	-	Pyrimidine metabolism	Ctob_014695	(1.0) cpd00001 + (1.0) cpd00062 --> (1) cpd00012 + (1) cpd00091 + (1) cpd00067
R_DTNH	dTTP nucleotidohydrolase	-	Pyrimidine metabolism	Ctob_014845 or Ctob_013536	(1.0) cpd00357 + (1.0) cpd00001 --> (1) cpd00297 + (1) cpd00067 + (1) cpd00009
R_UTPH	UTP phosphohydrolase	-	Pyrimidine metabolism	Ctob_014845 or Ctob_013536	(1.0) cpd00001 + (1.0) cpd00062 --> (1) cpd00009 + (1) cpd00067 + (1) cpd00014
R_DHRO	dihydroorotate oxidase	1.3.5.2	Pyrimidine metabolism	Ctob_004190	(1.0) cpd00007 + (1.0) cpd00282 <=> (1) cpd00247 + (1) cpd00025
R_DTPH	dTDP phosphohydrolase	-	Pyrimidine metabolism	Ctob_014845 or Ctob_013536	(1.0) cpd00297 + (1.0) cpd00001 --> (1) cpd00009 + (1) cpd00298 + (1) cpd00067
R_CTPH	CTP phosphohydrolase	-	Pyrimidine metabolism	Ctob_014845 or Ctob_013536	(1.0) cpd00001 + (1.0) cpd00052 --> (1) cpd00096 + (1) cpd00067 + (1) cpd00009
R_TMDK1	ATP:thymidine 5'-phosphotransferase	2.7.1.21	Pyrimidine metabolism	Ctob_008103	(1.0) cpd00184 + (1.0) cpd00002 --> (1) cpd00067 + (1) cpd00008 + (1) cpd00298
R_DHR	(S)-Dihydroorotate amidohydrolase	3.5.2.3	Pyrimidine metabolism	Ctob_009467	(1.0) cpd00343 + (1.0) cpd00001 <=> (1) cpd00282 + (1) cpd00067
R_TDSR	thioredoxin-disulfide reductase, cytosol	1.8.1.9	Pyrimidine metabolism	Ctob_001335 or Ctob_002244	(1.0) cpd00005 + (1.0) cpd00067 + (1.0) cpd11420 --> (1) cpd11421 + (1) cpd00006
R_UPH	UDP phosphohydrolase	-	Pyrimidine metabolism	Ctob_014845 or Ctob_013536	(1.0) cpd00001 + (1.0) cpd00014 --> (1) cpd00091 + (1) cpd00009 + (1) cpd00067
R_CDPPH	CDP phosphohydrolase	-	Pyrimidine metabolism	Ctob_014845 or Ctob_013536	(1.0) cpd00001 + (1.0) cpd00096 --> (1) cpd00009 + (1) cpd00046 + (1) cpd00067
R_ATUDm	ATP:UDP phosphotransferase, mitochondria	2.7.4.22	Pyrimidine metabolism	Ctob_004926	(1.0) cpd00002 + (1.0) cpd00014 --> (1) cpd00062 + (1) cpd00008
R_ORPDC	orotidine-5'-phosphate decarboxylase	4.1.1.23	Pyrimidine metabolism	(Ctob_005556)	(1.0) cpd00810 + (1.0) cpd00067 --> (1) cpd00091 + (1) cpd00011
R_UTGAL	UTP:L-glutamine amido-ligase (ADP-forming)	-	Pyrimidine metabolism	Ctob_009460	(1.0) cpd00053 + (1.0) cpd00001 + (1.0) cpd00062 + (1.0) cpd00002 --> (1) cpd00009 + (2) cpd00067 + (1) cpd00008 + (1) cpd00023 + (1) cpd00052
R_ATCM	ATP:CMP phosphotransferase	2.7.4.14	Pyrimidine metabolism	(Ctob_004926)	(1.0) cpd00002 + (1.0) cpd00046 --> (1) cpd00008 + (1) cpd00096
R_ASPCT	Carbamoyl-phosphate:L-aspartate carbamoyltransferase	2.1.3.2	Pyrimidine metabolism	Ctob_009297	(1.0) cpd00041 + (1.0) cpd00146 --> (1) cpd00009 + (1) cpd00343
R_ASPCTm	Carbamoyl-phosphate:L-aspartate carbamoyltransferase	2.1.3.2	Pyrimidine metabolism	Ctob_009297	(1.0) cpd00041 + (1.0) cpd00146 --> (1) cpd00343 + (1) cpd00009
rxn00674	ATP:propanoate adenyltransferase	6.2.1.1; 6.2.1.17	Pyruvate metabolism	Ctob_006260	(1.0) cpd00141 + (1.0) cpd00010 + (1.0) cpd00002 <=> (1) cpd00012 + (1) cpd00018 + (1) cpd00086 + (1) cpd00067
R_LALDD2	(R)-Lactaldehyde:NAD+ oxidoreductase	|1.1.1.78|1.1.1.79|1.1.1.21|	Pyruvate metabolism	Ctob_013438	(1.0) cpd00693 + (1.0) cpd00003 <=> (1) cpd00004 + (1) cpd00067 + (1) cpd00428
R_PFLh	pyruvate formate lyase	2.3.1.54	Pyruvate metabolism	Ctob_012288 or Ctob_010961	(1.0) cpd00020 + (1.0) cpd00010 --> (1) cpd00022 + (1) cpd00047
R_ALCDH_nadp_hi	alcohol dehydrogenase (ethanol, NADP), chloroplast	-	Pyruvate metabolism	Ctob_009565	(1.0) cpd00067 + (1.0) cpd00005 + (1.0) cpd00071 --> (1) cpd00363 + (1) cpd00006
R_PYRDC	pyruvate carboxy-lyase (acetaldehyde-forming)	-	Pyruvate metabolism	Ctob_016486 or Ctob_007065 or Ctob_015200	(1.0) cpd00020 + (1.0) cpd00067 --> (1) cpd00071 + (1) cpd00011
R_LDHm	(R)-Lactate:NAD+ oxidoreductase	1.1.1.28	Pyruvate metabolism	Ctob_001379	(1.0) cpd00003 + (1.0) cpd00221 <=> (1) cpd00004 + (1) cpd00020 + (1) cpd00067
R_ACALD	Acetaldehyde dehydrogenase (acetylating)	1.2.1.10	Pyruvate metabolism	Ctob_015479 or Ctob_008188	(1.0) cpd00003 + (1.0) cpd00071 + (1.0) cpd00010 --> (1) cpd00022 + (1) cpd00067 + (1) cpd00004
R_ACALDh	Acetaldehyde dehydrogenase (acetylating), chloroplast	1.2.1.10	Pyruvate metabolism	Ctob_015479 or Ctob_008188	(1.0) cpd00010 + (1.0) cpd00071 + (1.0) cpd00003 --> (1) cpd00067 + (1) cpd00004 + (1) cpd00022
R_IPPSh	2-isopropylmalate synthase, chloroplast	2.3.3.13	Pyruvate metabolism	Ctob_003812 or Ctob_010387	(1.0) cpd00123 + (1.0) cpd00001 + (1.0) cpd00022 --> (1) cpd00067 + (1) cpd00010 + (1) cpd01646
R_LLDHh	L-lactate dehydrogenase	1.1.1.27	Pyruvate metabolism	Ctob_009327 or Ctob_001379 or Ctob_012304 or Ctob_003732	(1.0) cpd00159 + (1.0) cpd00003 <=> (1) cpd00020 + (1) cpd00067 + (1) cpd00004
R_LLDHm	L-lactate dehydrogenase, mitochondria	1.1.1.27	Pyruvate metabolism	Ctob_009327 or Ctob_001379 or Ctob_012304 or Ctob_003732	(1.0) cpd00159 + (1.0) cpd00003 <=> (1) cpd00004 + (1) cpd00020 + (1) cpd00067
R_PFLACTm	Formate C-acetyltransferase, mitochondrial	2.3.1.54	Pyruvate metabolism	Ctob_012288 or Ctob_010961	(1.0) cpd00010 + (1.0) cpd00020 --> (1) cpd00047 + (1) cpd00022
rxn00533[p]	Acetyl-CoA:carbon-dioxide ligase (ADP-forming)	6.4.1.2	Pyruvate metabolism	(Ctob_003321)	(1.0) cpd00002 + (1.0) cpd00242 + (1.0) cpd00022 --> (1) cpd00067 + (1) cpd00009 + (1) cpd00008 + (1) cpd00070
rxn00533[c]	Acetyl-CoA:carbon-dioxide ligase (ADP-forming)	6.4.1.2	Pyruvate metabolism	(Ctob_003321)	(1.0) cpd00022 + (1.0) cpd00242 + (1.0) cpd00002 --> (1) cpd00009 + (1) cpd00008 + (1) cpd00070 + (1) cpd00067
R_PYRShi	pyruvate synthase	-	Pyruvate metabolism;CO2 fixation	Ctob_008006 and (Ctob_001765 or Ctob_008748 or Ctob_010054 or Ctob_007923)	(3.0) cpd00067 + (1.0) cpd00010 + (1.0) cpd00020 + (2.0) cpd11621 --> (1) cpd00011 + (1) cpd00022 + (2) cpd11620
R_HYDAh	(FeFe)-hydrogenase, chloroplast	-	Pyruvate metabolism;Glyoxylate metabolism	Ctob_008161 and (Ctob_001765 or Ctob_008748 or Ctob_010054 or Ctob_007923)	(2.0) cpd11620 --> (2) cpd00067 + (1) cpd11640 + (2) cpd11621
R_CAROMO	beta-Carotene:oxygen 15,15'-oxidoreductase (bond-cleaving)	|1.14.99.36|	Retinol metabolism	Ctob_002275	(1.0) cpd00007 + (1.0) cpd01420 --> (2) cpd00304
R_R5PFL	D-ribulose 5-phosphate formate-lyase	4.1.99.12	Riboflavin metabolism	Ctob_014246	(1.0) cpd00101 --> (1) cpd00067 + (1) cpd11225 + (1) cpd00047
R_DLDLBT	6,7-Dimethyl-8-(1-D-ribityl)lumazine:6,7-dimethyl-8-(1-D-ribityl) lumazine 2,3-butanediyltransferase	2.5.1.78	Riboflavin metabolism	Ctob_002144	(1.0) cpd02882 + (1.0) cpd11225 --> (1) cpd00067 + (2) cpd00001 + (1) cpd00009 + (1) cpd02656
R_RIBFS	6,7-Dimethyl-8-(1-D-ribityl)lumazine:6,7-dimethyl-8-(1-D-ribityl)	2.5.1.9	Riboflavin metabolism	Ctob_008069	(2.0) cpd02656 + (1.0) cpd00067 --> (1) cpd00220 + (1) cpd02882
R_ARZS	alpha-ribazole synthase	3.1.3.73	Riboflavin metabolism	Ctob_005278	(1.0) cpd02904 + (1.0) cpd00001 --> (1) cpd00009 + (1) cpd03423
R_AUS	5-Amino-6-(1-D-ribitylamino)uracil synthase	3.1.3.104	Riboflavin metabolism	Ctob_002224 or Ctob_008509	(1.0) cpd00001 + (1.0) cpd02720 --> (1) cpd02882 + (1) cpd00009
R_AUNOR	5-amino-6-(5-phosphoribitylamino)uracil:NADP+ 1'-oxidoreductase	1.1.1.193	Riboflavin metabolism	Ctob_013730	(1.0) cpd00931 + (1.0) cpd00005 + (1.0) cpd00067 --> (1) cpd02720 + (1) cpd00006
R_NNPRT	nicotinate-nucleotide---dimethylbenzimidazole phosphoribosyltransferase	-	Riboflavin metabolism	Ctob_003160	(1.0) cpd00873 + (1.0) cpd01997 --> (1) cpd02904 + (1) cpd00218 + (1) cpd00067
R_DBRC	dimethylbenzimidazole-riboflavin conversion		Riboflavin metabolism	-	(1.0) cpd01997 + (1.0) cpd00873 + (1.0) cpd00001 + (3.0) cpd00007 + (1.0) cpd00013 <=> (1) cpd00009 + (1) cpd00220 + (5) cpd00067 + (3) cpd00047
R_SELCYSTLh	Selenocystathionine L-homocysteine-lyase (deaminating)	|4.4.1.8|	Selenoamino acid metabolism	Ctob_005482	(1.0) cpd00001 + (1.0) cpd03398 --> (1) cpd00067 + (1) cpd00013 + (1) cpd00020 + (1) cpd03397
R_ACHMSSELCYSL	O-Acetylhomoserine succinate-lyase (adding cysteine), cytosol	2.5.1.48	Selenoamino acid metabolism	(Ctob_007785)	(1.0) cpd00790 + (1.0) cpd01608 --> (1) cpd03398 + (1) cpd00029
R_SELCYSTL	Selenocystathionine L-homocysteine-lyase (deaminating)	|4.4.1.8|	Selenoamino acid metabolism	Ctob_005482	(1.0) cpd00001 + (1.0) cpd03398 --> (1) cpd03397 + (1) cpd00020 + (1) cpd00067 + (1) cpd00013
R_SLCS	Selenocysteine synthase	2.9.1.2	Selenoamino acid metabolism	Ctob_007692	(1.0) cpd15565 + (1.0) cpd03078 --> (1) cpd15563 + (1) cpd00009
R_SEAHCYSHYD	Se-Adenosylselenohomocysteine hydrolase	-	Selenoamino acid metabolism	Ctob_013293	(1.0) cpd00001 + (1.0) cpd03393 <=> (1) cpd03397 + (1) cpd00067 + (1) cpd00182
R_PRISM_design_growth	spectral decomposition of design growth		Spectral decomposition	-	(1.0) photonVis --> (0.638343344969578) photon673 + (0.220793969934617) photon646 + (0.73362239147121) photon680
R_CERAH	Ceramide amidohydrolase	3.5.1.23	Sphingolipid metabolism	Ctob_012705	(1.0) cpd00001 + (1.0) cpd00167 --> (1) cpd00214 + (1) cpd00267
R_3DSPHR	Sphinganine:NADP+ 3-oxidoreductase	|1.1.1.102|	Sphingolipid metabolism	Ctob_003966	(1.0) cpd00005 + (1.0) cpd01879 + (1.0) cpd00067 --> (1) cpd00006 + (1) cpd00623
R_DHCEROR	sphinganine oxygen oxidoreductase (NADPH, 4-hydroxylating)	1.14.18.5	Sphingolipid metabolism	Ctob_006598	(1.0) cpd00005 + (1.0) cpd08908 + (1.0) cpd00007 + (1.0) cpd00067 --> (1) phycer + (1) cpd00001 + (1) cpd00006
R_PSPHS	Sphinganine, NADPH: oxygen oxidoreductase (4-hydroxylating)	-	Sphingolipid metabolism	Ctob_006275	(1.0) cpd00005 + (1.0) cpd00067 + (1.0) cpd00623 + (1.0) cpd00007 --> (1) cpd00001 + (1) cpd00006 + (1) cpd08926
R_DHCERAH	Dihydroceramide amidohydrolase	3.5.1.23	Sphingolipid metabolism	Ctob_012705	(1.0) cpd00001 + (1.0) cpd08908 --> (1) cpd00214 + (1) cpd00623
R_SGPL13	sphingosine 1-phosphate aldolase	-	Sphingolipid metabolism	Ctob_000627	(1.0) cpd03651 --> (1) cpd00285 + (1) cpd03650
R_SGPL11	sphinganine 1-phosphate aldolase	4.1.2.27	Sphingolipid metabolism	Ctob_014142	(1.0) cpd00824 --> (1) cpd00285 + (1) cpd00405
R_PHYCERAH	Phytoceramide amidohydrolase	3.5.1.23	Sphingolipid metabolism	Ctob_012705	(1.0) phycer + (1.0) cpd00001 --> (1) cpd00214 + (1) cpd08926
R_AATHB	alpha,alpha-Trehalose glucohydrolase	3.2.1.28	Starch and sucrose metabolism	Ctob_008088	(1.0) cpd00001 + (1.0) cpd00794 --> (2) cpd00190
R_UGDC	UDP-glucuronate decarboxylase	-	Starch and sucrose metabolism	Ctob_008626	(1.0) cpd00067 + (1.0) cpd00144 --> (1) cpd00163 + (1) cpd00011
R_UGE	UDPglucuronate 4-epimerase	|5.1.3.6|	Starch and sucrose metabolism	Ctob_009333	(1.0) cpd00144 <=> (1) cpd00472
R_UG1PUT	UTP---glucose-1-phosphate uridylyltransferase	-	Starch and sucrose metabolism;Galactose metabolism	Ctob_010273	(1.0) cpd00067 + (1.0) cpd00089 + (1.0) cpd00062 --> (1) cpd00012 + (1) cpd00026
R_STARCH300S	starch synthase (300 glc units) (chloroplast)	2.4.1.21	Starch metabolism	Ctob_010053	(1.0) cpd00001 + (300.0) cpd00387 --> (300) cpd00008 + (1) starch300 + (300) cpd00067
R_TSULe	Thiosulfate formation, spontaneous	spontaneous	Sulfur metabolism	-	(1.0) cpd00074 + (1.0) cpd00081 <=> (1) cpd00268
R_TSULc	Thiosulfate formation, spontaneous	spontaneous	Sulfur metabolism	-	(1.0) cpd00074 + (1.0) cpd00081 <=> (1) cpd00268
R_PAPSPHENST	3'-Phosphoadenylylsulfate:phenol sulfotransferase	-	Sulfur metabolism	Ctob_010357	(1.0) cpd00044 + (1.0) cpd00127 <=> (1) cpd00045 + (1) cpd01471
R_CSm	Citrate oxaloacetate-lyase ((pro-3S)-CH2COO- -> acetyl-CoA)	2.3.3.1|2.3.3.3|4.1.3.7	TCA cycle	Ctob_010445	(1.0) cpd00022 + (1.0) cpd00001 + (1.0) cpd00032 --> (1) cpd00010 + (1) cpd00137 + (1) cpd00067
R_AKGDHmi	2-oxoglutarate:[dihydrolipoyllysine-residue	-	TCA cycle	Ctob_004369	(1.0) cpd00213 + (1.0) cpd00067 + (1.0) cpd00024 --> (1) cpd00860 + (1) cpd00011
R_ACONTx	Aconitate hydratase, glyoxysome		TCA cycle	Ctob_009284	(1.0) cpd00137 <=> (1) cpd00260
R_ACONT	aconitate hydratase		TCA cycle	Ctob_009284	(1.0) cpd00137 <=> (1) cpd00260
R_CS	citrate synthase		TCA cycle	Ctob_010445	(1.0) cpd00022 + (1.0) cpd00001 + (1.0) cpd00032 --> (1) cpd00010 + (1) cpd00137 + (1) cpd00067
R_PCr	Pyruvate carboxylase	-	TCA cycle;Alanine and aspartate metabolism	Ctob_016486 or Ctob_007065 or Ctob_015200	(1.0) cpd00242 + (1.0) cpd00020 + (1.0) cpd00002 --> (1) cpd00009 + (1) cpd00008 + (1) cpd00067 + (1) cpd00032
R_MDHm	malate dehydrogenase, mitochondrial		TCA cycle;Carbon fixation;CO2 fixation	Ctob_002568 or Ctob_015994 or Ctob_015995	(1.0) cpd00004 + (1.0) cpd00032 + (1.0) cpd00067 <=> (1) cpd00003 + (1) cpd00130
R_ICDHhr	Isocitrate dehydrogenase (NADP+), reversible		TCA cycle;CO2 fixation	Ctob_011317 or Ctob_009992	(1.0) cpd00006 + (1.0) cpd00260 <=> (1) cpd00024 + (1) cpd00011 + (1) cpd00005
R_ICDH	isocitrate dehydrogenase (NADP)		TCA cycle;CO2 fixation	Ctob_011317 or Ctob_009992	(1.0) cpd00006 + (1.0) cpd00260 <=> (1) cpd00024 + (1) cpd00011 + (1) cpd00005
R_SUCDHm	Succinate:(acceptor) oxidoreductase	-	TCA cycle;Oxidative phosphorylation	Ctob_005887	(1.0) cpd00036 + (1.0) cpd00015 --> (1) cpd00106 + (1) cpd00982
R_PPCKm	ATP:oxaloacetate carboxy-lyase (transphosphorylating)	4.1.1.49	TCA cycle;Pyruvate metabolism;Carbon fixation	Ctob_007488	(1.0) cpd00002 + (1.0) cpd00032 --> (1) cpd00061 + (1) cpd00008 + (1) cpd00011
R_PPCK	ATP:oxaloacetate carboxy-lyase (transphosphorylating)	4.1.1.49	TCA cycle;Pyruvate metabolism;Carbon fixation	Ctob_007488	(1.0) cpd00002 + (1.0) cpd00032 --> (1) cpd00011 + (1) cpd00061 + (1) cpd00008
R_DEDOLDPSAT	dehydrodolichol diphosphate saturase	-	Terpenoid backbone biosynthesis	-	(1.0) cpd12788 + (2.0) cpd00004 --> (1) cpd11713 + (2) cpd00003
R_DEDOLDPS	dehydrodolichol diphosphate synthase	2.5.1.87	Terpenoid backbone biosynthesis	Ctob_006426	(1.0) cpd08211 + (7.0) cpd00113 --> (7) cpd00012 + (1) cpd12788
R_AMPMPPMT	2-Methyl-4-amino-5-hydroxymethylpyrimidine diphosphate 2-methyl-4-aminopyrimidine-5-methenyltransferase	-	Thiamine metabolism	Ctob_006421	(1.0) cpd02894 + (1.0) cpd21480 + (2.0) cpd00067 --> (1) cpd00793 + (1) cpd00011 + (1) cpd00012
R_AMPMPPT	ATP:4-amino-2-methyl-5-phosphomethylpyrimidine phosphotransferase		Thiamine metabolism	Ctob_006421	(1.0) cpd02775 + (1.0) cpd00002 --> (1) cpd02894 + (1) cpd00008
R_TMDPT	ATP:thiamine diphosphotransferase	2.7.1.89	Thiamine metabolism	Ctob_004277	(1.0) cpd00305 + (1.0) cpd00002 --> (1) cpd00056 + (1) cpd00018 + (1) cpd00067
R_CYSth	cysteine transport, chloroplast		Transport, chloroplast		(1.0) cpd00084 <=> (1) cpd00084
R_HGENTISth	homogentisate transport		Transport, chloroplast		(1.0) cpd00426 <=> (1) cpd00426
R_MANth	mannose transport, chloroplast		Transport, chloroplast		(1.0) cpd00138 <=> (1) cpd00138
R_FRDPth	farnesyl pyrophosphate transport		Transport, chloroplast		(1.0) cpd00350 <=> (1) cpd00350
R_AMETt2h	S-Adenosyl-L-methionine reversible transport, chloroplast	-	Transport, chloroplast	Ctob_000729	(1.0) cpd00019 + (1.0) cpd00017 <=> (1) cpd00017 + (1) cpd00019
R_AMETth	S-Adenosyl-L-methionine transport, chloroplast		Transport, chloroplast		(1.0) cpd00017 <=> (1) cpd00017
R_ASPth	Aspartate-H+ symport	-	Transport, chloroplast	Ctob_006775	(1.0) cpd00041 + (1.0) cpd00067 <=> (1) cpd00067 + (1) cpd00041
R_SERNA1th	L-serine via sodium symport (periplasm)	-	Transport, chloroplast	Ctob_012143	(1.0) cpd00971 + (1.0) cpd00054 <=> (1) cpd00054 + (1) cpd00971
R_ASCBth	Ascorbate transport, chloroplast		Transport, chloroplast		(1.0) cpd00059 <=> (1) cpd00059
R_AMPth	AMP transport, chloroplast		Transport, chloroplast		(1.0) cpd00018 <=> (1) cpd00018
R_FORthi	formate transport out via proton symport, chloroplast		Transport, chloroplast		(1.0) cpd00067 + (1.0) cpd00047 --> (1) cpd00067 + (1) cpd00047
R_RIBFLVth	riboflavin transport, chloroplast		Transport, chloroplast		(1.0) cpd00220 <=> (1) cpd00220
R_THRNA1th	L-threonine via sodium symport (periplasm)	-	Transport, chloroplast	Ctob_012143	(1.0) cpd00971 + (1.0) cpd00161 <=> (1) cpd00161 + (1) cpd00971
R_4ABUTth	4-aminobutanoate transport via diffusion, chloroplast		Transport, chloroplast		(1.0) cpd00281 <=> (1) cpd00281
R_GLUth	GLUt2	-	Transport, chloroplast	Ctob_006775	(1.0) cpd00023 + (1.0) cpd00067 --> (1) cpd00067 + (1) cpd00023
R_AIRth	AIR transport, chloroplast		Transport, chloroplast		(1.0) cpd02140 <=> (1) cpd00067 + (1) cpd02140
R_PHEth	phenylalanine transport, chloroplast		Transport, chloroplast		(1.0) cpd00066 <=> (1) cpd00066
R_R5Pth	Ribose 5-phosphate exchange, chloroplast		Transport, chloroplast		(1.0) cpd00101 <=> (1) cpd00101
R_23DHMPth	2,3-Dihydroxy-3-methylpentanoate transport, chloroplast		Transport, chloroplast		(1.0) cpd02535 <=> (1) cpd02535
R_H2O2th	hydrogen peroxide transport via diffusion, chloroplast		Transport, chloroplast		(1.0) cpd00025 <=> (1) cpd00025
R_SO3t	sulfite tranport, chloroplast		Transport, chloroplast		(1.0) cpd00081 <=> (1) cpd00081
R_FA180h	fatty acid transport (18:0)		Transport, chloroplast		(1.0) cpd01080 <=> (1) cpd01080
R_TRPth	L-tryptophan reversible transport via proton symport (periplasm)	-	Transport, chloroplast	Ctob_012202	(1.0) cpd00065 <=> (1) cpd00065
R_ACCOAth	acetyl-CoA transport, nuclear	-	Transport, chloroplast	Ctob_010564	(1.0) cpd00010 + (1.0) cpd00022 <=> (1) cpd00022 + (1) cpd00010
R_CTPth	CTP transport via diffusion, chloroplast		Transport, chloroplast		(1.0) cpd00052 <=> (1) cpd00052
R_PPAth	propanoate transport, chloroplast		Transport, chloroplast		(1.0) cpd00141 <=> (1) cpd00141
R_UDPth	UDP transport via diffusion, chloroplast		Transport, chloroplast		(1.0) cpd00014 <=> (1) cpd00014
R_CO2th	CO2 chloroplast transport		Transport, chloroplast		(1.0) cpd00011 --> (1) cpd00011
R_CMPth	CMP transport via diffusion, chloroplast		Transport, chloroplast		(1.0) cpd00046 <=> (1) cpd00046
R_UMPth	UMP transport via diffusion, chloroplast		Transport, chloroplast		(1.0) cpd00091 <=> (1) cpd00091
R_NADHth	nadh transport, chloroplast		Transport, chloroplast		(1.0) cpd00004 <=> (1) cpd00004
R_G1P_pi_th	Glucose 1-phosphate:pi antiporter, chloroplast		Transport, chloroplast		(1.0) cpd00009 + (1.0) cpd00089 <=> (1) cpd00009 + (1) cpd00089
R_FE3abch	ferric iron transport (ABC-type), chloroplast		Transport, chloroplast		(1.0) cpd00001 + (1.0) cpd00002 + (1.0) cpd10516 --> (1) cpd00009 + (1) cpd00008 + (1) cpd10516 + (1) cpd00067
R_6PGLthr	6-phospho-D-glucono-1,5-lactone transport via diffusion, chloroplast		Transport, chloroplast		(1.0) cpd00911 <=> (1) cpd00911
R_GLU4ABUTthi	4-aminobutyrate/glutamate antiport	-	Transport, chloroplast	Ctob_008561	(1.0) cpd00023 + (1.0) cpd00281 --> (1) cpd00023 + (1) cpd00281
R_ILEth	L-isoleucine reversible transport via proton symport (periplasm)	-	Transport, chloroplast	Ctob_012202	(1.0) cpd00322 + (1.0) cpd00067 <=> (1) cpd00067 + (1) cpd00322
R_DMPPth	dimethylallyl-diphosphate transport		Transport, chloroplast		(1.0) cpd00202 <=> (1) cpd00202
R_GLYC3Pth	Glycpd00167ol-3-phosphate transport via diffusion (extracellular to periplasm)	-	Transport, chloroplast	Ctob_002648	(1.0) cpd00080 --> (1) cpd00080
R_PPIth	PPI chloroplast transport		Transport, chloroplast		(1.0) cpd00067 + (1.0) cpd00012 --> (1) cpd00012
R_GLYNA1th	glycine transport in via sodium symport (periplasm)	-	Transport, chloroplast	Ctob_012143	(1.0) cpd00971 + (1.0) cpd00033 <=> (1) cpd00033 + (1) cpd00971
R_3MOBth	3-Methyl-2-oxobutanoate transport, chloroplast		Transport, chloroplast		(1.0) cpd00123 <=> (1) cpd00123
R_SQDG1819Z160th	sulfolipid transport (18:1(9Z)/16:0)		Transport, chloroplast		(1.0) cpd30556 <=> (1) cpd30556
R_NADPth	NADP transport by free diffusion, chloroplast		Transport, chloroplast		(1.0) cpd00006 <=> (1) cpd00006
R_COth	Carbon monoxide transport, chloroplast		Transport, chloroplast		(1.0) cpd00204 <=> (1) cpd00204
R_LEUth	L-leucine reversible transport via proton symport (periplasm)	-	Transport, chloroplast	Ctob_012202	(1.0) cpd00107 + (1.0) cpd00067 <=> (1) cpd00107 + (1) cpd00067
R_GLNth	L-glutamine reversible transport via proton symport	-	Transport, chloroplast	Ctob_012202	(1.0) cpd00053 + (1.0) cpd00067 <=> (1) cpd00067 + (1) cpd00053
R_PCBth	(2R,3Z)-phycocyanobilin transport, chloroplast		Transport, chloroplast		(1.0) cpd03427 <=> (1) cpd03427
R_MAL_na_th	L-malate transport to chloroplast by sodium-ion symport		Transport, chloroplast		(1.0) cpd00971 + (1.0) cpd00130 <=> (1) cpd00130 + (1) cpd00971
R_FA1619Zh	fatty acid transport (16:1(9Z))		Transport, chloroplast		(1.0) cpd05274 <=> (1) cpd05274
R_G3P_pi_thr	Glyceraldehyde 3-phosphate transport via triose-phosphate translocator (from chloroplast)		Transport, chloroplast		(1.0) cpd00009 + (1.0) cpd00102 <=> (1) cpd00009 + (1) cpd00102
R_23DHMBth	2,3-Dihydroxy-3-methylbutanoate transport, chloroplast		Transport, chloroplast		(1.0) cpd02498 <=> (1) cpd02498
R_PEPPIth	Phosphoenolpyruvate:Pi antiporter, chloroplast		Transport, chloroplast		(1.0) cpd00009 + (1.0) cpd00061 --> (1) cpd00061 + (1) cpd00009
R_SUCFUMthr	succinate-fumarate antiport, chloroplast		Transport, chloroplast		(1.0) cpd00036 + (1.0) cpd00106 <=> (1) cpd00106 + (1) cpd00036
R_SQDG18111Z160th	sulfolipid transport (18:1(11Z)/16:0)		Transport, chloroplast		(1.0) cpd30554 <=> (1) cpd30554
R_UDPGth	UDP-glucose antiporter, chloroplast	-	Transport, chloroplast	Ctob_007592 or Ctob_004561 or Ctob_007372 or Ctob_004610 or Ctob_012547 or Ctob_004336 or Ctob_014265 or Ctob_011654 or Ctob_009957 or Ctob_009815	(1.0) cpd00014 + (1.0) cpd00026 --> (1) cpd00014 + (1) cpd00026
R_3C3HMPth	3-Carboxy-3-hydroxy-4-methylpentanoate transport, chloroplast		Transport, chloroplast		(1.0) cpd01646 <=> (1) cpd01646
R_PPCOAth	propanoyl-CoA transport, chloroplast		Transport, chloroplast		(1.0) cpd00086 <=> (1) cpd00086
R_MALOAAth	malate/oxaloacetate shuttle, chloroplast		Transport, chloroplast		(1.0) cpd00130 + (1.0) cpd00032 --> (1) cpd00130 + (1) cpd00032
R_GTHRDth	reduced glutathione transport via diffusion, chloroplast		Transport, chloroplast		(1.0) cpd00042 <=> (1) cpd00042
R_NADth	nad transport, chloroplast		Transport, chloroplast		(1.0) cpd00003 --> (1) cpd00003
R_FA160h	fatty acid transport (16:0)		Transport, chloroplast		(1.0) cpd00214 <=> (1) cpd00214
R_IPDPth	isopentenyl-diphosphate transport		Transport, chloroplast		(1.0) cpd00113 <=> (1) cpd00113
R_PMTCOAth	palmitoyl-CoA transport (chloroplast)		Transport, chloroplast		(1.0) cpd00134 <=> (1) cpd00134
R_MG2th	Divalent cation (Mg2+) transport system, chloroplast		Transport, chloroplast		(1.0) cpd00254 <=> (1) cpd00254
R_5MTAth	5-Methylthioadenosine transport via diffusion, chloroplast		Transport, chloroplast		(1.0) cpd00147 <=> (1) cpd00147
R_BTNth	biotin transport, chloroplast		Transport, chloroplast		(1.0) cpd00104 <=> (1) cpd00104
R_FA1819Zh	fatty acid transport (18:1(9Z))		Transport, chloroplast		(1.0) cpd00536 <=> (1) cpd00536
R_LNLCth	linoleic acid transport, chloroplast		Transport, chloroplast		(1.0) cpd30347 <=> (1) cpd30347
R_PINA1th	Pi:Na+ symporter, chloroplast		Transport, chloroplast		(1.0) cpd00009 + (1.0) cpd00971 --> (1) cpd00971 + (1) cpd00009
R_IMPth	IMP transport, chloroplast		Transport, chloroplast		(1.0) cpd00114 <=> (1) cpd00114
R_THMPPth	Thiamine diphosphate transport, chloroplast		Transport, chloroplast		(1.0) cpd00056 <=> (1) cpd00056
R_FADH2th	FADH2 transport, chloroplast		Transport, chloroplast		(1.0) cpd00982 <=> (1) cpd00982
R_DAD5th	5'-Deoxyadenosine transport, chloroplast		Transport, chloroplast		(1.0) cpd03091 <=> (1) cpd03091
R_DAD5tm	5'-Deoxyadenosine transport, mitochondria		Transport, chloroplast		(1.0) cpd03091 <=> (1) cpd03091
R_NH4th	ammonia transport, chloroplast		Transport, chloroplast		(1.0) cpd00067 + (1.0) cpd00013 <=> (1) cpd00067 + (1) cpd00013
R_UDPGALth	UDP-galactose:UMP antiporter, chloroplast	-	Transport, chloroplast	Ctob_014265 or Ctob_011654 or Ctob_009957 or Ctob_009815 or Ctob_007592 or Ctob_004561 or Ctob_007372 or Ctob_004610 or Ctob_012547 or Ctob_004336 or Ctob_014957	(1.0) cpd00043 + (1.0) cpd00091 --> (1) cpd00091 + (1) cpd00043
R_2PGLYCth	2-Phosphoglycolate transport via passive diffusion, chloroplast		Transport, chloroplast		(1.0) cpd00727 <=> (1) cpd00727
R_F6PBth	beta-fructose 6-phosphate transport, chloroplast		Transport, chloroplast		(1.0) cpd00072 --> (1) cpd00072
R_HCYSth	homocysteine transport, chloropalst		Transport, chloroplast		(1.0) cpd00135 <=> (1) cpd00135
R_TYRth	L-tyrosine reversible transport via proton symport (periplasm)	-	Transport, chloroplast	Ctob_012202	(1.0) cpd00069 <=> (1) cpd00069
R_PPHNth	prephenate transport, chloroplast		Transport, chloroplast		(1.0) cpd00219 <=> (1) cpd00219
R_AMETAMth	S-Adenosylmethioninamine transport via diffusion, chloroplast		Transport, chloroplast		(1.0) cpd00837 <=> (1) cpd00837
R_ETOHth	ethanol transport to chloroplast (diffusion)		Transport, chloroplast		(1.0) cpd00363 <=> (1) cpd00363
R_GLYCLTth	glycolate transport, chloroplast		Transport, chloroplast		(1.0) cpd00139 <=> (1) cpd00139
R_ACth	acetate transport, chloroplast		Transport, chloroplast		(1.0) cpd00029 <=> (1) cpd00029
R_PHEMEth	protoheme transport (chloroplast)		Transport, chloroplast		(1.0) cpd00028 <=> (1) cpd00028
R_GALth	D-galactose transport in via proton symport (periplasm)	-	Transport, chloroplast	Ctob_008846	(1.0) cpd00067 + (1.0) cpd00108 <=> (1) cpd00067 + (1) cpd00108
R_ALABth	beta-alanine transport, chloroplast		Transport, chloroplast		(1.0) cpd00085 <=> (1) cpd00085
R_FADth	FAD transport by free diffusion, chloroplast		Transport, chloroplast		(1.0) cpd00015 <=> (1) cpd00015
R_O2thr	O2 transport (diffusion), chloroplast		Transport, chloroplast		(1.0) cpd00007 <=> (1) cpd00007
R_AKG_na_th	2-oxoglutarate transport to chloroplast by sodium-ion symport		Transport, chloroplast		(1.0) cpd00971 + (1.0) cpd00024 <=> (1) cpd00024 + (1) cpd00971
R_METth	Amino acid transporter (met), chloroplast		Transport, chloroplast		(1.0) cpd00060 + (1.0) cpd00067 <=> (1) cpd00060 + (1) cpd00067
R_COAth	CoA transporter, chloroplast		Transport, chloroplast		(1.0) cpd00010 <=> (1) cpd00010
R_F6P_pi_thi	Fructose-6-phosphate transport via hexose-phosphate translocator, chloroplast		Transport, chloroplast		(1.0) cpd00072 + (1.0) cpd00009 --> (1) cpd00009 + (1) cpd00072
R_NADPHth	NADPH transport		Transport, chloroplast		(1.0) cpd00005 --> (1) cpd00005
R_GTPth	GTP transport via diffusion, chloroplast		Transport, chloroplast		(1.0) cpd00038 <=> (1) cpd00038
R_H2th	hydrogen transport, chloroplast		Transport, chloroplast		(1.0) cpd11640 <=> (1) cpd11640
R_PYRth	pyruvate transport by free diffusion, chloroplast		Transport, chloroplast		(1.0) cpd00020 <=> (1) cpd00020
R_HCO3_h_thi	hco3 transport, chloroplast		Transport, chloroplast		(1.0) cpd00067 + (1.0) cpd00242 --> (1) cpd00067 + (1) cpd00242
R_GRDPth	geranyl pyrophosphate transport		Transport, chloroplast		(1.0) cpd00283 <=> (1) cpd00283
R_1ACPCth	1-Aminocyclopropane-1-carboxylate transport, chloroplast		Transport, chloroplast		(1.0) cpd00909 <=> (1) cpd00909
R_ASPSAth	aspartate semialdehyde transport, chloroplast		Transport, chloroplast		(1.0) cpd00346 <=> (1) cpd00346
R_SELTt	Selenite transport via diffusion, cytosol		Transport, extracellular		(1.0) cpd03387 <=> (1) cpd03387
R_GUAt	guanine transport via diffusion		Transport, extracellular		(1.0) cpd00207 <=> (1) cpd00207
R_NMNt	Nicotinamide mononucleotide transport		Transport, extracellular		(1.0) cpd00355 <=> (1) cpd00355
R_SUCCt	succinate transport via diffusion		Transport, extracellular		(1.0) cpd00036 <=> (1) cpd00036
R_ACt	acetate transport in via proton symport		Transport, extracellular		(1.0) cpd00029 <=> (1) cpd00029
R_GLNt	L-glutamine transport via diffusion		Transport, extracellular		(1.0) cpd00053 <=> (1) cpd00053
R_MEOHt	Methanol transport via diffusion		Transport, extracellular		(1.0) cpd00116 <=> (1) cpd00116
R_TSULt	Thiosulfate transport, extracellular		Transport, extracellular		(1.0) cpd00268 <=> (1) cpd00268
R_THMt	Thiamine mononucleotide transport		Transport, extracellular		(1.0) cpd00305 <=> (1) cpd00305
R_D_LACti	D-lactate transport out via proton symport		Transport, extracellular		(1.0) cpd00221 + (1.0) cpd00067 --> (1) cpd00221 + (1) cpd00067
R_MEGLYXYLt	monoethylglycinexylidide transport (extracellular)		Transport, extracellular		(1.0) cpd16375 <=> (1) cpd16375
R_HCO3_h_ti	hco3 transport		Transport, extracellular		(1.0) cpd00242 + (1.0) cpd00067 --> (1) cpd00067 + (1) cpd00242
R_CO2t	CO2 transport, extracellular		Transport, extracellular		(1.0) cpd00011 <=> (1) cpd00011
R_HXANt	hypoxanthine transport via diffusion		Transport, extracellular		(1.0) cpd00226 <=> (1) cpd00226
R_ADtr	acetamide transport, extracellular		Transport, extracellular		(1.0) cpd03734 <=> (1) cpd03734
R_ORNt	ornithine transport via diffusion		Transport, extracellular		(1.0) cpd00064 <=> (1) cpd00064
R_ALLTTt	allantoate transport via diffusion		Transport, extracellular		(1.0) cpd00388 <=> (1) cpd00388
R_RIBt	D-ribose transport via diffusion		Transport, extracellular		(1.0) cpd00105 <=> (1) cpd00105
R_ADEt	adenine transport via diffusion		Transport, extracellular		(1.0) cpd00128 <=> (1) cpd00128
R_LIDOt	lidocaine transport (extracellular)		Transport, extracellular		(1.0) cpd16326 <=> (1) cpd16326
R_COt	Carbon monoxide transport, extracellular		Transport, extracellular		(1.0) cpd00204 <=> (1) cpd00204
R_MEOHtm	Methanol transport via diffusion, mitochondria		Transport, extracellular		(1.0) cpd00116 <=> (1) cpd00116
R_LEUt	L-leucine transport via diffusion		Transport, extracellular		(1.0) cpd00107 <=> (1) cpd00107
R_5FTHFt	5-Formyltetrahydrofolate uptake carrier, plasma membrane	-	Transport, extracellular	Ctob_003540	(1.0) cpd02197 + (1.0) cpd00067 <=> (1) cpd00067 + (1) cpd02197
R_CITALt	citalopram transport (extracellular)		Transport, extracellular		(1.0) cpd04740 <=> (1) cpd04740
R_O2t	O2 transport in via diffusion		Transport, extracellular		(1.0) cpd00007 <=> (1) cpd00007
R_NCAMt	Nicotinamide transport		Transport, extracellular		(1.0) cpd00133 <=> (1) cpd00133
R_ARG_Lt	arginine transport, extracellular		Transport, extracellular		(1.0) cpd00051 <=> (1) cpd00051
R_SO4t	sulfate transport in via proton symport	-	Transport, extracellular	Ctob_013602	(1.0) cpd00048 + (1.0) cpd00067 <=> (1) cpd00067 + (1) cpd00048
R_ETOHti	ethanol transport output via diffusion		Transport, extracellular		(1.0) cpd00363 --> (1) cpd00363
R_URANA1t	Uracil:Na+ symporter, extracellular	-	Transport, extracellular	Ctob_011081	(1.0) cpd00092 + (1.0) cpd00971 <=> (1) cpd00092 + (1) cpd00971
R_ALLTNt	allantoin transport via diffusion		Transport, extracellular		(1.0) cpd01092 <=> (1) cpd01092
R_GLYCLTt	glycolate transport via diffusion		Transport, extracellular		(1.0) cpd00139 <=> (1) cpd00139
R_ASPtx	Aspartate-H+ symport	-	Transport, glyoxysome	Ctob_006775	(1.0) cpd00067 + (1.0) cpd00041 <=> (1) cpd00041 + (1) cpd00067
R_GLXtx	glyoxylate transport, peroxisomal		Transport, glyoxysome		(1.0) cpd00040 <=> (1) cpd00040
R_GLYCLTtx	glycolate transport, glyoxysome		Transport, glyoxysome		(1.0) cpd00139 <=> (1) cpd00139
R_ACCOAtx	Acetyl-CoA:CoA antiporter, glyoxysomal	-	Transport, glyoxysome	Ctob_010564	(1.0) cpd00010 + (1.0) cpd00022 <=> (1) cpd00022 + (1) cpd00010
R_CO2tx	CO2 peroxisomal transport		Transport, glyoxysome		(1.0) cpd00011 <=> (1) cpd00011
R_ACACtx	Acetoacetate transport via diffusion, glyoxysome		Transport, glyoxysome		(1.0) cpd00142 <=> (1) cpd00142
R_H2O2tx	hydrogen peroxide transport via diffusion, glyoxysome		Transport, glyoxysome		(1.0) cpd00025 <=> (1) cpd00025
R_NADPtx	NADP transport, glyoxysome		Transport, glyoxysome		(1.0) cpd00006 <=> (1) cpd00006
R_ASNtx	L-asparagine transport in via proton symport	-	Transport, glyoxysome	Ctob_014190	(1.0) cpd00067 + (1.0) cpd00132 <=> (1) cpd00132 + (2) cpd00067
R_ACALDtx	acetaldehyde transport via diffusion, glyoxysome		Transport, glyoxysome		(1.0) cpd00071 <=> (1) cpd00071
R_FADH2tx	FADH2 transport, glyoxysome		Transport, glyoxysome		(1.0) cpd00982 <=> (1) cpd00982
R_10FTHFtx	10-Formyltetrahydrofolate glyoxysomal transport via diffusion		Transport, glyoxysome		(1.0) cpd00201 <=> (1) cpd00201
R_NADtx	nad transport, glycosomal		Transport, glyoxysome		(1.0) cpd00003 <=> (1) cpd00003
R_FA40COAabcp	fatty acyl-CoA peroxisomal transport via ABC system (4:0)		Transport, glyoxysome		(1.0) cpd00001 + (1.0) cpd00120 + (1.0) cpd00002 --> (1) cpd00009 + (1) cpd00008 + (1) cpd00120 + (1) cpd00067
R_NADH_h_tx	NADH transport, glyoxysome		Transport, glyoxysome		(1.0) cpd00067 + (1.0) cpd00004 <=> (1) cpd00067 + (1) cpd00004
R_2PGLYCtx	2-Phosphoglycolate transport via passive diffusion, glyoxysomal		Transport, glyoxysome		(1.0) cpd00727 <=> (1) cpd00727
R_O2tx	O2 transport glycosome		Transport, glyoxysome		(1.0) cpd00007 <=> (1) cpd00007
R_FADtx	FAD transport by free diffusion, glyoxysome		Transport, glyoxysome		(1.0) cpd00015 <=> (1) cpd00015
R_NADPHtx	NADPH transport, glyoxysome		Transport, glyoxysome		(1.0) cpd00005 <=> (1) cpd00005
R_ETOHtx	ethanol transport via diffusion, glyoxysome		Transport, glyoxysome		(1.0) cpd00363 <=> (1) cpd00363
R_ALANA1tx	Sodium-alaninie symporter	-	Transport, glyoxysome	Ctob_012143	(1.0) cpd00971 + (1.0) cpd00035 <=> (1) cpd00971 + (1) cpd00035
R_3PGtx	3-Phospho-D-glycerate transport, glycosome to cytosol		Transport, glyoxysome		(1.0) cpd00169 <=> (1) cpd00169
R_COA_h_tx	CoA transport, glyxosyome		Transport, glyoxysome		(1.0) cpd00010 + (1.0) cpd00067 <=> (1) cpd00067 + (1) cpd00010
R_CITx	citrate transport, glyoxysome		Transport, glyoxysome		(1.0) cpd00137 <=> (1) cpd00137
R_AMETtg	S-Adenosyl-L-methionine transport (Golgi)		Transport, Golgi		(1.0) cpd00017 <=> (1) cpd00017
R_UDPARAtg	UDP-arabinose transport (Golgi)		Transport, Golgi		(1.0) cpd00691 <=> (1) cpd00691
R_Htg	proton transport, Golgi		Transport, Golgi		(1.0) cpd00067 <=> (1) cpd00067
R_UDPtg	udp intracellular transport, golgi		Transport, Golgi		(1.0) cpd00067 + (1.0) cpd00014 <=> (1) cpd00014
R_AHCYStg	S-Adenosylhomocysteine transport, Golgi		Transport, Golgi		(1.0) cpd00019 <=> (1) cpd00019
R_4HPROtg	protein-linked hydroxyproline transport (Golgi)		Transport, Golgi		(1.0) cpd00851 <=> (1) cpd00851
R_HCYStm	homocysteine transport, mitochondria		Transport, mitochondria		(1.0) cpd00135 <=> (1) cpd00135
R_CYStm	cysteine transport, mitochondria		Transport, mitochondria		(1.0) cpd00084 <=> (1) cpd00084
R_2DHPtm	2-Dehydropantoate transport, mitochondria		Transport, mitochondria		(1.0) cpd00712 <=> (1) cpd00712
R_FRDPtm	farnesyl pyrophosphate transport, mitochondria		Transport, mitochondria		(1.0) cpd00350 <=> (1) cpd00350
R_CITICITtm	citrate transport, mitochondrial	-	Transport, mitochondria	Ctob_001131	(1.0) cpd00260 + (1.0) cpd00137 <=> (1) cpd00137 + (1) cpd00260
R_AMETt2m	S-Adenosyl-L-methionine reversible transport, mitochondrial	-	Transport, mitochondria	Ctob_000729	(1.0) cpd00019 + (1.0) cpd00017 <=> (1) cpd00017 + (1) cpd00019
R_METHFtm	5,10-Methenyltetrahydrofolate uptake carrier, mitochondria	-	Transport, mitochondria	Ctob_003540	(1.0) cpd00347 + (1.0) cpd00067 <=> (1) cpd00347 + (1) cpd00067
R_TSULtm2	Thiosulfate transport, mitochondria		Transport, mitochondria		(1.0) cpd00268 <=> (1) cpd00268
R_PPCOAtm	propanoyl-CoA transport, mitochondria		Transport, mitochondria		(1.0) cpd00086 <=> (1) cpd00086
R_THFtm	5,6,7,8-Tetrahydrofolate transport, diffusion, mitochondrial	-	Transport, mitochondria	Ctob_003540	(1.0) cpd00087 + (1.0) cpd00067 <=> (1) cpd00087 + (1) cpd00067
R_VALtm	Amino acid transporter (val-L), mitochondrial		Transport, mitochondria		(1.0) cpd00156 + (1.0) cpd00067 <=> (1) cpd00156 + (1) cpd00067
R_SERNA1tm	Neutral amino acid transporter (ser-L), mitochondrial		Transport, mitochondria		(1.0) cpd00971 + (1.0) cpd00054 <=> (1) cpd00054 + (1) cpd00971
R_THRNA1tm	L-threonine via sodium symport (periplasm)	-	Transport, mitochondria	Ctob_012143	(1.0) cpd00971 + (1.0) cpd00161 <=> (1) cpd00971 + (1) cpd00161
R_4ABUTtm	4-aminobutanoate transport via diffusion, mitochondria		Transport, mitochondria		(1.0) cpd00281 <=> (1) cpd00281
R_METtm	methionine transport, mitochondria		Transport, mitochondria		(1.0) cpd00060 <=> (1) cpd00060
R_3MOPtm	3-Methyl-2-oxopentanoate transport, diffusion, mitochondria		Transport, mitochondria		(1.0) cpd00508 <=> (1) cpd00508
R_PAPSPAPtm	PAPS:PAP antiporter, mitochondria	-	Transport, mitochondria	Ctob_003424	(1.0) cpd00045 + (1.0) cpd00044 <=> (1) cpd00044 + (1) cpd00045
R_ARG_Ltm	arginine transport, mitochondria		Transport, mitochondria		(1.0) cpd00051 <=> (1) cpd00051
R_FA40COAtm	butanoyl-CoA transport (mitochondria)		Transport, mitochondria		(1.0) cpd00120 <=> (1) cpd00120
R_PNTORtm	pantothentate transport, mitochondria		Transport, mitochondria		(1.0) cpd00644 <=> (1) cpd00644
R_ACACtm	Acetoacetate transport via diffusion, mitochondria		Transport, mitochondria		(1.0) cpd00142 <=> (1) cpd00142
R_D_LACtm	D-lactate transport, mitochondrial		Transport, mitochondria		(1.0) cpd00221 + (1.0) cpd00067 <=> (1) cpd00221 + (1) cpd00067
R_DHAPtm	Dihydroxyacetone phosphate transport, mitochondria		Transport, mitochondria		(1.0) cpd00095 <=> (1) cpd00095
R_MLTHFtm	5,10-Methylenetetrahydrofolate transport, diffusion, mitochondrial	-	Transport, mitochondria	Ctob_003540	(1.0) cpd00067 + (1.0) cpd00125 <=> (1) cpd00125 + (1) cpd00067
R_PPAtm	propanoate transport, mitochondria		Transport, mitochondria		(1.0) cpd00141 <=> (1) cpd00141
R_PMTCOAtm	palmitoyl-CoA transport (mitochondria)		Transport, mitochondria		(1.0) cpd00134 <=> (1) cpd00134
R_CO2tm	CO2 transport, mitochondrial		Transport, mitochondria		(1.0) cpd00011 <=> (1) cpd00011
R_GMPtm	GMP transport, mitochondria		Transport, mitochondria		(1.0) cpd00126 <=> (1) cpd00067 + (1) cpd00126
R_PTRCtmi	Putrescine transport in via proton symport	-	Transport, mitochondria	Ctob_008561	(1.0) cpd00067 + (1.0) cpd00118 --> (1) cpd00118 + (1) cpd00067
R_2PGtm	glycerate transport, mitochondria		Transport, mitochondria		(1.0) cpd00482 <=> (1) cpd00482
R_O2tmr	O2 transport (diffusion)		Transport, mitochondria		(1.0) cpd00007 <=> (1) cpd00007
R_NADHtm	nadh transport, mitochondrial		Transport, mitochondria		(1.0) cpd00004 --> (1) cpd00004
R_ALLTTtm	allantoate transport via diffusion, mitochondria		Transport, mitochondria		(1.0) cpd00388 <=> (1) cpd00388
R_MALAKGtm	alpha-ketoglutarate/malate transporter	-	Transport, mitochondria	Ctob_001131	(1.0) cpd00130 + (1.0) cpd00024 <=> (1) cpd00024 + (1) cpd00130
R_H2tm	hydrogen transport, mitochondria		Transport, mitochondria		(1.0) cpd11640 <=> (1) cpd11640
R_MALCITtm	citrate transport, mitochondrial	-	Transport, mitochondria	Ctob_001131	(1.0) cpd00137 + (1.0) cpd00130 <=> (1) cpd00137 + (1) cpd00130
R_UTPtm	utp transport, mitochondria		Transport, mitochondria		(1.0) cpd00062 <=> (1) cpd00062
R_H2Otm	H2O transport, mitochondrial		Transport, mitochondria		(1.0) cpd00001 <=> (1) cpd00001
R_ASCBtm	Ascorbate transport, mitochondria		Transport, mitochondria		(1.0) cpd00059 <=> (1) cpd00059
R_ADNtm	adenosine transport via diffusion (extracellular to periplasm)	-	Transport, mitochondria	Ctob_015405	(1.0) cpd00182 <=> (1) cpd00182
R_DICtm	dicarboxylate transport, mitochondrial		Transport, mitochondria		(1.0) cpd00036 + (1.0) cpd00130 <=> (1) cpd00036 + (1) cpd00130
R_CMTEPtm	2-(2-Carboxy-4-methylthiazol-5-yl)ethyl phosphate transport, mitochondria		Transport, mitochondria		(1.0) cpd21480 <=> (1) cpd21480
R_TYRtm	tyrosine mitochondrial transport via proton symport	-	Transport, mitochondria	Ctob_012202	(1.0) cpd00069 + (1.0) cpd00067 <=> (1) cpd00069 + (1) cpd00067
R_H2O2tm	hydrogen peroxide transport via diffusion, mitochondria		Transport, mitochondria		(1.0) cpd00025 <=> (1) cpd00025
R_GTHRDtm	reduced glutathione transport via diffusion, mitchondria		Transport, mitochondria		(1.0) cpd00042 <=> (1) cpd00042
R_HMGCOAtm	Hydroxymethylglutaryl-CoA reversible mitochondrial transport		Transport, mitochondria		(1.0) cpd00292 <=> (1) cpd00292
R_HCO3_h_tmi	hco3 transport, mitochondria		Transport, mitochondria		(1.0) cpd00067 + (1.0) cpd00242 --> (1) cpd00242 + (1) cpd00067
R_LEUtm	L-leucine reversible transport via proton symport (periplasm)	-	Transport, mitochondria	Ctob_012202	(1.0) cpd00107 + (1.0) cpd00067 <=> (1) cpd00067 + (1) cpd00107
R_ASNtm	L-asparagine transport in via proton symport	-	Transport, mitochondria	Ctob_012202	(1.0) cpd00067 + (1.0) cpd00132 <=> (1) cpd00132 + (2) cpd00067
R_GLNtm	L-glutamine reversible transport via proton symport	-	Transport, mitochondria	Ctob_012202	(1.0) cpd00053 + (1.0) cpd00067 --> (1) cpd00053 + (1) cpd00067
R_CITRLtm	citrulline transport via diffusion, mitochondria		Transport, mitochondria		(1.0) cpd00274 <=> (1) cpd00274
R_SO3tm	sulfite tranport, mitochondria		Transport, mitochondria		(1.0) cpd00081 <=> (1) cpd00081
R_PRPPtm	5-Phospho-alpha-D-ribose 1-diphosphate transport, mitochondria		Transport, mitochondria		(1.0) cpd00103 <=> (1) cpd00103
R_MAL_na_tm	L-malate transport to mitochondria by sodium-ion symport		Transport, mitochondria		(1.0) cpd00971 + (1.0) cpd00130 <=> (1) cpd00971 + (1) cpd00130
R_23DHMBtm	2,3-Dihydroxy-3-methylbutanoate transport, mitochondria		Transport, mitochondria		(1.0) cpd02498 <=> (1) cpd02498
R_PYRtm	pyruvate transport by free diffusion, mitochondrial		Transport, mitochondria		(1.0) cpd00020 <=> (1) cpd00020
R_SPMDtmi	spermidine transport in via proton symport	-	Transport, mitochondria	Ctob_008561	(1.0) cpd00264 + (1.0) cpd00067 --> (1) cpd00264 + (1) cpd00067
R_ILEtm	Vacuolar amino acid transporter (ile-L), mitochondrial		Transport, mitochondria		(1.0) cpd00322 + (1.0) cpd00067 <=> (1) cpd00322 + (1) cpd00067
R_GALTLtm	L-Galactono-1,4-lactone transport, mitochondrial		Transport, mitochondria		(1.0) cpd00067 + (1.0) cpd00820 --> (1) cpd00820 + (1) cpd00067
R_BTNtm	biotin transport, mitochondria		Transport, mitochondria		(1.0) cpd00104 <=> (1) cpd00104
R_FADH2tm	FADH2 transport, mitochondria		Transport, mitochondria		(1.0) cpd00982 <=> (1) cpd00982
R_DHORStm	(S)-Dihydroorotate transport via diffusion, mitochondria		Transport, mitochondria		(1.0) cpd00282 <=> (1) cpd00282 + (1) cpd00067
R_NICRNTtm	Nicotinate D-ribonucleotide transport, mitochondria		Transport, mitochondria		(1.0) cpd00873 <=> (1) cpd00873
R_NADtm	nad transport, mitochondrial		Transport, mitochondria		(1.0) cpd00003 <=> (1) cpd00003
R_THMPPtm	Thiamine diphosphate transport, mitochondria		Transport, mitochondria		(1.0) cpd00056 <=> (1) cpd00056
R_4MOPtm	4-Methyl-2-oxopentanoate transport via diffusion, mitochondria		Transport, mitochondria		(1.0) cpd00200 <=> (1) cpd00200
R_UDPtm	udp intracellular transport, mitochondria		Transport, mitochondria		(1.0) cpd00014 <=> (1) cpd00014
R_5FTHFtm	5-Formyltetrahydrofolate uptake carrier, mitochondria	-	Transport, mitochondria	Ctob_003540	(1.0) cpd00067 + (1.0) cpd02197 <=> (1) cpd02197 + (1) cpd00067
R_1ACPCtm	1-Aminocyclopropane-1-carboxylate transport, mitochondria		Transport, mitochondria		(1.0) cpd00909 <=> (1) cpd00909
R_NCAMtm	Nicotinamide transport, mitochondria		Transport, mitochondria		(1.0) cpd00133 <=> (1) cpd00133
R_AMETAMtm	S-Adenosylmethioninamine transport via diffusion, mitochondria		Transport, mitochondria		(1.0) cpd00837 <=> (1) cpd00837
R_PIcm	Phosphate carrier, mitochondrial	-	Transport, mitochondria	Ctob_011193	(1.0) cpd00009 <=> (1) cpd00009
R_PHEMEtm	protoheme transport (mitochondria)		Transport, mitochondria		(1.0) cpd00028 <=> (1) cpd00028
R_SO4NA1tm	Sulfate:Na+ symporter, mitochondrial		Transport, mitochondria		(1.0) cpd00971 + (1.0) cpd00048 <=> (1) cpd00048 + (1) cpd00971
R_URDGLYCAtm	(S)-ureidoglycolate transport, mitochondria		Transport, mitochondria		(1.0) cpd00465 <=> (1) cpd00465
R_ALABtm	beta-alanine transport, mitochondria		Transport, mitochondria		(1.0) cpd00085 <=> (1) cpd00085
R_FADtm	FAD transport by free diffusion, mitochondria		Transport, mitochondria		(1.0) cpd00015 <=> (1) cpd00015
R_Stm	sulfur transport, mitochondria		Transport, mitochondria		(1.0) cpd00074 <=> (1) cpd00074
R_5MTAtm	5-Methylthioadenosine transport via diffusion, mitochondria		Transport, mitochondria		(1.0) cpd00147 <=> (1) cpd00147
R_COAtm	CoA transporter		Transport, mitochondria		(1.0) cpd00010 <=> (1) cpd00010
R_GLYCLTtm	glycolate transport, mitochondria		Transport, mitochondria		(1.0) cpd00139 <=> (1) cpd00139
R_ETOHtm	ethanol transport to mitochondria (diffusion)		Transport, mitochondria		(1.0) cpd00363 <=> (1) cpd00363
R_ALANA1tm	Sodium-alaninie symporter	-	Transport, mitochondria	Ctob_012143	(1.0) cpd00971 + (1.0) cpd00035 <=> (1) cpd00035 + (1) cpd00971
R_SELTtm	Selenite transport via diffusion, mitochondria		Transport, mitochondria		(1.0) cpd03387 <=> (1) cpd03387
R_MALOAAtm	Dicarboxylate/tricarboxylate carrier (mal:oaa), mitochondrial		Transport, mitochondria		(1.0) cpd00130 + (1.0) cpd00032 <=> (1) cpd00130 + (1) cpd00032
R_ACCOAtm	acetyl-CoA transport, nuclear	-	Transport, mitochondria	Ctob_010564	(1.0) cpd00010 + (1.0) cpd00022 <=> (1) cpd00010 + (1) cpd00022
R_ACtm	acetate transport, mitochondrial		Transport, mitochondria		(1.0) cpd00029 <=> (1) cpd00029
R_2DHPtn	2-Dehydropantoate transport, nucleus		Transport, nucleus		(1.0) cpd00712 <=> (1) cpd00712
R_AMETtn	S-Adenosyl-L-methionine transport, nucleus		Transport, nucleus		(1.0) cpd00017 <=> (1) cpd00017
R_SO4tn	sulfate transport, nucleus		Transport, nucleus		(1.0) cpd00048 <=> (1) cpd00048
R_AMPtn	AMP transport, nucleus		Transport, nucleus		(1.0) cpd00018 <=> (1) cpd00018
R_AHCYStn	S-Adenosylhomocysteine transport, nucleus		Transport, nucleus		(1.0) cpd00019 <=> (1) cpd00019
R_H2O2tn	hydrogen peroxide transport via diffusion, nucleus		Transport, nucleus		(1.0) cpd00025 <=> (1) cpd00025
R_UDPtn	udp intracellular transport, nucleus		Transport, nucleus		(1.0) cpd00014 <=> (1) cpd00014
R_H2Otn	water transport via diffusion, nucleus		Transport, nucleus		(1.0) cpd00001 <=> (1) cpd00001
R_NADtn	NAD transport, nucleus		Transport, nucleus		(1.0) cpd00003 --> (1) cpd00003
R_GMPtn	GMP transport, nucleus		Transport, nucleus		(1.0) cpd00126 <=> (1) cpd00067 + (1) cpd00126
R_PItn	phosphate transport, nuclear	-	Transport, nucleus	Ctob_011193	(1.0) cpd00009 <=> (1) cpd00009
R_APStn	adenosine 5'-phosphosulfate transport, nucleus		Transport, nucleus		(1.0) cpd00193 <=> (1) cpd00193
R_O2tnr	O2 transport (diffusion), nucleus		Transport, nucleus		(1.0) cpd00007 <=> (1) cpd00007
R_H2Othu	H2O transport by passive diffusion, Thylakoid Lumen		Transport, thylakoid lumen		(1.0) cpd00001 <=> (1) cpd00001
R_ACAROtu	alpha-carotene transport		Transport, thylakoid lumen		(1.0) cpd03218 <=> (1) cpd03218
R_GTHOXtu	oxidized glutathione transport via diffusion, lumen		Transport, thylakoid lumen		(1.0) cpd00111 <=> (1) cpd00111
R_CHLDA2tu	chlorophyllide a transport via ABC system, thylakoid lumen		Transport, thylakoid lumen		(1.0) cpd00002 + (1.0) cpd01449 + (1.0) cpd00001 --> (1) cpd00067 + (1) cpd01449 + (1) cpd00009 + (1) cpd00008
R_PDPtu	Isopentenyl diphosphate transport via diffusion, thylakoid lumen		Transport, thylakoid lumen		(1.0) cpd03214 <=> (1) cpd03214
R_GTHRDtu	reduced glutathione transport via diffusion, lumen		Transport, thylakoid lumen		(1.0) cpd00042 <=> (1) cpd00042
R_CAROtu	beta carotene transport (Thylakoid Lumen)		Transport, thylakoid lumen		(1.0) cpd01420 <=> (1) cpd01420
R_GGDPtu	Geranylgeranyl diphosphate transport via diffusion, thylakoid lumen		Transport, thylakoid lumen		(1.0) cpd00289 <=> (1) cpd00289
R_ASCBtu	Ascorbate transport, Thylakoid Lumen		Transport, thylakoid lumen		(1.0) cpd00059 <=> (1) cpd00059
R_NADPtu	NADP transport by free diffusion, Thylakoid Lumen		Transport, thylakoid lumen		(1.0) cpd00006 <=> (1) cpd00006
R_CHLDA1tu	chlorophyllide a transport via ABC system, thylakoid lumen		Transport, thylakoid lumen		(1.0) cpd00002 + (1.0) cpd01449 + (1.0) cpd00001 --> (1) cpd00067 + (1) cpd00009 + (1) cpd01449 + (1) cpd00008
R_PPItu	Diphosphate transport via diffusion, thylakoid lumen		Transport, thylakoid lumen		(1.0) cpd00012 <=> (1) cpd00012
R_CHLAtu	chlorophyll a transport, lumen		Transport, thylakoid lumen		(1.0) cpd03148 <=> (1) cpd03148
R_O2trhu	O2 transport (diffusion), Thylakoid Lumen		Transport, thylakoid lumen		(1.0) cpd00007 <=> (1) cpd00007
R_NADPHtu	NADPH transport by free diffusion, Thylakoid Lumen		Transport, thylakoid lumen		(1.0) cpd00005 <=> (1) cpd00005
R_GCAROtu	gamma-carotene transport		Transport, thylakoid lumen		(1.0) cpd03220 <=> (1) cpd03220
R_CHLDBtu	chlorophyllide b transport, lumen		Transport, thylakoid lumen		(1.0) cpd16355 <=> (1) cpd16355
R_VALTAH	Valine-tRNA aminoacylhydrolase	-	Valine, leucine and isoleucine biosynthesis	Ctob_000065	(1.0) cpd12133 + (1.0) cpd00001 --> (1) cpd00156 + (1) cpd11924
R_ACAS_2ahbut	acetolactate synthase, 2-Aceto-2-hydroxybutanoate forming		Valine, leucine and isoleucine biosynthesis	Ctob_012468	(1.0) cpd03049 + (1.0) cpd00094 --> (1) cpd00498 + (1) cpd00056
R_KARI_23dhmp	ketol-acid reductoisomerase, (R)-2,3-Dihydroxy-3-methylpentanoate forming	-	Valine, leucine and isoleucine biosynthesis	Ctob_006115	(1.0) cpd02606 + (1.0) cpd00067 + (1.0) cpd00005 --> (1) cpd02535 + (1) cpd00006
R_DHADh	(R)-2,3-Dihydroxy-3-methylpentanoate hydro-lyase	|4.2.1.9|	Valine, leucine and isoleucine biosynthesis	Ctob_001184	(1.0) cpd02535 --> (1) cpd00001 + (1) cpd00508
R_IMDHT	3-isopropylmalate dehydratase		Valine, leucine and isoleucine biosynthesis	Ctob_010387	(1.0) cpd01646 <=> (1) cpd01710 + (1) cpd00001
R_KARI_3hmoa	ketol-acid reductoisomerase, 3-Hydroxy-3-methyl-2-oxobutanoic acid forming	-	Valine, leucine and isoleucine biosynthesis	Ctob_006115	(1.0) cpd19047 <=> (1) cpd02569
R_DHAD_3mob	dihydroxy-acid dehydratase, 3-Methyl-2-oxobutanoate	-	Valine, leucine and isoleucine biosynthesis	Ctob_001184	(1.0) cpd02498 --> (1) cpd00001 + (1) cpd00123
R_LEUTAH	leucine-tRNA aminoacylhydrolase	-	Valine, leucine and isoleucine biosynthesis	Ctob_000065	(1.0) cpd00001 + (1.0) cpd12003 --> (1) cpd00107 + (1) cpd11916
R_TAL	L-threonine ammonia-lyase	|4.3.1.19|	Valine, leucine and isoleucine biosynthesis	Ctob_006403	(1.0) cpd00161 --> (1) cpd00013 + (1) cpd00094
R_KARI	(S)-2-Aceto-2-hydroxybutanoate:NADP+ oxidoreductase (isomerizing)	|1.1.1.86|5.4.99.3|	Valine, leucine and isoleucine biosynthesis	Ctob_006115	(1.0) cpd00498 <=> (1) cpd02606
R_MOPC	4-Methyl-2-oxopentanoate conversion	spontaneous	Valine, leucine and isoleucine biosynthesis	-	(1.0) cpd00067 + (1.0) cpd02605 --> (1) cpd00200 + (1) cpd00011
R_IMDH	3-Isopropylmalate:NAD+ oxidoreductase	1.1.1.85	Valine, leucine and isoleucine biosynthesis	Ctob_010460	(1.0) cpd02693 + (1.0) cpd00003 --> (1) cpd00067 + (1) cpd02605 + (1) cpd00004
R_DHAD	dihydroxy-acid dehydratase		Valine, leucine and isoleucine biosynthesis	Ctob_001512 or Ctob_001184	(1.0) cpd02535 --> (1) cpd00508 + (1) cpd00001
R_ILETAH	isoleucine-tRNA aminoacylhydrolase	-	Valine, leucine and isoleucine biosynthesis	Ctob_000065	(1.0) cpd00001 + (1.0) cpd12256 --> (1) cpd11915 + (1) cpd00322
R_KARI_23dhmb	ketol-acid reductoisomerase, (R)-2,3-Dihydroxy-3-methylbutanoate forming	-	Valine, leucine and isoleucine biosynthesis	Ctob_006115	(1.0) cpd00067 + (1.0) cpd00005 + (1.0) cpd02569 --> (1) cpd00006 + (1) cpd02498
R_IPMS	2-isopropylmalate synthase	2.3.3.13	Valine, leucine and isoleucine biosynthesis	Ctob_003812 or Ctob_010387	(1.0) cpd00022 + (1.0) cpd00001 + (1.0) cpd00123 --> (1) cpd00010 + (1) cpd01646 + (1) cpd00067
R_DHAD_3mob_h	dihydroxy-acid dehydratase, 3-Methyl-2-oxobutanoate, chloroplast	-	Valine, leucine and isoleucine biosynthesis	Ctob_001184	(1.0) cpd02498 --> (1) cpd00001 + (1) cpd00123
R_IMDHT_3c2hmp	3-isopropylmalate dehydratase, 3-Carboxy-2-hydroxy-4-methylpentanoate forming		Valine, leucine and isoleucine biosynthesis	Ctob_010387	(1.0) cpd01710 + (1.0) cpd00001 <=> (1) cpd02693
R_MGC	methylglutaconyl-coa hydratase	-	Valine, leucine and isoleucine degradation	Ctob_010340	(1.0) cpd00292 <=> (1) cpd02068 + (1) cpd00001
R_DHRT_ibcoa	dihydrolipoyllysine-residue (2-methylpropanoyl)transferase, Isobutyryl-CoA forming	-	Valine, leucine and isoleucine degradation	Ctob_011740	(1.0) cpd00010 + (1.0) cpd02700 --> (1) cpd00481 + (1) cpd00449
R_MHGS	hydroxymethylglutaryl-coa synthase	-	Valine, leucine and isoleucine degradation	Ctob_006636	(1.0) cpd00022 + (1.0) cpd00001 + (1.0) cpd00279 --> (1) cpd00010 + (1) cpd00292
R_ACCAT	Acetyl-CoA C-acyltransferase	-	Valine, leucine and isoleucine degradation	Ctob_014024	(1.0) cpd00010 + (1.0) cpd02124 --> (1) cpd00022 + (1) cpd00086
R_ECH_3hmbcoa	enoyl-coa hydratase, 3-Hydroxy-2-methylbutyryl-CoA forming	-	Valine, leucine and isoleucine degradation	Ctob_011886 or Ctob_010340 or Ctob_015145 or Ctob_014701	(1.0) cpd02125 + (1.0) cpd00001 --> (1) cpd02691
R_DHRT_2mbcoa	dihydrolipoyllysine-residue (2-methylpropanoyl)transferase, 2-Methylbutanoyl-CoA forming	-	Valine, leucine and isoleucine degradation	Ctob_011740	(1.0) cpd00010 + (1.0) cpd03045 --> (1) cpd00760 + (1) cpd00449
R_ECH_3hibutcoa	enoyl-coa hydratase, 3-Hydroxyisobutyryl-CoA forming	-	Valine, leucine and isoleucine degradation	Ctob_011886 or Ctob_010340 or Ctob_015145 or Ctob_014701	(1.0) cpd02187 + (1.0) cpd00001 --> (1) cpd02503
R_MCDH_2mb2coa	2-methylacyl-coa dehydrogenase, trans-2-Methylbut-2-enoyl-CoA forming	-	Valine, leucine and isoleucine degradation	Ctob_002220	(1.0) cpd00760 + (1.0) cpd00015 --> (1) cpd00982 + (1) cpd02125
R_HMGL	(S)-3-Hydroxy-3-methylglutaryl-CoA acetoacetate-lyase	-	Valine, leucine and isoleucine degradation	Ctob_001861	(1.0) cpd00292 --> (1) cpd00142 + (1) cpd00022 + (1) cpd00067
R_MCDH	2-methylacyl-coa dehydrogenase, 2-Methylprop-2-enoyl-CoA forming	-	Valine, leucine and isoleucine degradation	Ctob_002220	(1.0) cpd00481 + (1.0) cpd00015 --> (1) cpd02187 + (1) cpd00982
R_HMNOS	(2S,3S)-3-hydroxy-2-methylbutanoyl-CoA:NAD+ oxidoreductase	1.1.1.35	Valine, leucine and isoleucine degradation	Ctob_008497	(1.0) cpd02691 + (1.0) cpd00003 --> (1) cpd00004 + (1) cpd00067 + (1) cpd02124
R_ECH_3hivcoa	enoyl-coa hydratase, 3-Hydroxyisovaleryl-CoA forming	-	Valine, leucine and isoleucine degradation	Ctob_011886 or Ctob_010340 or Ctob_015145 or Ctob_014701	(1.0) cpd00001 + (1.0) cpd01966 --> (1) cpd03570
R_DHRT_ivcoa	dihydrolipoyllysine-residue (2-methylpropanoyl)transferase, Isovaleryl-CoA forming	-	Valine, leucine and isoleucine degradation	Ctob_011740	(1.0) cpd00010 + (1.0) cpd03046 --> (1) cpd01882 + (1) cpd00449
R_HMNO	3-Hydroxy-2-methylpropanoate:NAD+ oxidoreductase	1.1.1.35	Valine, leucine and isoleucine degradation	Ctob_008497	(1.0) cpd00003 + (1.0) cpd00876 --> (1) cpd19044 + (1) cpd00067 + (1) cpd00004
R_HIBH	(S)-3-Hydroxyisobutyryl-CoA hydrolase	|3.1.2.4|	Valine, leucine and isoleucine degradation	Ctob_008686	(1.0) cpd02503 + (1.0) cpd00001 --> (1) cpd00010 + (1) cpd00876 + (1) cpd00067
R_IVCDH	isovaleryl-coa dehydrogenase	-	Valine, leucine and isoleucine degradation	Ctob_002220	(1.0) cpd01882 + (1.0) cpd00015 --> (1) cpd00982 + (1) cpd01966
R_BCTA_glu_h	branched-chain-amino-acid transaminase, glutamate forming, chloroplast	2.6.1.42	Valine, leucine and isoleucine degradation;Valine, leucine and isoleucine biosynthesis	Ctob_002603 or Ctob_002268 or Ctob_006187	(1.0) cpd00024 + (1.0) cpd00107 <=> (1) cpd00200 + (1) cpd00023
R_BCTA	branched-chain-amino-acid transaminase	2.6.1.42	Valine, leucine and isoleucine degradation;Valine, leucine and isoleucine biosynthesis	Ctob_002603 or Ctob_002268 or Ctob_006187	(1.0) cpd00508 + (1.0) cpd00023 <=> (1) cpd00024 + (1) cpd00322
R_R06920_c	ketose-bisphosphate aldolase class-II family protein	1.1.-.-	1- and 2-Methylnaphthalene degradation	Ctob_010414	(1.0) cpd09795 --> (1) cpd09796
R_R06907_c	ketose-bisphosphate aldolase class-II family protein	1.1.-.-	1- and 2-Methylnaphthalene degradation	Ctob_010414	(1.0) cpd09821 --> (2.0) cpd00067 + (1) cpd09822
R_R06905_c	3-oxo-5-alpha-steroid 4-dehydrogenase, putative / steroid 5-alpha-reductase, putative	1.3.99.-	1- and 2-Methylnaphthalene degradation	Ctob_006699 or Ctob_004937	(1.0) cpd09819 --> (1) cpd09820 + (2.0) cpd00067
R_R05492_c	omega-3 fatty acid desaturase, chloroplast (FAD7) (FADD)	1.14.99.-	1,1,1-Trichloro-2,2-bis(4-chlorophenyl)ethane (DDT) degradation	(Ctob_001515)	(1.0) cpd00007 + (1.0) cpd02815 --> (1) cpd04053
R_R01954_c	arginosuccinate synthase family	6.3.4.5	Alanine and aspartate metabolism; Arginine and proline metabolism; Urea cycle and metabolism of amino groups	(Ctob_011898)	(1.0) cpd00041 + (1.0) cpd00002 + (1.0) cpd00274 --> (1) cpd02152 + (1) cpd00012 + (1) cpd00018
R_R00258_p	alanine aminotransferase, putative	2.6.1.2	Alanine and aspartate metabolism; Carbon fixation; Glutamate metabolism	(Ctob_006325)	(1.0) cpd00024 + (1.0) cpd00035 <=> (1) cpd00020 + (1) cpd00023
R_R00258_c	alanine aminotransferase, putative	2.6.1.2	Alanine and aspartate metabolism; Carbon fixation; Glutamate metabolism	(Ctob_006325)	(1.0) cpd00024 + (1.0) cpd00035 <=> (1) cpd00023 + (1) cpd00020
R_R00209_p	pyruvate dehydrogenase E1 component alpha subunit, chloroplast	1.8.1.4 2.3.1.12	Alanine and aspartate metabolism; Pyruvate metabolism	Ctob_008243 or Ctob_007081 or (Ctob_004396 or Ctob_014280	(1.0) cpd00010 + (1.0) cpd00020 + (1.0) cpd00003 --> (1) cpd00004 + (1) cpd00011 + (1) cpd00022
R_R04027_c	copper amine oxidase, putative	1.4.3.21	Alkaloid biosynthesis II	(Ctob_002588	(1.0) cpd00007 + (1.0) cpd01766 --> (1) cpd00025 + (1) cpd03688 + (1) cpd00013
R_R06740_c	copper amine oxidase, putative	1.4.3.21	Alkaloid biosynthesis II	(Ctob_002588	(1.0) cpd00001 + (1.0) cpd00007 + (1.0) cpd01155 --> (1) cpd00025 + (1) cpd09206 + (1) cpd00013
R_R07888_c	ACX3 (ACYL-COA OXIDASE 3); acyl-CoA oxidase	1.3.3.6	alpha-Linolenic acid metabolism	(Ctob_015289 or Ctob_005974	(1.0) cpd15043 + (1.0) cpd00015 --> (1) cpd15044 + (1) cpd00982
R_R07895_c	acetyl-CoA C-acyltransferase, putative / 3-ketoacyl-CoA thiolase, putative	2.3.1.16	alpha-Linolenic acid metabolism	(Ctob_014024	(1.0) cpd00010 + (1.0) cpd15050 --> (1) cpd00022 + (1) cpd15051
R_R07891_c	acetyl-CoA C-acyltransferase, putative / 3-ketoacyl-CoA thiolase, putative	2.3.1.16	alpha-Linolenic acid metabolism	(Ctob_014024	(1.0) cpd00010 + (1.0) cpd15046 --> (1) cpd15047 + (1) cpd00022
R_R07899_c	acetyl-CoA C-acyltransferase, putative / 3-ketoacyl-CoA thiolase, putative	2.3.1.16	alpha-Linolenic acid metabolism	(Ctob_014024	(1.0) cpd15054 + (1.0) cpd00010 --> (1) cpd00022 + (1) cpd15055
R_R07892_c	ACX3 (ACYL-COA OXIDASE 3); acyl-CoA oxidase	1.3.3.6	alpha-Linolenic acid metabolism	(Ctob_015289 or Ctob_005974	(1.0) cpd15047 + (1.0) cpd00015 --> (1) cpd00982 + (1) cpd15048
R_R07896_c	ACX3 (ACYL-COA OXIDASE 3); acyl-CoA oxidase	1.3.3.6	alpha-Linolenic acid metabolism	(Ctob_015289 or Ctob_005974	(1.0) cpd15051 + (1.0) cpd00015 --> (1) cpd00982 + (1) cpd15052
R_R03650_c	tRNA synthetase class I (C) family protein	6.1.1.16	Aminoacyl-tRNA biosynthesis; Cysteine metabolism	(Ctob_014219	(1.0) cpd00084 + (1.0) cpd00002 + (1.0) cpd11910 --> (1) cpd00012 + (1) cpd00018 + (1) cpd12255
R_R03652N_c	glutamine-tRNA ligase, putative / glutaminyl-tRNA synthetase, putative / GlnRS, putative	6.1.1.18	Aminoacyl-tRNA biosynthesis; Glutamate metabolism	(Ctob_009633)	(1.0) cpd00053 + (1.0) cpd11911 + (1.0) cpd00002 --> (1) cpd12060 + (1) cpd00018 + (1) cpd00012
R_R03662_c	seryl-tRNA synthetase, putative / serine--tRNA ligase, putative	6.1.1.11	Aminoacyl-tRNA biosynthesis; Glycine, serine and threonine metabolism	(Ctob_011595)	(1.0) cpd00054 + (1.0) cpd00002 + (1.0) cpd11921 --> (1) cpd00012 + (1) cpd00018 + (1) cpd12132
R_R03663_c	threonyl-tRNA synthetase	6.1.1.3	Aminoacyl-tRNA biosynthesis; Glycine, serine and threonine metabolism	(Ctob_011679)	(1.0) cpd00161 + (1.0) cpd11922 + (1.0) cpd00002 --> (1) cpd00012 + (1) cpd12229 + (1) cpd00018
R_R03658N_c	lysyl-tRNA synthetase, putative / lysine--tRNA ligase, putative	6.1.1.6	Aminoacyl-tRNA biosynthesis; Lysine biosynthesis	(Ctob_008745 or Ctob_005849)	(1.0) cpd11917 + (1.0) cpd00039 + (1.0) cpd00002 --> (1) cpd00012 + (1) cpd00018 + (1) cpd01326
R_R03659N_c	methionyl-tRNA synthetase / methionine--tRNA ligase / MetRS (cpMetRS)	6.1.1.10	Aminoacyl-tRNA biosynthesis; Methionine metabolism	(Ctob_002365)	(1.0) cpd00060 + (1.0) cpd00002 + (1.0) cpd11918 --> (1) cpd00012 + (1) cpd00018 + (1) cpd12105
R_R03660_c	tRNA synthetase beta subunit family protein	6.1.1.20	Aminoacyl-tRNA biosynthesis; Phenylalanine, tyrosine and tryptophan biosynthesis	Ctob_004343 or Ctob_000255) or (Ctob_014500	(1.0) cpd11919 + (1.0) cpd00066 + (1.0) cpd00002 --> (1) cpd00012 + (1) cpd00018 + (1) cpd12335
R_R02918_c	tRNA synthetase class I (W and Y) family protein	6.1.1.1	Aminoacyl-tRNA biosynthesis; Phenylalanine, tyrosine and tryptophan biosynthesis	(Ctob_002042	(1.0) cpd00002 + (1.0) cpd00069 + (1.0) cpd11751 --> (1) cpd12194 + (1) cpd00012 + (1) cpd00018
R_R03664_c	tRNA synthetase class I (W and Y) family protein	6.1.1.2	Aminoacyl-tRNA biosynthesis; Tryptophan metabolism	(Ctob_007316)	(1.0) cpd11923 + (1.0) cpd00002 + (1.0) cpd00065 --> (1) cpd00012 + (1) cpd00018 + (1) cpd12336
R_R03665_c	valyl-tRNA synthetase / valine--tRNA ligase (VALRS)	6.1.1.9	Aminoacyl-tRNA biosynthesis; Valine, leucine and isoleucine biosynthesis	(Ctob_001796	(1.0) cpd00156 + (1.0) cpd11924 + (1.0) cpd00002 --> (1) cpd00012 + (1) cpd00018 + (1) cpd12133
R_R03656_c	isoleucyl-tRNA synthetase, putative / isoleucine--tRNA ligase, putative	6.1.1.5	Aminoacyl-tRNA biosynthesis; Valine, leucine and isoleucine biosynthesis	(Ctob_012340)	(1.0) cpd11915 + (1.0) cpd00002 + (1.0) cpd00322 --> (1) cpd00012 + (1) cpd00018 + (1) cpd12256
R_R03657N_c	tRNA synthetase class I (I, L, M and V) family protein	6.1.1.4	Aminoacyl-tRNA biosynthesis; Valine, leucine and isoleucine biosynthesis	(Ctob_000193)	(1.0) cpd00107 + (1.0) cpd00002 + (1.0) cpd11916 --> (1) cpd12003 + (1) cpd00012 + (1) cpd00018
R_R05201_c	protein arginine N-methyltransferase family protein	2.1.1.-	Aminophosphonate metabolism	(Ctob_004754 or Ctob_009884 or Ctob_011581 or Ctob_014111 or Ctob_000415)	(1.0) cpd12878 + (1.0) cpd02024 --> (1) cpd03871 + (1) cpd03424
R_R04920_c	aminoalcoholphosphotransferase (AAPT1)	2.7.8.1	Aminophosphonate metabolism	(Ctob_015058)	(1.0) cpd11423 + (1.0) cpd03379 --> (1) cpd12746 + (1) cpd00046
R_R04764_c	protein arginine N-methyltransferase family protein	2.1.1.-	Androgen and estrogen metabolism	Ctob_014111 or Ctob_009884 or Ctob_000415 or Ctob_011581 or (Ctob_004754	(1.0) cpd00017 + (1.0) cpd03146 --> (1) cpd00019 + (1) cpd03147
R_R03408_c	omega-3 fatty acid desaturase, chloroplast (FAD7) (FADD)	1.14.99.-	Androgen and estrogen metabolism	(Ctob_001515)	(1.0) cpd00904 + (1.0) cpd00005 + (1.0) cpd00007 + (1.0) cpd00067 --> (1) cpd03059 + (1) cpd00006 + (1) cpd00001
R_R03057_c	leukotriene-A4 hydrolase-related protein	3.3.2.6	Arachidonic acid metabolism	(Ctob_012041)	(1.0) cpd00001 + (1.0) cpd00675 --> (1) cpd01464
R_R01252_c	oxidoreductase, 2OG-Fe(II) oxygenase family protein	1.14.11.2	Arginine and proline metabolism	(Ctob_002656)	(1.0) cpd00129 + (1.0) cpd00007 + (1.0) cpd00024 --> (1) cpd00036 + (1) cpd00851 + (1) cpd00011
R_R01920_c	spermidine synthase 1 (SPDSYN1) / putrescine aminopropyltransferase 1	2.5.1.16	Arginine and proline metabolism; Methionine metabolism; Urea cycle and metabolism of amino groups	(Ctob_011298	(1.0) cpd00837 + (1.0) cpd00118 --> (1) cpd00264 + (1) cpd00147
R_R07674_c	VTC4; 3&apos;(2&apos;),5&apos;-bisphosphate nucleotidase/ L-galactose-1-phosphate phosphatase/ inositol or phosphatidylinositol phosphatase	3.1.3.25 3.1.3.-	Ascorbate and aldarate metabolism	(Ctob_004752)	(1.0) cpd14655 + (1.0) cpd00001 --> (1) cpd01257 + (1) cpd00009
R_R07672_c	GME (GDP-D-MANNOSE 3&apos;,5&apos;-EPIMERASE); GDP-mannose 3,5-epimerase/ NAD binding / catalytic	5.1.3.18 5.1.3.-	Ascorbate and aldarate metabolism	(Ctob_010838)	(1.0) cpd00083 <=> (1) cpd14654
R_R07679N_c	ATGLDH (L-GALACTONO-1,4-LACTONE DEHYDOROGENASE); FAD binding / catalytic/ oxidoreductase	1.3.2.3	Ascorbate and aldarate metabolism	(Ctob_009651)	(2.0) cpd00109 + (1.0) cpd00059 --> (2.0) cpd00067 + (1) cpd00335 + (2.0) cpd00110
R_R07678_c	VTC2 (VITAMIN C DEFECTIVE 2) [SP:Q8RWE8_ARATH]	-	Ascorbate and aldarate metabolism	(Ctob_006683)	(1.0) cpd00009 + (1.0) cpd01536 --> (1) cpd14655 + (1) cpd00031
R_R07675_c	L-galactose dehydrogenase (L-GalDH)	1.1.1.122	Ascorbate and aldarate metabolism	(Ctob_002404)	(1.0) cpd01257 + (1.0) cpd00003 --> (1) cpd00067 + (1) cpd00820 + (1) cpd00004
R_R07673_c	GME (GDP-D-MANNOSE 3&apos;,5&apos;-EPIMERASE); GDP-mannose 3,5-epimerase/ NAD binding / catalytic	5.1.3.18 5.1.3.-	Ascorbate and aldarate metabolism	(Ctob_010838)	(1.0) cpd14654 <=> (1) cpd01536
R_R00640_c	L-galactono-1,4-lactone dehydrogenase, putative	1.3.2.3	Ascorbate and aldarate metabolism	(Ctob_009651)	(2.0) cpd00109 + (1.0) cpd00820 --> (2.0) cpd00110 + (1) cpd00059
R_R05583_c	ketose-bisphosphate aldolase class-II family protein	1.1.-.-	Benzoate degradation via CoA ligation	Ctob_010414	(1.0) cpd11609 + (1.0) cpd06716 --> (1) cpd06717 + (1) cpd11610
R_R00238_c	acetyl-CoA C-acyltransferase, putative / 3-ketoacyl-CoA thiolase, putative	2.3.1.16 2.3.1.9	Benzoate degradation via CoA ligation; Butanoate metabolism; Fatty acid metabolism; Lysine degradation; Propanoate metabolism; Pyruvate metabolism; Synthesis and degradation of ketone bodies; Tryptophan metabolism; Valine, leucine and isoleucine degradation	(Ctob_014024	(2.0) cpd00022 <=> (1) cpd00010 + (1) cpd00279
R_R01303_c	omega-3 fatty acid desaturase, chloroplast (FAD7) (FADD)	1.14.99.-	Benzoate degradation via hydroxylation	(Ctob_001515)	(1.0) cpd11609 + (1.0) cpd00001 + (1.0) cpd00136 --> (1) cpd00484 + (1) cpd00007 + (1) cpd11610
R_R03139_c	copper amine oxidase, putative	1.4.3.21 1.4.3.22	beta-Alanine metabolism	(Ctob_002588	(1.0) cpd00001 + (1.0) cpd00007 + (1.0) cpd00726 --> (1) cpd01504 + (1) cpd00025 + (1) cpd00013
rxn00653	beta-Aminopropion aldehyde:NAD+ oxidoreductase	1.2.1.3	beta-Alanine metabolism	Ctob_006460	(1.0) cpd00085 + (2.0) cpd00067 + (1.0) cpd00004 --> (1) cpd01504 + (1) cpd00003 + (1) cpd00001
R_R00924_c	acyl-CoA dehydrogenase-related	1.3.99.3	beta-Alanine metabolism	(Ctob_014769)	(1.0) cpd00086 + (1.0) cpd00015 <=> (1) cpd00663 + (1) cpd00982
R_R04547_c	3-oxo-5-alpha-steroid 4-dehydrogenase, putative / steroid 5-alpha-reductase, putative	1.3.99.-	Bile acid biosynthesis	Ctob_006699 or Ctob_004937	(1.0) cpd02830 + (1.0) cpd00015 --> (1) cpd03230 + (1) cpd00982
R_R03719_c	acetyl-CoA C-acyltransferase, putative / 3-ketoacyl-CoA thiolase, putative	2.3.1.16	Bile acid biosynthesis	(Ctob_014024	(1.0) cpd00010 + (1.0) cpd03248 --> (1) cpd00086 + (1) cpd01237
R_R04546_c	acetyl-CoA C-acyltransferase, putative / 3-ketoacyl-CoA thiolase, putative	2.3.1.16	Bile acid biosynthesis	(Ctob_014024	(1.0) cpd00010 + (1.0) cpd02830 --> (1) cpd00086 + (1) cpd03164
R_R04811_c	acetyl-CoA C-acyltransferase, putative / 3-ketoacyl-CoA thiolase, putative	2.3.1.16	Bile acid biosynthesis	(Ctob_014024	(1.0) cpd00010 + (1.0) cpd03232 --> (1) cpd03242 + (1) cpd00086
R_R04592_c	3-oxo-5-alpha-steroid 4-dehydrogenase, putative / steroid 5-alpha-reductase, putative	1.3.99.-	Bile acid biosynthesis	Ctob_006699 or Ctob_004937	(1.0) cpd02898 + (1.0) cpd00015 --> (1) cpd03241 + (1) cpd00982
R_R07504_c	G-TMT (GAMMA-TOCOPHEROL METHYLTRANSFERASE)	2.1.1.95	Biosynthesis of steroids	(Ctob_000764)	(1.0) cpd00017 + (1.0) cpd09850 --> (1) cpd09851 + (1) cpd00019
R_R01457_c	DWF1 (DIMINUTO 1), catalytic	1.3.1.72	Biosynthesis of steroids	(Ctob_012638)	(1.0) cpd00005 + (1.0) cpd00067 + (1.0) cpd01243 --> (1) cpd00006 + (1) cpd00160
R_R01451_c	7-dehydrocholesterol reductase / 7-DHC reductase / sterol delta-7-reductase (ST7R) / dwarf5 protein (DWF5)	1.3.1.21	Biosynthesis of steroids	(Ctob_015753)	(1.0) cpd00004 + (1.0) cpd00067 + (1.0) cpd00857 --> (1) cpd00003 + (1) cpd00160
R_R07488_c	DWF1 (DIMINUTO 1); catalytic	1.3.1.72	Biosynthesis of steroids	(Ctob_012638)	(1.0) cpd00005 + (1.0) cpd00067 + (1.0) cpd05717 --> (1) cpd01210 + (1) cpd00006
rxn03958	1-Deoxy-D-xylulose-5-phosphate isomeroreductase	1.1.1.267	Biosynthesis of steroids	Ctob_002677	(1.0) cpd00005 + (1.0) cpd00067 + (1.0) cpd08289 --> (1) cpd00006 + (1) cpd08286
R_R07498_c	DWF1 (DIMINUTO 1); catalytic	1.3.1.72	Biosynthesis of steroids	(Ctob_012638)	(1.0) cpd00005 + (1.0) cpd00067 + (1.0) cpd03221 --> (1) cpd00006 + (1) cpd02398
R_R06961_c	zeta-carotene desaturase (ZDS1) / carotene 7,8-desaturase	1.14.99.30	Biosynthesis of steroids	(Ctob_010141)	(1.0) cpd09845 --> (1) cpd05493
R_R07492_c	DWF5 (DWARF 5); sterol delta7 reductase	1.3.1.21	Biosynthesis of steroids	(Ctob_015753)	(1.0) cpd14516 --> (1) cpd14517
rxn07332	rxn07332	2.1.1.-	Biosynthesis of steroids	Ctob_000658	(1.0) cpd14613 + (1.0) cpd00017 <=> (1) cpd00019 + (1) cpd00067 + (1) cpd14614
R_R05883_c	GcpE protein; nuclear gene for chloroplast product	1.17.4.3	Biosynthesis of steroids	(Ctob_000103)	(1.0) cpd08301 + (1.0) cpd12072 --> (1) cpd08615 + (1) cpd00001 + (1) cpd12139
R_R04786_c	phytoene dehydrogenase, chloroplast / phytoene desaturase (PDS)	1.14.99.-	Biosynthesis of steroids	(Ctob_001515)	(1.0) cpd03205 --> (1) cpd03206 + (1) cpd11640
R_R03245_c	GHMP kinase family protein	2.7.4.2	Biosynthesis of steroids	(Ctob_010526)	(1.0) cpd00812 + (1.0) cpd00002 --> (1) cpd00841 + (1) cpd00008
rxn03907	CTP: 2-C-Methyl-D-erythritol 4-phosphate cytidylyltransferase	2.7.7.60	Biosynthesis of steroids	Ctob_004755	(1.0) cpd00052 + (1.0) cpd08286 --> (1) cpd00012 + (1) cpd08287
rxn03908	ATP: 4-(Cytidine 5&#39;-diphospho)-2-C-methyl-D-erythritol	2.7.1.148	Biosynthesis of steroids	Ctob_011566	(1.0) cpd08287 + (1.0) cpd00002 --> (1) cpd00008 + (1) cpd08288
rxn03909	1-Deoxy-D-xylulose-5-phosphate pyruvate-lyase (carboxylating)	2.2.1.7	Biosynthesis of steroids	Ctob_000119	(1.0) cpd00067 + (1.0) cpd00020 + (1.0) cpd00102 --> (1) cpd00011 + (1) cpd08289
R_R04798_c	zeta-carotene desaturase (ZDS1) / carotene 7,8-desaturase	1.14.99.30	Biosynthesis of steroids	(Ctob_010141)	(1.0) cpd29834 --> (1) cpd11640 + (1) cpd03216
R_R07493_c	DWF1 (DIMINUTO 1); catalytic	1.3.1.72	Biosynthesis of steroids	(Ctob_012638)	(1.0) cpd00005 + (1.0) cpd14517 + (1.0) cpd00067 --> (1) cpd00006 + (1) cpd01234
R_R04803_c	zeta-carotene desaturase (ZDS1) / carotene 7,8-desaturase	1.14.99.30	Biosynthesis of steroids	(Ctob_010141)	(1.0) cpd03219 + (1.0) cpd11609 --> (1) cpd11640 + (1) cpd03220 + (1) cpd11610
R_R07481_c	SMT1 (STEROL METHYLTRANSFERASE 1)	2.1.1.41	Biosynthesis of steroids	(Ctob_004132)	(1.0) cpd00017 + (1.0) cpd01306 --> (1) cpd00019 + (1) cpd05727
R_R04800_c	zeta-carotene desaturase (ZDS1) / carotene 7,8-desaturase	1.14.99.30	Biosynthesis of steroids	(Ctob_010141)	(1.0) cpd00007 + (1.0) cpd11610 + (1.0) cpd03216 --> (1) cpd11609 + (2.0) cpd00001 + (1) cpd03217
R_R07487_c	DWF5 (DWARF 5); sterol delta7 reductase	1.3.1.21	Biosynthesis of steroids	(Ctob_015753)	(1.0) cpd14519 --> (1) cpd05717
R_R04787_c	phytoene dehydrogenase, chloroplast / phytoene desaturase (PDS)	1.14.99.-	Biosynthesis of steroids	(Ctob_001515)	(1.0) cpd03206 <=> (1) cpd29834
R_R00702_c	farnesyl-diphosphate farnesyltransferase 1 / squalene synthase 1 (SQS1)	2.5.1.21	Biosynthesis of steroids	(Ctob_005851	(2.0) cpd00350 --> (1) cpd00012 + (1) cpd00067 + (1) cpd02169
R_R07507_c	DWF1 (DIMINUTO 1); catalytic	1.3.1.72	Biosynthesis of steroids	(Ctob_012638)	(1.0) cpd00005 + (1.0) cpd03037 + (1.0) cpd00067 --> (1) cpd00006 + (1) cpd00857
R_R07500_c	HPT1 (HOMOGENTISATE PHYTYLTRANSFERASE 1); prenyltransferase [SP:Q8VWJ1_ARATH]	-	Biosynthesis of steroids	(Ctob_004917)	(1.0) cpd03214 + (1.0) cpd00426 --> (1) cpd00012 + (1) cpd00011 + (1) cpd14613
R_R02245_c	mevalonate kinase	2.7.1.36	Biosynthesis of steroids	(Ctob_000276)	(1.0) cpd00002 + (1.0) cpd00332 --> (1) cpd00812 + (1) cpd00008
R_R02872_c	farnesyl-diphosphate farnesyltransferase 1 / squalene synthase 1 (SQS1)	2.5.1.21	Biosynthesis of steroids	(Ctob_005851	(1.0) cpd02169 + (1.0) cpd00005 + (1.0) cpd00067 --> (1) cpd00006 + (1) cpd00012 + (1) cpd00559
R_R02082_c	3-hydroxy-3-methylglutaryl-CoA reductase 1 / HMG-CoA reductase 1 (HMG1)	1.1.1.34	Biosynthesis of steroids	(Ctob_006299	(2.0) cpd00005 + (1.0) cpd00292 + (2.0) cpd00067 --> (1) cpd00332 + (2.0) cpd00006 + (1) cpd00010
R_R07499_c	DWF1 (DIMINUTO 1); catalytic	1.3.1.72	Biosynthesis of steroids	(Ctob_012638)	(1.0) cpd00005 + (1.0) cpd03038 + (1.0) cpd00067 --> (1) cpd00006 + (1) cpd14644
rxn03063	S-Adenosyl-L-methionine:zymosterol C-methyltransferase	2.1.1.41	Biosynthesis of steroids	Ctob_000658	(1.0) cpd00017 + (1.0) cpd03221 --> (1) cpd00019 + (1) cpd02755 + (1) cpd00067
R_R04869_c	ubiquitin thiolesterase otubain-like protein	3.4.-.-	Biotin metabolism	(Ctob_007170)	(1.0) cpd12848 --> (1) cpd03293 + (1) cpd11608
R_R03210_c	8-amino-7-oxononanoate synthase	2.3.1.47	Biotin metabolism	(Ctob_002926)	(1.0) cpd00782 + (1.0) cpd00035 --> (1) cpd00011 + (1) cpd00010 + (1) cpd00800
R_R01078_c	Dethiobiotin:sulfur sulfurtransferase	2.8.1.6	Biotin metabolism	(Ctob_002146)	(1.0) cpd01311 + (2.0) cpd00017 + (1.0) cpd00074 --> (1) cpd00104 + (2.0) cpd00060 + (2.0) cpd03091
R_R03231_c	aminotransferase class-III family	2.6.1.62	Biotin metabolism	(Ctob_012713)	(1.0) cpd00017 + (1.0) cpd00800 --> (1) cpd00764 + (1) cpd02701
rxn02297	8-amino-7-oxononanoate synthase	2.3.1.47	Biotin metabolism	(Ctob_002926)	(1.0) cpd00782 + (1.0) cpd00035 + (1.0) cpd00067 --> (1) cpd00011 + (1) cpd00010 + (1) cpd00800
R_R07447_c	DET2 (DE-ETIOLATED 2)	1.3.99.-	Brassinosteroid biosynthesis	Ctob_006699 or Ctob_004937	(1.0) cpd00005 + (1.0) cpd14532 --> (1) cpd00006 + (1) cpd14533
R_R07429_c	DET2 (DE-ETIOLATED 2)	1.3.99.-	Brassinosteroid biosynthesis	Ctob_006699 or Ctob_004937	(1.0) cpd00005 + (1.0) cpd14521 --> (1) cpd00006 + (1) cpd14522
R_R03050_c	acetolactate synthase, chloroplast / acetohydroxy-acid synthase (ALS)	2.2.1.6	Butanoate metabolism	(Ctob_012468)	(1.0) cpd00020 + (1.0) cpd03049 --> (1) cpd00056 + (1) cpd00668
R_R02946_c	D-lactate dehydrogenase (D-LCR) (DLD) family	1.1.1.4	Butanoate metabolism	(Ctob_012304)	(1.0) cpd00067 + (1.0) cpd19008 + (1.0) cpd00004 --> (1) cpd01947 + (1) cpd00003
R_R00762_c	fructose-1,6-bisphosphatase, putative / D-fructose-1,6-bisphosphate 1-phosphohydrolase, putative / FBPase, putative	3.1.3.11	Carbon fixation	(Ctob_003438	(1.0) cpd00001 + (1.0) cpd00290 --> (1) cpd00072 + (1) cpd00009
R_R00762_p	fructose-1,6-bisphosphatase, putative / D-fructose-1,6-bisphosphate 1-phosphohydrolase, putative / FBPase, putative	3.1.3.11	Carbon fixation	(Ctob_003438	(1.0) cpd00290 + (1.0) cpd00001 --> (1) cpd00072 + (1) cpd00009
R_R01845_c	sedoheptulose-1,7-bisphosphatase, chloroplast / sedoheptulose-bisphosphatase	3.1.3.11	Carbon fixation	(Ctob_003438	(1.0) cpd00349 + (1.0) cpd00001 --> (1) cpd00238 + (1) cpd00009
R_R01523_p	phosphoribulokinase (PRK) / phosphopentokinase	2.7.1.19	Carbon fixation	(Ctob_010788)	(1.0) cpd00002 + (1.0) cpd00171 --> (1) cpd00008 + (1) cpd00871
R_R01523_c	phosphoribulokinase (PRK) / phosphopentokinase	2.7.1.19	Carbon fixation	(Ctob_010788)	(1.0) cpd00171 + (1.0) cpd00002 --> (1) cpd00008 + (1) cpd00871
rxn00018	D-Ribulose 1,5-bisphosphate carboxy-lyase (dimerizing)	4.1.1.39	Carbon fixation in photosynthetic organisms	Ctob_004574 or Ctob_008375 or Ctob_008415	(1.0) cpd00011 + (1.0) cpd00001 + (1.0) cpd00871 --> (2) cpd00067 + (2) cpd00169
rxn00786	D-Fructose-1,6-bisphosphate D-glyceraldehyde-3-phosphate-lyase	4.1.2.13	Carbon fixation in photosynthetic organisms, Pentose phosphate pathway, Fructose and mannose metabolism, Glycolysis / Gluconeogenesis	Ctob_002995	(1.0) cpd00095 + (1.0) cpd00102 <=> (1) cpd00290
R_R00342_x	malate dehydrogenase, glyoxysomal, putative	1.1.1.37	Carbon fixation; Citrate cycle (TCA cycle); Glyoxylate and dicarboxylate metabolism; Pyruvate metabolism; Reductive carboxylate cycle (CO2 fixation)	Ctob_015995 or (Ctob_002568	(1.0) cpd00130 + (1.0) cpd00003 <=> (1) cpd00067 + (1) cpd00032 + (1) cpd00004
R_R00342_p	malate dehydrogenase [NAD], chloroplast (MDH)	1.1.1.37	Carbon fixation; Citrate cycle (TCA cycle); Glyoxylate and dicarboxylate metabolism; Pyruvate metabolism; Reductive carboxylate cycle (CO2 fixation)	Ctob_015995 or (Ctob_002568	(1.0) cpd00130 + (1.0) cpd00003 <=> (1) cpd00067 + (1) cpd00032 + (1) cpd00004
R_R00342_c	malate dehydrogenase, cytosolic, putative	1.1.1.37	Carbon fixation; Citrate cycle (TCA cycle); Glyoxylate and dicarboxylate metabolism; Pyruvate metabolism; Reductive carboxylate cycle (CO2 fixation)	Ctob_015995 or (Ctob_002568	(1.0) cpd00130 + (1.0) cpd00003 <=> (1) cpd00067 + (1) cpd00032 + (1) cpd00004
R_R01015_c	triosephosphate isomerase, chloroplast, putative	5.3.1.1	Carbon fixation; Fructose and mannose metabolism; Glycolysis / Gluconeogenesis; Inositol metabolism	Ctob_008915) or (Ctob_013635	(1.0) cpd00102 <=> (1) cpd00095
R_R01512_c	phosphoglycerate kinase, putative	2.7.2.3	Carbon fixation; Glycolysis / Gluconeogenesis	(Ctob_005618	(1.0) cpd00002 + (1.0) cpd00169 <=> (1) cpd00008 + (1) cpd00203
R_R01641_c	transketolase, putative	2.2.1.1	Carbon fixation; Pentose phosphate pathway	(Ctob_015109	(1.0) cpd00238 + (1.0) cpd00102 <=> (1) cpd00101 + (1) cpd00198
R_R01641_p	transketolase, putative	2.2.1.1	Carbon fixation; Pentose phosphate pathway	(Ctob_015109	(1.0) cpd00238 + (1.0) cpd00102 <=> (1) cpd00198 + (1) cpd00101
R_R00345_c	phosphoenolpyruvate carboxylase, putative / PEP carboxylase, putative (PPC1)	4.1.1.31	Carbon fixation; Pyruvate metabolism; Reductive carboxylate cycle (CO2 fixation)	(Ctob_004515	(1.0) cpd00009 + (1.0) cpd00032 <=> (1) cpd00001 + (1) cpd00061 + (1) cpd00011
R_R07916_c	PSY (PHYTOENE SYNTHASE); geranylgeranyl-diphosphate geranylgeranyltransferase	2.5.1.32	Carotenoid biosynthesis - General	(Ctob_006754)	(1.0) cpd00289 --> (1) cpd03205
R09703	15-cis-phytoene:acceptor oxidoreductase	5.2.1.13	Carotenoid biosynthesis - General	Ctob_007895	(1.0) cpd03211 <=> (1) cpd14598 + (10) cpd00067
R_R07856_c	LYC (LYCOPENE CYCLASE); lycopene beta cyclase	1.14.-.-	Carotenoid biosynthesis - General	(Ctob_003991)	(1.0) cpd03219 --> (1) cpd15007
R_R03316N_m	2-oxoglutarate dehydrogenase E1 component, putative / oxoglutarate decarboxylase, putative / alpha-ketoglutaric dehydrogenase, putative	1.2.4.2	Citrate cycle (TCA cycle)	(Ctob_004369)	(1.0) cpd19171 + (1.0) cpd03189 --> (1) cpd19179 + (1) cpd00056
R_R00405_m	succinyl-CoA synthetase	6.2.1.5	Citrate cycle (TCA cycle)	(Ctob_002263	(1.0) cpd00010 + (1.0) cpd00036 + (1.0) cpd00002 <=> (1) cpd00008 + (1) cpd00009 + (1) cpd00078
R_R00621_m	2-oxoglutarate dehydrogenase E1 component, putative / oxoglutarate decarboxylase, putative / alpha-ketoglutaric dehydrogenase, putative	1.2.4.2	Citrate cycle (TCA cycle)	(Ctob_004369	(1.0) cpd00056 + (1.0) cpd00024 --> (1) cpd00011 + (1) cpd03189
rxn00974	citrate hydro-lyase	4.2.1.3	Citrate cycle (TCA cycle)	Ctob_009284	(1.0) cpd00137 <=> (1) cpd00001 + (1) cpd00331
R_R01409_c	(R)-mandelonitrile lyase, putative / (R)-oxynitrilase, putative	4.1.2.10 4.1.2.11	Cyanoamino acid metabolism	(Ctob_009513	(1.0) cpd12754 --> (1) cpd11616 + (1) cpd00150
R_R02811_c	(R)-mandelonitrile lyase, putative / (R)-oxynitrilase, putative	4.1.2.10 4.1.2.11	Cyanoamino acid metabolism	(Ctob_009513	(1.0) cpd12754 --> (1) cpd00150 + (1) cpd11733
CGPase	Cyanophycinase	Undetermined	Cyanophycin Metabolism	Ctob_001591	(1.0) cpd00001 + (1.0) cyanophy --> (2) argLaspL
rxn09888	cytosine 5-methyltransferase	2.1.1.37	Cysteine and Methionine Metabolism	Ctob_003490	(1.0) cpd00017 + (1.0) cpd00307 --> (1) cpd01587 + (1) cpd00019 + (1) cpd00067
R_R03132_c	pyridoxal-5&apos;-phosphate-dependent enzyme, beta family protein	2.5.1.47 2.5.1.48	Cysteine metabolism	(Ctob_004187 or Ctob_007785	(1.0) cpd00722 + (1.0) cpd00268 --> (1) cpd01608 + (1) cpd00029
R_R00586_c	serine O-acetyltransferase, putative	2.3.1.30	Cysteine metabolism; Sulfur metabolism	(Ctob_003158	(1.0) cpd00054 + (1.0) cpd00022 --> (1) cpd00010 + (1) cpd00722
R_DM_12dgr18111Z160_c	CDP-1-(9Z)-octadecenoyl,2-hexadecanoyl-sn-glycerol demand		Demand		(1.0) 12dgr18111Z160 -->
R_DM_hcarn_c	Homocarnosine demand		Demand		(1.0) cpd00657 -->
R_DM_photon298_c	photon (281 to 306 nm, UVB) demand		Demand		(1.0) photon298 -->
R_DM_photon673_u	photon (659 to 684 nm, red) demand		Demand		(1.0) photon673 -->
R_DM_photon646_h	photon (608 to 666 nm, orange/red) demand		Demand		(1.0) photon646 -->
R_DM_glu5sa_m	L-Glutamate 5-semialdehyde demand		Demand		(1.0) cpd00858 -->
R_DM_cat_c	Calcitriol demand		Demand		(1.0) cpd01156 -->
R_DM_na1_c	Sodium demand		Demand		(1.0) cpd00971 -->
R_DM_na1_m	Sodium demand		Demand		(1.0) cpd00971 -->
R_DM_na1_h	Sodium demand		Demand		(1.0) cpd00971 -->
R_DM_na1_x	Sodium demand		Demand		(1.0) cpd00971 -->
R_DM_asnglcnacglcnacman_LPAREN_man_RPAREN_man_c	asnglcnacglcnacman_LPAREN_man_RPAREN_man demand		Demand		(1.0) cpd30172 -->
R_DM_photon437_u	photon (406 to 454 nm, indigo/blue) demand		Demand		(1.0) photon437 -->
R_DM_photon438_u	photon (378 to 482 nm, violet/blue) demand		Demand		(1.0) photon438 -->
R_DM_photon680_u	photon (662 to 691 nm, red) demand		Demand		(1.0) photon680 -->
R_DM_udg_m	Ureidoglycine demand		Demand		(1.0) cpd01419 -->
R_DM_ficytb5_c	Ferricytochrome b5 demand		Demand		(1.0) cpd11795 -->
R_DM_apotfen_h	Apotransferrin demand		Demand		(1.0) cpd12769 -->
R_DM_no_h	Nitric oxide demand		Demand		(1.0) cpd00418 -->
R_Biomass_Chlamy_auto	Biomass Reaction (from C. reinhardtii)	-	Demand	-	(0.000523) dgdg1819Z1627Z10Z + (0.000262) dgdg1819Z1634Z7Z10Z + (0.000856) cpd30354 + (0.004236) mgdg1839Z12Z15Z1637Z10Z13Z + (0.004236) mgdg1829Z12Z1644Z7Z10Z13Z + (0.000262) dgdg1819Z1637Z10Z13Z + (0.001015) sqdg1839Z12Z15Z160 + (0.000528) mgdg1839Z12Z15Z1627Z10Z + (0.135179) cpd12256 + (0.000257) pe1829Z12Z1835Z9Z12Z + (0.000531) dgts1839Z12Z15Z1845Z9Z12Z15Z + (0.010013) cpd12105 + (0.000527) …
R_DM_bhb_m	(R)-3-Hydroxybutanoate demand		Demand		(1.0) cpd00797 -->
R_DM_bhb_x	(R)-3-Hydroxybutanoate demand		Demand		(1.0) cpd00797 -->
R_DM_photon450_h	photon (417 to 472 nm, indigo/blue) demand		Demand		(1.0) photon450 -->
R_DM_icit_h	Isocitrate demand		Demand		(1.0) cpd00260 -->
R_DM_urdglyc_m	(-)-Ureidoglycolate demand		Demand		(1.0) cpd00465 -->
R_DM_12dgr1819Z160_c	1,2-Diacyl-sn-glycerol (1-(9Z)-octadecenoyl,2-hexadecanoyl, 18:1(9Z)/16:0) demand		Demand		(1.0) 12dgr1819Z160 -->
R_R08245_c	phosphoribosyltransferase family protein	2.4.2.8	Drug metabolism	(Ctob_013151)	(1.0) cpd04809 + (1.0) cpd00103 --> (1) cpd00012 + (1) cpd16423
R_R08237_c	phosphoribosyltransferase family protein	2.4.2.8	Drug metabolism	(Ctob_013151)	(1.0) cpd00103 + (1.0) cpd01212 --> (1) cpd02832 + (1) cpd00012
R_R08244_c	GMP synthase (glutamine-hydrolyzing), putative / glutamine amidotransferase, putative	6.3.5.2	Drug metabolism	(Ctob_011432)	(1.0) cpd00053 + (1.0) cpd00001 + (1.0) cpd00002 + (1.0) cpd16422 --> (1) cpd00023 + (1) cpd16423 + (1) cpd00012 + (1) cpd00018
R_R08231_c	uridine 5&apos;-monophosphate synthase / UMP synthase (PYRE-F) (UMPS)	2.4.2.10|4.1.1.23	Drug metabolism	(Ctob_005556)	(1.0) cpd00103 + (1.0) cpd04810 --> (1) cpd00012 + (1) cpd16438
R_R08238_c	phosphoribosyltransferase family protein	2.4.2.8	Drug metabolism	(Ctob_013151)	(1.0) cpd02228 + (1.0) cpd00103 --> (1) cpd00012 + (1) cpd16419
R_R08227_c	dihydropyrimidinase / DHPase / dihydropyrimidine amidohydrolase / hydantoinase (PYD2)	3.5.2.2	Drug metabolism	(Ctob_007678)	(1.0) cpd16434 + (1.0) cpd00001 --> (1) cpd16435
R_R08243_c	inosine triphosphate pyrophosphatase, putative / HAM1 family protein	3.6.1.19	Drug metabolism	(Ctob_014695)	(1.0) cpd16421 + (1.0) cpd00001 --> (1) cpd02832 + (1) cpd00012
R_R07384_c	aminoalcoholphosphotransferase (AAPT1)	2.7.8.1	Ether lipid metabolism New!	(Ctob_015058)	(1.0) cpd12606 + (1.0) cpd00046 <=> (1) cpd00444 + (1) cpd12322
R_R04361_c	phospholipid/glycerol acyltransferase family protein	2.3.1.51	Ether lipid metabolism New!	(Ctob_008685)	(1.0) cpd12438 + (1.0) cpd11611 --> (1) cpd12800 + (1) cpd00010
R_R06364_c	aminoalcoholphosphotransferase (AAPT1)	2.7.8.1	Ether lipid metabolism New!	(Ctob_015058)	(1.0) cpd12273 + (1.0) cpd00444 --> (1) cpd12554 + (1) cpd00046
R_R05352_c	ketose-bisphosphate aldolase class-II family protein	1.1.-.-	Ethylbenzene degradation	Ctob_010414	(1.0) cpd04384 --> (2.0) cpd00067 + (1) cpd04385 + (2.0) cpd12713
R_R05506_c	branched chain alpha-keto acid dehydrogenase E2 subunit (din3)	2.3.1.16	Ethylbenzene degradation	(Ctob_014024	(1.0) cpd00010 + (1.0) cpd04390 --> (1) cpd00401 + (1) cpd00022
Exchange_cpd03279_ctobin	Deoxyinosine exchange	-	Exchange	-	(1.0) cpd03279 -->
Exchange_cpd00408_ctobin	Pantoate exchange	-	Exchange	-	(1.0) cpd00408 -->
Exchange_cpd00668_ctobin	ALCTT exchange	-	Exchange	-	(1.0) cpd00668 -->
Exchange_focytc_6_ctobin	Ferrocytochrome c6 exchange	-	Exchange	-	(1.0) focytc_6 -->
Exchange_cpd02229_ctobin	Bactoprenyl diphosphate exchange	-	Exchange	-	(1.0) cpd02229 -->
Exchange_cpd14881_ctobin	Linoleoyl-ACP exchange	-	Exchange	-	(1.0) cpd14881 -->
Exchange_ficytc_6_ctobin	Ferricytochrome c6 exchange	-	Exchange	-	(1.0) ficytc_6 -->
Exchange_cpd00142_ctobin	Acetoacetate exchange	-	Exchange	-	(1.0) cpd00142 -->
Exchange_cpd11425_ctobin	2dmmq7 exchange	-	Exchange	-	(1.0) cpd11425 -->
Exchange_12dgr183:6:9:12_ctobin	1,2-Diacyl-sn-glycerol (dioctadec-6-9-12-trienoyl, n-C18:3) exchange	-	Exchange	-	(1.0) 12dgr183:6:9:12 -->
Exchange_cpd22028_ctobin	3-Ketopimeloyl-ACP-methyl-esters exchange	-	Exchange	-	(1.0) cpd22028 -->
Exchange_cpd00060_ctobin	L-Methionine exchange	-	Exchange	-	(1.0) cpd00060 -->
Exchange_cpd22065_ctobin	3-hydroxypimeloyl-ACP-methyl-esters exchange	-	Exchange	-	(1.0) cpd22065 -->
Exchange_cpd00836_ctobin	S-Acetyldihydrolipoamide exchange	-	Exchange	-	(1.0) cpd00836 -->
Exchange_cpd14614_ctobin	2,3-Dimethyl-5-phytylquinol exchange	-	Exchange	-	(1.0) cpd14614 -->
Exchange_cpd00347_ctobin	5-10-Methenyltetrahydrofolate exchange	-	Exchange	-	(1.0) cpd00347 -->
Exchange_cpd00150_ctobin	HCN exchange	-	Exchange	-	(1.0) cpd00150 -->
Exchange_cpd00693_ctobin	D-Lactaldehyde exchange	-	Exchange	-	(1.0) cpd00693 -->
Exchange_cpd03205_ctobin	Phytoene exchange	-	Exchange	-	(1.0) cpd03205 -->
Exchange_cpd14699_ctobin	S-(3-Methylbutanoyl)-dihydrolipoamide-E exchange	-	Exchange	-	(1.0) cpd14699 -->
Exchange_cpd00438_ctobin	Deoxyadenosine exchange	-	Exchange	-	(1.0) cpd00438 -->
Exchange_cpd02428_ctobin	beta-L-Arabinose 1-phosphate exchange	-	Exchange	-	(1.0) cpd02428 -->
Exchange_cpd00036_ctobin	Succinate exchange	-	Exchange	-	(1.0) cpd00036 -->
Exchange_cpd00216_ctobin	Chorismate exchange	-	Exchange	-	(1.0) cpd00216 -->
Exchange_cpd02398_ctobin	Zymostenol exchange	-	Exchange	-	(1.0) cpd02398 -->
Exchange_cpd10527_ctobin	GDP-4-keto-6-L-deoxygalactose exchange	-	Exchange	-	(1.0) cpd10527 -->
Exchange_pa181:9_ctobin	1,2-dioctadec-9-enoyl-sn-glycerol 3-phosphate exchange	-	Exchange	-	(1.0) pa181:9 -->
Exchange_cpd00349_ctobin	Sedoheptulose 1,7-bisphosphate exchange	-	Exchange	-	(1.0) cpd00349 -->
Exchange_cpd00209_ctobin	Nitrate exchange	-	Exchange	-	(1.0) cpd00209 -->
Exchange_cpd08732_ctobin	4-Isopropenyl-2-oxy-cyclohexanecarboxyl-CoA exchange	-	Exchange	-	(1.0) cpd08732 -->
Exchange_cpd11464_ctobin	Butyryl-ACP exchange	-	Exchange	-	(1.0) cpd11464 -->
Exchange_cpd00113_ctobin	Isopentenyldiphosphate exchange	-	Exchange	-	(1.0) cpd00113 -->
Exchange_cpd14613_ctobin	2-Methyl-6-phytylquinol exchange	-	Exchange	-	(1.0) cpd14613 -->
Exchange_cpd03127_ctobin	(2E)-Tetradecenoyl-CoA exchange	-	Exchange	-	(1.0) cpd03127 -->
Exchange_cpd00079_ctobin	D-glucose-6-phosphate exchange	-	Exchange	-	(1.0) cpd00079 -->
Exchange_cpd03045_ctobin	S-(2-Methylbutanoyl)-dihydrolipoamide exchange	-	Exchange	-	(1.0) cpd03045 -->
Exchange_cpd00089_ctobin	Glucose-1-phosphate exchange	-	Exchange	-	(1.0) cpd00089 -->
Exchange_cpd00056_ctobin	TPP exchange	-	Exchange	-	(1.0) cpd00056 -->
Exchange_cpd00130_ctobin	L-Malate exchange	-	Exchange	-	(1.0) cpd00130 -->
Exchange_cpd08736_ctobin	Myrtenal exchange	-	Exchange	-	(1.0) cpd08736 -->
Exchange_cpd00134_ctobin	Palmitoyl-CoA exchange	-	Exchange	-	(1.0) cpd00134 -->
Exchange_sqdg183:6:9:12_ctobin	Sulfoquinovosyldiacylglycerol (n-C18 3) exchange	-	Exchange	-	(1.0) sqdg183:6:9:12 -->
Exchange_cpd00876_ctobin	3-Hydroxyisobutyrate exchange	-	Exchange	-	(1.0) cpd00876 -->
Exchange_cpd03118_ctobin	(S)-Hydroxydecanoyl-CoA exchange	-	Exchange	-	(1.0) cpd03118 -->
Exchange_cpd03052_ctobin	Imidazole acetaldehyde exchange	-	Exchange	-	(1.0) cpd03052 -->
Exchange_cpd06227_ctobin	THF-L-glutamate exchange	-	Exchange	-	(1.0) cpd06227 -->
Exchange_cpd00039_ctobin	L-Lysine exchange	-	Exchange	-	(1.0) cpd00039 -->
Exchange_cpd00588_ctobin	Sorbitol exchange	-	Exchange	-	(1.0) cpd00588 -->
Exchange_cpd00070_ctobin	Malonyl-CoA exchange	-	Exchange	-	(1.0) cpd00070 -->
Exchange_cpd04810_ctobin	5-FU exchange	-	Exchange	-	(1.0) cpd04810 -->
Exchange_cpd02026_ctobin	TSST exchange	-	Exchange	-	(1.0) cpd02026 -->
Exchange_cpd00087_ctobin	Tetrahydrofolate exchange	-	Exchange	-	(1.0) cpd00087 -->
Exchange_cpd15274_ctobin	Octadecenoyl-CoA exchange	-	Exchange	-	(1.0) cpd15274 -->
Exchange_cpd08302_ctobin	4,4-Dimethyl-5alpha-cholesta-8,14,24-trien-3beta-ol exchange	-	Exchange	-	(1.0) cpd08302 -->
Exchange_cpd11485_ctobin	3-oxohexadecanoyl-acp exchange	-	Exchange	-	(1.0) cpd11485 -->
Exchange_cpd00760_ctobin	2-Methylbutyryl-CoA exchange	-	Exchange	-	(1.0) cpd00760 -->
Exchange_cpd00727_ctobin	2-Phosphoglycolate exchange	-	Exchange	-	(1.0) cpd00727 -->
Exchange_cpd00675_ctobin	LTA4 exchange	-	Exchange	-	(1.0) cpd00675 -->
Exchange_cpd15055_ctobin	(+)-7-Isojasmonic acid CoA exchange	-	Exchange	-	(1.0) cpd15055 -->
Exchange_cpd16419_ctobin	6-Methylthioinosine-5'-monophosphate exchange	-	Exchange	-	(1.0) cpd16419 -->
Exchange_cpd00493_ctobin	Pyridoxamine phosphate exchange	-	Exchange	-	(1.0) cpd00493 -->
Exchange_cpd04385_ctobin	Acetophenone exchange	-	Exchange	-	(1.0) cpd04385 -->
Exchange_cpd00037_ctobin	UDP-N-acetylglucosamine exchange	-	Exchange	-	(1.0) cpd00037 -->
Exchange_cpd29769_ctobin	G00012 exchange	-	Exchange	-	(1.0) cpd29769 -->
Exchange_cpd01418_ctobin	TSH exchange	-	Exchange	-	(1.0) cpd01418 -->
Exchange_cpd08632_ctobin	Divinyl chlorophyllide a exchange	-	Exchange	-	(1.0) cpd08632 -->
Exchange_cpd21480_ctobin	2-(2-Carboxy-4-methylthiazol-5-yl)ethyl phosphate exchange	-	Exchange	-	(1.0) cpd21480 -->
Exchange_cpd00289_ctobin	Geranylgeranyl diphosphate exchange	-	Exchange	-	(1.0) cpd00289 -->
Exchange_cpd03241_ctobin	3alpha,7alpha,12alpha-Trihydroxy-5beta-cholest-24-enoyl-CoA exchange	-	Exchange	-	(1.0) cpd03241 -->
Exchange_cpd12036_ctobin	L-Arginyl-tRNA exchange	-	Exchange	-	(1.0) cpd12036 -->
Exchange_cpd00914_ctobin	Inositol 1,3,4-trisphosphate exchange	-	Exchange	-	(1.0) cpd00914 -->
Exchange_cpd19172_ctobin	Enzyme N6-(dihydrolipoyl)lysine exchange	-	Exchange	-	(1.0) cpd19172 -->
Exchange_cpd00137_ctobin	Citrate exchange	-	Exchange	-	(1.0) cpd00137 -->
Exchange_cpd00061_ctobin	Phosphoenolpyruvate exchange	-	Exchange	-	(1.0) cpd00061 -->
Exchange_cpd00954_ctobin	6-hydroxymethyl dihydropterin exchange	-	Exchange	-	(1.0) cpd00954 -->
Exchange_cpd02228_ctobin	Thiopurine S-methylether exchange	-	Exchange	-	(1.0) cpd02228 -->
Exchange_cpd03038_ctobin	14-Demethyllanosterol exchange	-	Exchange	-	(1.0) cpd03038 -->
Exchange_cpd29762_ctobin	G00003 exchange	-	Exchange	-	(1.0) cpd29762 -->
Exchange_cpd00146_ctobin	Carbamoylphosphate exchange	-	Exchange	-	(1.0) cpd00146 -->
Exchange_cpd08615_ctobin	1-Hydroxy-2-methyl-2-butenyl 4-diphosphate exchange	-	Exchange	-	(1.0) cpd08615 -->
Exchange_cpd01133_ctobin	Stachyose exchange	-	Exchange	-	(1.0) cpd01133 -->
Exchange_cpd00401_ctobin	Benzoyl-CoA exchange	-	Exchange	-	(1.0) cpd00401 -->
Exchange_cpd11910_ctobin	tRNA(Cys) exchange	-	Exchange	-	(1.0) cpd11910 -->
Exchange_cpd03147_ctobin	2-Methoxyestradiol-17beta exchange	-	Exchange	-	(1.0) cpd03147 -->
Exchange_cpd11611_ctobin	Acyl-CoA exchange	-	Exchange	-	(1.0) cpd11611 -->
Exchange_cpd03248_ctobin	3alpha,7alpha,12alpha-Trihydroxy-5beta-24-oxocholestanoyl-CoA exchange	-	Exchange	-	(1.0) cpd03248 -->
Exchange_cpd19047_ctobin	(S)-2-Acetolactate exchange	-	Exchange	-	(1.0) cpd19047 -->
Exchange_cpd16497_ctobin	S-Glutaryldihydrolipoamide-E exchange	-	Exchange	-	(1.0) cpd16497 -->
Exchange_cpd00067_ctobin	H+ exchange	-	Exchange	-	(1.0) cpd00067 -->
Exchange_cpd19004_ctobin	1,2-Diacyl-sn-glycerol exchange	-	Exchange	-	(1.0) cpd19004 -->
Exchange_cpd01608_ctobin	L-Selenocysteine exchange	-	Exchange	-	(1.0) cpd01608 -->
Exchange_cpd00263_ctobin	Pyridoxol exchange	-	Exchange	-	(1.0) cpd00263 -->
Exchange_cpd03871_ctobin	2-Hydroxypropylphosphonate exchange	-	Exchange	-	(1.0) cpd03871 -->
Exchange_cpd00355_ctobin	Nicotinamide ribonucleotide exchange	-	Exchange	-	(1.0) cpd00355 -->
Exchange_cpd00426_ctobin	Homogentisate exchange	-	Exchange	-	(1.0) cpd00426 -->
Exchange_cpd01775_ctobin	Phosphoribosyl-ATP exchange	-	Exchange	-	(1.0) cpd01775 -->
Exchange_cpd07274_ctobin	Plastoquinone A exchange	-	Exchange	-	(1.0) cpd07274 -->
Exchange_enoylgluACPmet_ester_ctobin	Enoylglutaryl-[acp] methyl ester exchange	-	Exchange	-	(1.0) enoylgluACPmet_ester -->
Exchange_cpd27099_ctobin	GDP-D-galactose exchange	-	Exchange	-	(1.0) cpd27099 -->
Exchange_cpd11493_ctobin	ACP exchange	-	Exchange	-	(1.0) cpd11493 -->
Exchange_cpd00857_ctobin	Provitamin D3 exchange	-	Exchange	-	(1.0) cpd00857 -->
Exchange_cpd12746_ctobin	Diacylglyceryl-2-aminoethylphosphonate exchange	-	Exchange	-	(1.0) cpd12746 -->
Exchange_cpd08731_ctobin	2-Hydroxy-4-isopropenylcyclohexane-1-carboxyl-CoA exchange	-	Exchange	-	(1.0) cpd08731 -->
Exchange_cpd00041_ctobin	L-Aspartate exchange	-	Exchange	-	(1.0) cpd00041 -->
Exchange_cpd00918_ctobin	2-Acetamido-5-oxopentanoate exchange	-	Exchange	-	(1.0) cpd00918 -->
Exchange_cpd12105_ctobin	L-Methionyl-tRNA exchange	-	Exchange	-	(1.0) cpd12105 -->
Exchange_cpd00910_ctobin	Galactinol exchange	-	Exchange	-	(1.0) cpd00910 -->
Exchange_cpd15295_ctobin	Tetradecenoyl-CoA exchange	-	Exchange	-	(1.0) cpd15295 -->
Exchange_cpd01257_ctobin	L-Galactose exchange	-	Exchange	-	(1.0) cpd01257 -->
Exchange_cpd02978_ctobin	7,8-Dihydroneopterin 3'-triphosphate exchange	-	Exchange	-	(1.0) cpd02978 -->
Exchange_cpd00453_ctobin	1,2-Propanediol exchange	-	Exchange	-	(1.0) cpd00453 -->
Exchange_cpd11913_ctobin	tRNA(Gly) exchange	-	Exchange	-	(1.0) cpd11913 -->
Exchange_GlutACPmet_ester_ctobin	Glutaryl-[acp] methyl ester exchange	-	Exchange	-	(1.0) GlutACPmet_ester -->
Exchange_cpd00157_ctobin	Glycerone exchange	-	Exchange	-	(1.0) cpd00157 -->
Exchange_cpd15526_ctobin	1,2-dioctadecanoyl-sn-glycerol 3-phosphate exchange	-	Exchange	-	(1.0) cpd15526 -->
Exchange_cpd15090_ctobin	(2E,6Z,9Z,12Z,15Z,18Z,21Z)-Tetracosahepta-2,6,9,12,15,18,21-enoyl- CoA exchange	-	Exchange	-	(1.0) cpd15090 -->
Exchange_cpd00090_ctobin	IDP exchange	-	Exchange	-	(1.0) cpd00090 -->
Exchange_cpd02535_ctobin	2,3-Dihydroxy-3-methylvalerate exchange	-	Exchange	-	(1.0) cpd02535 -->
Exchange_cpd12505_ctobin	Electron-transferring flavoprotein exchange	-	Exchange	-	(1.0) cpd12505 -->
Exchange_cpd00807_ctobin	L-histidinol-phosphate exchange	-	Exchange	-	(1.0) cpd00807 -->
Exchange_cpd11451_ctobin	mql7 exchange	-	Exchange	-	(1.0) cpd11451 -->
Exchange_cpd11917_ctobin	tRNA(Lys) exchange	-	Exchange	-	(1.0) cpd11917 -->
Exchange_cpd00143_ctobin	Phenylpyruvate exchange	-	Exchange	-	(1.0) cpd00143 -->
Exchange_3hydroxyglyACPmet_ester_ctobin	3-Hydroxyglutaryl-[acp] methyl ester exchange	-	Exchange	-	(1.0) 3hydroxyglyACPmet_ester -->
Exchange_cpd00726_ctobin	1,3-Propanediamine exchange	-	Exchange	-	(1.0) cpd00726 -->
Exchange_cpd19032_ctobin	1-(5'-Phosphoribosyl)-5-amino-4-(N-succinocarboxamide)-imidazole exchange	-	Exchange	-	(1.0) cpd19032 -->
Exchange_cpd08631_ctobin	Divinylprotochlorophyllide exchange	-	Exchange	-	(1.0) cpd08631 -->
Exchange_cpd00083_ctobin	GDP-mannose exchange	-	Exchange	-	(1.0) cpd00083 -->
Exchange_cpd02884_ctobin	FAICAR exchange	-	Exchange	-	(1.0) cpd02884 -->
Exchange_cpd03529_ctobin	N4-Acetylaminobutanal exchange	-	Exchange	-	(1.0) cpd03529 -->
Exchange_cpd01741_ctobin	ddca exchange	-	Exchange	-	(1.0) cpd01741 -->
Exchange_cpd00085_ctobin	beta-Alanine exchange	-	Exchange	-	(1.0) cpd00085 -->
Exchange_cpd02605_ctobin	2-isopropyl-3-oxosuccinate exchange	-	Exchange	-	(1.0) cpd02605 -->
Exchange_cpd03219_ctobin	beta-Zeacarotene exchange	-	Exchange	-	(1.0) cpd03219 -->
Exchange_cpd19006_ctobin	alpha-D-Glucose 6-phosphate exchange	-	Exchange	-	(1.0) cpd19006 -->
Exchange_cpd00246_ctobin	Inosine exchange	-	Exchange	-	(1.0) cpd00246 -->
Exchange_cpd12738_ctobin	Protein N6,N6,N6-trimethyl-L-lysine exchange	-	Exchange	-	(1.0) cpd12738 -->
Exchange_cpd16464_ctobin	Tryparedoxin exchange	-	Exchange	-	(1.0) cpd16464 -->
Exchange_cpd11921_ctobin	tRNA(Ser) exchange	-	Exchange	-	(1.0) cpd11921 -->
Exchange_cpd00132_ctobin	L-Asparagine exchange	-	Exchange	-	(1.0) cpd00132 -->
Exchange_3hydroxypimACPmet_ester_ctobin	3-Hydroxypimeloyl-[acp] methyl ester exchange	-	Exchange	-	(1.0) 3hydroxypimACPmet_ester -->
Exchange_cpd10162_ctobin	(R)-3-Hydroxy-3-methyl-2-oxopentanoate exchange	-	Exchange	-	(1.0) cpd10162 -->
Exchange_cpd01777_ctobin	Phosphoribosyl-AMP exchange	-	Exchange	-	(1.0) cpd01777 -->
Exchange_cpd00012_ctobin	PPi exchange	-	Exchange	-	(1.0) cpd00012 -->
Exchange_cpd01631_ctobin	gamma-Tocopherol exchange	-	Exchange	-	(1.0) cpd01631 -->
Exchange_cpd02503_ctobin	3-Hydroxyisobutyryl-CoA exchange	-	Exchange	-	(1.0) cpd02503 -->
Exchange_cpd12005_ctobin	Lipoylprotein exchange	-	Exchange	-	(1.0) cpd12005 -->
Exchange_cpd01155_ctobin	Cadaverine exchange	-	Exchange	-	(1.0) cpd01155 -->
Exchange_cpd15050_ctobin	3-Oxo-OPC6-CoA exchange	-	Exchange	-	(1.0) cpd15050 -->
Exchange_cpd02843_ctobin	D-erythro-imidazol-glycerol-phosphate exchange	-	Exchange	-	(1.0) cpd02843 -->
Exchange_cpd03461_ctobin	8-Methoxykynurenate exchange	-	Exchange	-	(1.0) cpd03461 -->
Exchange_cpd14893_ctobin	(6Z,9Z,12Z,15Z,18Z)-Tetracosapentaenoyl-CoA exchange	-	Exchange	-	(1.0) cpd14893 -->
Exchange_cpd00523_ctobin	Trehalose 6-phosphate exchange	-	Exchange	-	(1.0) cpd00523 -->
Exchange_cpd02700_ctobin	S-(2-Methylpropionyl)-dihydrolipoamide exchange	-	Exchange	-	(1.0) cpd02700 -->
Exchange_cpd03392_ctobin	Se-Adenosylselenomethionine exchange	-	Exchange	-	(1.0) cpd03392 -->
Exchange_cpd00031_ctobin	GDP exchange	-	Exchange	-	(1.0) cpd00031 -->
Exchange_cpd11830_ctobin	S-Aminomethyldihydrolipoylprotein exchange	-	Exchange	-	(1.0) cpd11830 -->
Exchange_longNameMet2_ctobin	D-Gal-alpha1-6D-Gal-alpha1-6D-Glucose exchange	-	Exchange	-	(1.0) C05404 -->
Exchange_cpd00820_ctobin	L-Galactono-1,4-lactone exchange	-	Exchange	-	(1.0) cpd00820 -->
Exchange_cpd02882_ctobin	4--1-D-Ribitylamino-5-aminouracil exchange	-	Exchange	-	(1.0) cpd02882 -->
Exchange_cpd00867_ctobin	Inositol 1-phosphate exchange	-	Exchange	-	(1.0) cpd00867 -->
Exchange_cpd16423_ctobin	6-Thioguanosine monophosphate exchange	-	Exchange	-	(1.0) cpd16423 -->
Exchange_cpd08285_ctobin	1-Methoxyphenanthrene exchange	-	Exchange	-	(1.0) cpd08285 -->
Exchange_cpd03480_ctobin	2-Hydroxyphenylacetate exchange	-	Exchange	-	(1.0) cpd03480 -->
Exchange_cpd11487_ctobin	3-oxodecanoyl-acp exchange	-	Exchange	-	(1.0) cpd11487 -->
Exchange_cpd02775_ctobin	4-Amino-5-phosphomethyl-2-methylpyrimidine exchange	-	Exchange	-	(1.0) cpd02775 -->
Exchange_cpd00256_ctobin	CDPcholine exchange	-	Exchange	-	(1.0) cpd00256 -->
Exchange_cpd14954_ctobin	Protein N6-(lipoyl)lysine exchange	-	Exchange	-	(1.0) cpd14954 -->
Exchange_enoylpimACPmet_ester_ctobin	3-Hydroxypimeloyl-[acp] methyl ester exchange	-	Exchange	-	(1.0) enoylpimACPmet_ester -->
Exchange_cpd00086_ctobin	Propionyl-CoA exchange	-	Exchange	-	(1.0) cpd00086 -->
Exchange_cpd11486_ctobin	3-Oxohexanoyl-[acp] exchange	-	Exchange	-	(1.0) cpd11486 -->
Exchange_cpd03566_ctobin	Acetyl adenylate exchange	-	Exchange	-	(1.0) cpd03566 -->
Exchange_cpd00374_ctobin	Tyramine exchange	-	Exchange	-	(1.0) cpd00374 -->
Exchange_cpd08301_ctobin	2-C-methyl-D-erythritol2-4-cyclodiphosphate exchange	-	Exchange	-	(1.0) cpd08301 -->
Exchange_cpd00999_ctobin	Phytol exchange	-	Exchange	-	(1.0) cpd00999 -->
Exchange_cpd00673_ctobin	Dihydrothymine exchange	-	Exchange	-	(1.0) cpd00673 -->
Exchange_cpd08735_ctobin	Myrtenol exchange	-	Exchange	-	(1.0) cpd08735 -->
Exchange_cpd04390_ctobin	Benzoyl acetyl-CoA exchange	-	Exchange	-	(1.0) cpd04390 -->
Exchange_cpd00038_ctobin	GTP exchange	-	Exchange	-	(1.0) cpd00038 -->
Exchange_cpd15093_ctobin	(2E,6Z,9Z,12Z,15Z,18Z)-Tetracosahexa-2,6,9,12,15,18-enoyl-CoA exchange	-	Exchange	-	(1.0) cpd15093 -->
Exchange_cpd01882_ctobin	Isovaleryl-CoA exchange	-	Exchange	-	(1.0) cpd01882 -->
Exchange_cpd00199_ctobin	4-Oxobutanoate exchange	-	Exchange	-	(1.0) cpd00199 -->
Exchange_cpd00755_ctobin	Hydroxymethylbilane exchange	-	Exchange	-	(1.0) cpd00755 -->
Exchange_cpd11420_ctobin	trdox exchange	-	Exchange	-	(1.0) cpd11420 -->
Exchange_3hbcoa_R_ctobin	(R)-3-Hydroxybutyryl-CoA exchange	-	Exchange	-	(1.0) 3hbcoa_R -->
Exchange_cSQDG161_ctobin	Sulfoquinovosyldiacylglycerol (n-C16:1) exchange	-	Exchange	-	(1.0) cSQDG161 -->
Exchange_cpd03198_ctobin	Melibiose exchange	-	Exchange	-	(1.0) cpd03198 -->
Exchange_cpd00101_ctobin	ribose-5-phosphate exchange	-	Exchange	-	(1.0) cpd00101 -->
Exchange_cpd03130_ctobin	(2E)-Octenoyl-CoA exchange	-	Exchange	-	(1.0) cpd03130 -->
Exchange_cpd02211_ctobin	L-2-Amino-acetoacetate exchange	-	Exchange	-	(1.0) cpd02211 -->
Exchange_cpd00312_ctobin	Histamine exchange	-	Exchange	-	(1.0) cpd00312 -->
Exchange_cpd00764_ctobin	7-8-Diaminononanoate exchange	-	Exchange	-	(1.0) cpd00764 -->
Exchange_cyanophy_ctobin	Cyanophycin dimer exchange	-	Exchange	-	(1.0) cyanophy -->
Exchange_cpd00916_ctobin	Ins(1,4,5)P3 exchange	-	Exchange	-	(1.0) cpd00916 -->
Exchange_cpd00378_ctobin	Formamide exchange	-	Exchange	-	(1.0) cpd00378 -->
Exchange_cpd08629_ctobin	13(1)-Hydroxy-Mg-protoporphyrin IX 13-monomethyl ester exchange	-	Exchange	-	(1.0) cpd08629 -->
Exchange_phycer_ctobin	Phytoceramide exchange	-	Exchange	-	(1.0) phycer -->
Exchange_cSQDG183_ctobin	Sulfoquinovosyldiacylglycerol (n-C18:3) exchange	-	Exchange	-	(1.0) cSQDG183 -->
Exchange_cpd00020_ctobin	Pyruvate exchange	-	Exchange	-	(1.0) cpd00020 -->
Exchange_cpd00184_ctobin	Thymidine exchange	-	Exchange	-	(1.0) cpd00184 -->
Exchange_cpd08289_ctobin	1-deoxy-D-xylulose5-phosphate exchange	-	Exchange	-	(1.0) cpd08289 -->
Exchange_cpd00956_ctobin	1-(2-carboxyphenylamino)-1-deoxyribulose 5-phosphate exchange	-	Exchange	-	(1.0) cpd00956 -->
Exchange_cpd15328_ctobin	1-octadec-11-enoyl-sn-glycerol 3-phosphate exchange	-	Exchange	-	(1.0) cpd15328 -->
Exchange_cpd11491_ctobin	3-oxotetradecanoyl-acp exchange	-	Exchange	-	(1.0) cpd11491 -->
Exchange_cpd00169_ctobin	3-Phosphoglycerate exchange	-	Exchange	-	(1.0) cpd00169 -->
Exchange_cpd00297_ctobin	dTDP exchange	-	Exchange	-	(1.0) cpd00297 -->
Exchange_cpd00342_ctobin	N-Acetylornithine exchange	-	Exchange	-	(1.0) cpd00342 -->
Exchange_cpd12223_ctobin	DNA 5-methylcytosine exchange	-	Exchange	-	(1.0) cpd12223 -->
Exchange_cpd12407_ctobin	Dolichyl phosphate D-mannose exchange	-	Exchange	-	(1.0) cpd12407 -->
Exchange_cpd00841_ctobin	5-diphosphomevalonate exchange	-	Exchange	-	(1.0) cpd00841 -->
Exchange_cpd12225_ctobin	Dihydrolipolprotein exchange	-	Exchange	-	(1.0) cpd12225 -->
Exchange_cpd19030_ctobin	(R)-2,3-Dihydroxy-3-methylbutanoate exchange	-	Exchange	-	(1.0) cpd19030 -->
Exchange_cpd11476_ctobin	hexadecanoyl-acp exchange	-	Exchange	-	(1.0) cpd11476 -->
Exchange_cpd03214_ctobin	Phytyl diphosphate exchange	-	Exchange	-	(1.0) cpd03214 -->
Exchange_cpd00048_ctobin	Sulfate exchange	-	Exchange	-	(1.0) cpd00048 <=>
Exchange_cpd15309_ctobin	1,2-Diacyl-sn-glycerol dihexadecanoyl exchange	-	Exchange	-	(1.0) cpd15309 -->
Exchange_cpd15043_ctobin	OPC8-CoA exchange	-	Exchange	-	(1.0) cpd15043 -->
Exchange_dczcar_ctobin	9,9-dicis-zeta-Carotene exchange	-	Exchange	-	(1.0) dczcar -->
Exchange_cpd00182_ctobin	Adenosine exchange	-	Exchange	-	(1.0) cpd00182 -->
Exchange_cpd00504_ctobin	LL-2,6-Diaminopimelate exchange	-	Exchange	-	(1.0) cpd00504 -->
Exchange_c_DLiG3P_ctobin	1,2-dioctadec-9-12-dienoyl-sn-glycerol 3-phosphate exchange	-	Exchange	-	(1.0) c_DLiG3P -->
Exchange_cpd03230_ctobin	3alpha,7alpha-Dihydroxy-5beta-cholest-24-enoyl-CoA exchange	-	Exchange	-	(1.0) cpd03230 -->
Exchange_cpd19019_ctobin	L-Cystathionine exchange	-	Exchange	-	(1.0) cpd19019 -->
Exchange_cpd01449_ctobin	Chlorophyllide exchange	-	Exchange	-	(1.0) cpd01449 -->
Exchange_cpd03221_ctobin	Zymosterol exchange	-	Exchange	-	(1.0) cpd03221 -->
Exchange_cpd03117_ctobin	3-Oxododecanoyl-CoA exchange	-	Exchange	-	(1.0) cpd03117 -->
Exchange_cpd00623_ctobin	Sphinganine exchange	-	Exchange	-	(1.0) cpd00623 -->
Exchange_cpd02921_ctobin	SAICAR exchange	-	Exchange	-	(1.0) cpd02921 -->
Exchange_cpd01831_ctobin	4-Imidazoleacetate exchange	-	Exchange	-	(1.0) cpd01831 -->
Exchange_cpd12762_ctobin	R-S-Alanylglycine exchange	-	Exchange	-	(1.0) cpd12762 -->
Exchange_cpd14698_ctobin	3-Methyl-1-hydroxybutyl-TPP exchange	-	Exchange	-	(1.0) cpd14698 -->
Exchange_cpd01237_ctobin	Choloyl-CoA exchange	-	Exchange	-	(1.0) cpd01237 -->
Exchange_cpd01112_ctobin	Galactose exchange	-	Exchange	-	(1.0) cpd01112 -->
Exchange_cpd00135_ctobin	Homocysteine exchange	-	Exchange	-	(1.0) cpd00135 -->
Exchange_cpd00498_ctobin	2-Aceto-2-hydroxybutanoate exchange	-	Exchange	-	(1.0) cpd00498 -->
Exchange_cpd03423_ctobin	alpha-Ribazole exchange	-	Exchange	-	(1.0) cpd03423 -->
Exchange_cpd02182_ctobin	(R)-S-Lactoylglutathione exchange	-	Exchange	-	(1.0) cpd02182 -->
Exchange_cpd19045_ctobin	(S)-2-Aceto-2-hydroxybutanoate exchange	-	Exchange	-	(1.0) cpd19045 -->
Exchange_cpd14956_ctobin	Lipoyl-ACP exchange	-	Exchange	-	(1.0) cpd14956 -->
Exchange_cpd00982_ctobin	FADH2 exchange	-	Exchange	-	(1.0) cpd00982 -->
Exchange_cpd16465_ctobin	Tryparedoxin disulfide exchange	-	Exchange	-	(1.0) cpd16465 -->
Exchange_cpd29793_ctobin	G13038 exchange	-	Exchange	-	(1.0) cpd29793 -->
Exchange_cpd00343_ctobin	N-Carbamoyl-L-aspartate exchange	-	Exchange	-	(1.0) cpd00343 -->
Exchange_cpd00923_ctobin	3-Hydroxy-N6,N6,N6-trimethyl-L-lysine exchange	-	Exchange	-	(1.0) cpd00923 -->
Exchange_cpd01977_ctobin	4-Phospho-L-aspartate exchange	-	Exchange	-	(1.0) cpd01977 -->
Exchange_cpd00014_ctobin	UDP exchange	-	Exchange	-	(1.0) cpd00014 -->
Exchange_cpd00282_ctobin	S-Dihydroorotate exchange	-	Exchange	-	(1.0) cpd00282 -->
Exchange_pimACPmet_ester_ctobin	Pimeloyl-[acyl-carrier protein] methyl ester exchange	-	Exchange	-	(1.0) pimACPmet_ester -->
Exchange_cpd02333_ctobin	Quinolinate exchange	-	Exchange	-	(1.0) cpd02333 -->
Exchange_cpd00119_ctobin	L-Histidine exchange	-	Exchange	-	(1.0) cpd00119 -->
Exchange_cpd08926_ctobin	Phytosphingosine exchange	-	Exchange	-	(1.0) cpd08926 -->
Exchange_cpd15297_ctobin	Lignoceroyl-CoA exchange	-	Exchange	-	(1.0) cpd15297 -->
Exchange_cpd00207_ctobin	Guanine exchange	-	Exchange	-	(1.0) cpd00207 -->
Exchange_cpd15051_ctobin	OPC4-CoA exchange	-	Exchange	-	(1.0) cpd15051 -->
Exchange_pail3P18111Z160_ctobin	1-Phosphatidyl-D-myo-inositol 3-phosphate (1-(11Z)-octadecenoyl,2-hexadecanoyl, 18:1(11Z)/16:0) exchange	-	Exchange	-	(1.0) pail3P18111Z160 -->
Exchange_cpd02039_ctobin	1-Aminopropan-2-ol exchange	-	Exchange	-	(1.0) cpd02039 -->
Exchange_cpd00007_ctobin	O2 exchange	-	Exchange	-	(1.0) cpd00007 <=>
Exchange_cpd02991_ctobin	phosphoribulosylformimino-AICAR-phosphate exchange	-	Exchange	-	(1.0) cpd02991 -->
Exchange_cpd00871_ctobin	D-Ribulose 1,5-bisphosphate exchange	-	Exchange	-	(1.0) cpd00871 -->
Exchange_cpd03146_ctobin	2-OH-Estradiol exchange	-	Exchange	-	(1.0) cpd03146 -->
Exchange_cpd03707_ctobin	Hordenine exchange	-	Exchange	-	(1.0) cpd03707 -->
Exchange_cpd12802_ctobin	Phosphatidylinositol-3,4,5-trisphosphate exchange	-	Exchange	-	(1.0) cpd12802 -->
Exchange_cpd03662_ctobin	n-Butanol exchange	-	Exchange	-	(1.0) cpd03662 -->
Exchange_cpd12273_ctobin	1-Alkyl-2-acylglycerol exchange	-	Exchange	-	(1.0) cpd12273 -->
Exchange_cpd15527_ctobin	1,2-dioctadec-11-enoyl-sn-glycerol 3-phosphate exchange	-	Exchange	-	(1.0) cpd15527 -->
Exchange_cpd00497_ctobin	XMP exchange	-	Exchange	-	(1.0) cpd00497 -->
Exchange_cpd00241_ctobin	dGTP exchange	-	Exchange	-	(1.0) cpd00241 -->
Exchange_cpd08745_ctobin	2,6-Dimethyl-5-methylene-3-oxo-heptanoyl-CoA exchange	-	Exchange	-	(1.0) cpd08745 -->
Exchange_cpd00430_ctobin	PACT exchange	-	Exchange	-	(1.0) cpd00430 -->
Exchange_cpd19026_ctobin	3-Methyl-2-oxopentanoate exchange	-	Exchange	-	(1.0) cpd19026 -->
Exchange_cpd00219_ctobin	Prephenate exchange	-	Exchange	-	(1.0) cpd00219 -->
Exchange_cpd00247_ctobin	Orotate exchange	-	Exchange	-	(1.0) cpd00247 -->
Exchange_cpd22027_ctobin	3-Ketoglutaryl-ACP-methyl-ester exchange	-	Exchange	-	(1.0) cpd22027 -->
Exchange_cpd11616_ctobin	RCHO exchange	-	Exchange	-	(1.0) cpd11616 -->
Exchange_cpd00235_ctobin	D-mannose-6-phosphate exchange	-	Exchange	-	(1.0) cpd00235 -->
Exchange_cpd08287_ctobin	4--cytidine5-diphospho-2-C-methyl-D-erythritol exchange	-	Exchange	-	(1.0) cpd08287 -->
Exchange_cpd14940_ctobin	(2E)-Octadecenoyl-[acp] exchange	-	Exchange	-	(1.0) cpd14940 -->
Exchange_cpd02762_ctobin	Mg-Protoporphyrin IX 13-monomethyl ester exchange	-	Exchange	-	(1.0) cpd02762 -->
Exchange_cpd20921_ctobin	Malonyl-CoA methyl ester exchange	-	Exchange	-	(1.0) cpd20921 -->
Exchange_cpd29763_ctobin	G00004 exchange	-	Exchange	-	(1.0) cpd29763 -->
Exchange_cpd12239_ctobin	Reduced plastocyanin exchange	-	Exchange	-	(1.0) cpd12239 -->
Exchange_cpd00116_ctobin	Methanol exchange	-	Exchange	-	(1.0) cpd00116 -->
Exchange_cpd15325_ctobin	1-dodecanoyl-sn-glycerol 3-phosphate exchange	-	Exchange	-	(1.0) cpd15325 -->
Exchange_cpd27371_ctobin	L-selenocysteine exchange	-	Exchange	-	(1.0) cpd27371 -->
Exchange_cpd11906_ctobin	tRNA(Ala) exchange	-	Exchange	-	(1.0) cpd11906 -->
Exchange_cpd00204_ctobin	CO exchange	-	Exchange	-	(1.0) cpd00204 -->
Exchange_cpd02513_ctobin	Inositol 3,4-bisphosphate exchange	-	Exchange	-	(1.0) cpd02513 -->
Exchange_cpd00516_ctobin	meso-2,6-Diaminopimelate exchange	-	Exchange	-	(1.0) cpd00516 -->
Exchange_cpd00125_ctobin	5-10-Methylenetetrahydrofolate exchange	-	Exchange	-	(1.0) cpd00125 -->
Exchange_cpd00389_ctobin	Biliverdin exchange	-	Exchange	-	(1.0) cpd00389 <=>
Exchange_cpd09851_ctobin	beta-Tocopherol exchange	-	Exchange	-	(1.0) cpd09851 -->
Exchange_cpd12255_ctobin	L-Cysteinyl-tRNA(Cys) exchange	-	Exchange	-	(1.0) cpd12255 -->
Exchange_cpd15326_ctobin	1-hexadec-9-enoyl-sn-glycerol 3-phosphate exchange	-	Exchange	-	(1.0) cpd15326 -->
Exchange_cpd11770_ctobin	L-Alanyl-tRNA exchange	-	Exchange	-	(1.0) cpd11770 -->
Exchange_cpd00447_ctobin	Betaine aldehyde exchange	-	Exchange	-	(1.0) cpd00447 -->
Exchange_cpd03113_ctobin	(S)-3-Hydroxyhexadecanoyl-CoA exchange	-	Exchange	-	(1.0) cpd03113 -->
Exchange_cpd02394_ctobin	GAR exchange	-	Exchange	-	(1.0) cpd02394 -->
Exchange_cpd12335_ctobin	L-Phenylalanyl-tRNA(Phe) exchange	-	Exchange	-	(1.0) cpd12335 -->
Exchange_cpd01889_ctobin	4-Acetamidobutanoate exchange	-	Exchange	-	(1.0) cpd01889 -->
Exchange_cpd00791_ctobin	ProtoporphyrinogenIX exchange	-	Exchange	-	(1.0) cpd00791 -->
Exchange_cpd12227_ctobin	L-Glutamyl-tRNA-Glu exchange	-	Exchange	-	(1.0) cpd12227 -->
Exchange_cpd14513_ctobin	4alpha-Methylfecosterol exchange	-	Exchange	-	(1.0) cpd14513 -->
Exchange_cpd00018_ctobin	AMP exchange	-	Exchange	-	(1.0) cpd00018 -->
Exchange_cpd00191_ctobin	3-Oxopropanoate exchange	-	Exchange	-	(1.0) cpd00191 -->
Exchange_cpd08744_ctobin	3-Hydroxy-2,6-dimethyl-5-methylene-heptanoyl-CoA exchange	-	Exchange	-	(1.0) cpd08744 -->
Exchange_cpd04384_ctobin	1-Phenylethanol exchange	-	Exchange	-	(1.0) cpd04384 -->
Exchange_cpd03034_ctobin	3-Ureidoisobutyrate exchange	-	Exchange	-	(1.0) cpd03034 -->
Exchange_cpd00110_ctobin	Cytochrome c2+ exchange	-	Exchange	-	(1.0) cpd00110 -->
Exchange_cpd00023_ctobin	L-Glutamate exchange	-	Exchange	-	(1.0) cpd00023 -->
Exchange_cpd00100_ctobin	Glycerol exchange	-	Exchange	-	(1.0) cpd00100 -->
Exchange_cpd03444_ctobin	2-Octaprenylphenol exchange	-	Exchange	-	(1.0) cpd03444 -->
Exchange_cpd11918_ctobin	tRNA(Met) exchange	-	Exchange	-	(1.0) cpd11918 -->
Exchange_cpd02374_ctobin	N6,N6,N6-Trimethyl-L-lysine exchange	-	Exchange	-	(1.0) cpd02374 -->
Exchange_cpd03148_ctobin	Chlorophyll a exchange	-	Exchange	-	(1.0) cpd03148 -->
Exchange_cSQDG160_ctobin	Sulfoquinovosyldiacylglycerol (n-C16:0) exchange	-	Exchange	-	(1.0) cSQDG160 -->
Exchange_cpd00579_ctobin	Serotonin exchange	-	Exchange	-	(1.0) cpd00579 -->
Exchange_cpd15180_ctobin	4-Fluoromuconolactone exchange	-	Exchange	-	(1.0) cpd15180 -->
Exchange_cpd09819_ctobin	Naphthyl-2-methyl-succinyl-CoA exchange	-	Exchange	-	(1.0) cpd09819 -->
Exchange_cpd16434_ctobin	5-Fluorodihydrouracil exchange	-	Exchange	-	(1.0) cpd16434 -->
Exchange_cpd03211_ctobin	15-cis-Phytoene exchange	-	Exchange	-	(1.0) cpd03211 -->
Exchange_cpd01326_ctobin	L-Lysyl-tRNA exchange	-	Exchange	-	(1.0) cpd01326 -->
Exchange_cpd12336_ctobin	L-Tryptophanyl-tRNA(Trp) exchange	-	Exchange	-	(1.0) cpd12336 -->
Exchange_cpd00114_ctobin	IMP exchange	-	Exchange	-	(1.0) cpd00114 -->
Exchange_cpd00484_ctobin	p-Hydroxybenzaldehyde exchange	-	Exchange	-	(1.0) cpd00484 -->
Exchange_cpd01210_ctobin	Sitosterol exchange	-	Exchange	-	(1.0) cpd01210 -->
Exchange_cpd01107_ctobin	Decanoate exchange	-	Exchange	-	(1.0) cpd01107 -->
Exchange_cpd11620_ctobin	Reducedferredoxin exchange	-	Exchange	-	(1.0) cpd11620 -->
Exchange_cpd29970_ctobin	Arogenate exchange	-	Exchange	-	(1.0) cpd29970 -->
Exchange_cpd01260_ctobin	Lauroyl-CoA exchange	-	Exchange	-	(1.0) cpd01260 -->
Exchange_cpd14937_ctobin	(2E)-Octadecenoyl-CoA exchange	-	Exchange	-	(1.0) cpd14937 -->
Exchange_cpd12322_ctobin	1-Alkenyl-2-acylglycerol exchange	-	Exchange	-	(1.0) cpd12322 -->
Exchange_cpd15521_ctobin	1,2-didodecanoyl-sn-glycerol 3-phosphate exchange	-	Exchange	-	(1.0) cpd15521 -->
Exchange_pail3P1819Z160_ctobin	1-Phosphatidyl-D-myo-inositol 3-phosphate (1-(9Z)-octadecenoyl,2-hexadecanoyl, 18:1(9Z)/16:0) exchange	-	Exchange	-	(1.0) pail3P1819Z160 -->
Exchange_cpd14655_ctobin	L-Galactose 1-phosphate exchange	-	Exchange	-	(1.0) cpd14655 -->
Exchange_cpd05235_ctobin	tetracosanoate exchange	-	Exchange	-	(1.0) cpd05235 -->
Exchange_cpd09879_ctobin	S-(Hydroxymethyl)glutathione exchange	-	Exchange	-	(1.0) cpd09879 -->
Exchange_cpd00259_ctobin	D-Lyxulose exchange	-	Exchange	-	(1.0) cpd00259 -->
Exchange_cpd02375_ctobin	Adenylosuccinate exchange	-	Exchange	-	(1.0) cpd02375 -->
Exchange_cpd00224_ctobin	L-Arabinose exchange	-	Exchange	-	(1.0) cpd00224 -->
Exchange_cpd00689_ctobin	Porphobilinogen exchange	-	Exchange	-	(1.0) cpd00689 -->
Exchange_cpfdxo22_ctobin	Oxidized ferredoxin exchange	-	Exchange	-	(1.0) cpfdxo22 -->
Exchange_cpd00824_ctobin	Sphinganine 1-phosphate exchange	-	Exchange	-	(1.0) cpd00824 -->
Exchange_cpd08284_ctobin	1-Phenanthrol exchange	-	Exchange	-	(1.0) cpd08284 -->
Exchange_cpd00381_ctobin	L-Cystine exchange	-	Exchange	-	(1.0) cpd00381 -->
Exchange_cpd00106_ctobin	Fumarate exchange	-	Exchange	-	(1.0) cpd00106 -->
Exchange_cpd12559_ctobin	N-Acetyl-D-glucosaminyldiphosphodolichol exchange	-	Exchange	-	(1.0) cpd12559 -->
Exchange_cpd00076_ctobin	Sucrose exchange	-	Exchange	-	(1.0) cpd00076 -->
Exchange_cpd03379_ctobin	CMPciliatine exchange	-	Exchange	-	(1.0) cpd03379 -->
Exchange_cpd00104_ctobin	BIOT exchange	-	Exchange	-	(1.0) cpd00104 -->
Exchange_cpd00898_ctobin	Inositol 1,4-bisphosphate exchange	-	Exchange	-	(1.0) cpd00898 -->
Exchange_cpd00382_ctobin	Melitose exchange	-	Exchange	-	(1.0) cpd00382 -->
Exchange_cpd00162_ctobin	Aminoethanol exchange	-	Exchange	-	(1.0) cpd00162 -->
Exchange_cpd29834_ctobin	zeta-Carotene exchange	-	Exchange	-	(1.0) cpd29834 -->
Exchange_cpd29211_ctobin	Dodecanoyl-ACP exchange	-	Exchange	-	(1.0) cpd29211 -->
Exchange_cpd27180_ctobin	Glutaryl-ACP-methyl-esters exchange	-	Exchange	-	(1.0) cpd27180 -->
Exchange_cpd02920_ctobin	2-Amino-4-hydroxy-6-hydroxymethyl-7-8-dihydropteridinediphosphate exchange	-	Exchange	-	(1.0) cpd02920 -->
Exchange_cpd15329_ctobin	1-octadecanoyl-sn-glycerol 3-phosphate exchange	-	Exchange	-	(1.0) cpd15329 -->
Exchange_cpd01080_ctobin	ocdca exchange	-	Exchange	-	(1.0) cpd01080 -->
Exchange_cpd14517_ctobin	24-Methylenecholesterol exchange	-	Exchange	-	(1.0) cpd14517 -->
Exchange_cpd00279_ctobin	Acetoacetyl-CoA exchange	-	Exchange	-	(1.0) cpd00279 -->
Exchange_cpd02755_ctobin	Fecosterol exchange	-	Exchange	-	(1.0) cpd02755 -->
Exchange_cpd00322_ctobin	L-Isoleucine exchange	-	Exchange	-	(1.0) cpd00322 -->
Exchange_octe6912ACP_ctobin	gamma-linolenoilACP exchange	-	Exchange	-	(1.0) octe6912ACP -->
Exchange_cpd00096_ctobin	CDP exchange	-	Exchange	-	(1.0) cpd00096 -->
Exchange_cpd00663_ctobin	Acrylyl-CoA exchange	-	Exchange	-	(1.0) cpd00663 -->
Exchange_cpd00464_ctobin	alpha-Tolualdehyde exchange	-	Exchange	-	(1.0) cpd00464 -->
Exchange_cpd01822_ctobin	Hydroxyquinol exchange	-	Exchange	-	(1.0) cpd01822 -->
Exchange_cpd00285_ctobin	Phosphoethanolamine exchange	-	Exchange	-	(1.0) cpd00285 -->
Exchange_cpd15311_ctobin	1,2-Diacyl-sn-glycerol dioctadecanoyl exchange	-	Exchange	-	(1.0) cpd15311 -->
Exchange_cpd02606_ctobin	3-Hydroxy-3-methyl-2-oxopentanoate exchange	-	Exchange	-	(1.0) cpd02606 -->
Exchange_cpd03375_ctobin	3-Hydroxypropanoyl-CoA exchange	-	Exchange	-	(1.0) cpd03375 -->
Exchange_cpd02656_ctobin	6-7-Dimethyl-8--1-D-ribityllumazine exchange	-	Exchange	-	(1.0) cpd02656 -->
Exchange_cpd03440_ctobin	2-Hexaprenyl-6-methoxy-1,4-benzoquinone exchange	-	Exchange	-	(1.0) cpd03440 -->
Exchange_pail45P18111Z160_ctobin	1-Phosphatidyl-1D-myo-inositol-4,5-bisphosphate (1-(11Z)-octadecenoyl,2-hexadecanoyl, 18:1(11Z)/16:0) exchange	-	Exchange	-	(1.0) pail45P18111Z160 -->
Exchange_cpd00055_ctobin	Formaldehyde exchange	-	Exchange	-	(1.0) cpd00055 -->
Exchange_cpd00032_ctobin	Oxaloacetate exchange	-	Exchange	-	(1.0) cpd00032 -->
Exchange_cpd00103_ctobin	PRPP exchange	-	Exchange	-	(1.0) cpd00103 -->
[truncated: 1,110 more rows]

## Sheet: Metabolite Info
Metabolite ID	Name	Formula	Aliases	inchikey
cpd14702	2-Methyl-1-hydroxybutyl-TPP	C17H27N4O8P2S	AlgaGEM:S_2_45_Methyl_45_1_45_hydroxybutyl_45_ThPP_c;AraGEM:S_2_45_Methyl_45_1_45_hydroxybutyl_45_ThPP_c;BiGG:2mhob;JP_Creinhardtii_MSB:M_2mhob_m;KEGG:C15978;name:2-Methyl-1-hydroxybutyl-TPP|2-Methyl-1-hydroxybutyl-ThPP	CUBSXOWPMAOFDG-MYHCZTBNSA-M
cpd14700	2-Methyl-1-hydroxypropyl-TPP	C16H25N4O8P2S	AlgaGEM:S_2_45_Methyl_45_1_45_hydroxypropyl_45_ThPP_c;AraGEM:S_2_45_Methyl_45_1_45_hydroxypropyl_45_ThPP_c;BiGG:2mhop;JP_Creinhardtii_MSB:M_2mhop_m;KEGG:C15976;name:2-Methyl-1-hydroxypropyl-TPP|2-Methyl-1-hydroxypropyl-ThPP	SSYCSHKTIOHFEZ-UHFFFAOYSA-M
dgdg1839Z12Z15Z1627Z10Z	Digalactosyldiacylglycerol (1-(9Z,12Z,15Z)-octadecatrienoyl,2-(7Z,10Z)-hexadecadienoyl, 18:3(9Z,12Z,15Z)/16:2(7Z,10Z))	C49H82O15	-	-
cpd29211	Dodecanoyl-ACP	C23H43N2O8PRS	KEGG:C05223	-
cpd01977	4-Phospho-L-aspartate	C4H6NO7P	AraCyc:L-BETA-ASPARTYL-P;BiGG:4pasp;BrachyCyc:L-BETA-ASPARTYL-P;KEGG:C03082;MetaCyc:L-BETA-ASPARTYL-P;name:4-Phospho-L-aspartate|4-phospho-L-aspartate|L-4-Aspartyl phosphate|L-4-aspartyl phosphate|L-aspartyl-4-P|L-aspartyl-4-phosphate|L-aspartyl-beta-phosphate|L-beta-aspartyl-P|L-beta-aspartyl-phosphate	IXZNKTPIYKDIGG-REOHCLBHSA-L
cpd30369	methyl formate	-	JP_Creinhardtii_MSB:M_mfor_h;name:methyl formate	-
cpd03426	Sirohydrochlorin	C42H38N4O16	AraCyc:SIROHYDROCHLORIN;BiGG:scl;BrachyCyc:SIROHYDROCHLORIN;KEGG:C05778;MetaCyc:SIROHYDROCHLORIN;name:Precorrin|Sirohydrochlorin|sirohydrochlorin	KWIZRXMMFRBUML-AHGFGAHVSA-F
cpd03427	(3Z)-Phycocyanobilin	C33H36N4O6	ChlamyCyc:3Z-PHYCOCYANOBILIN;KEGG:C05786;MetaCyc:3Z-PHYCOCYANOBILIN;name:(3Z)-Phycocyanobilin|(3Z)-phycocyanobilin	INPDFIMLLXXDOQ-AIKFXVFZSA-L
cpd03424	Vitamin B12	C62H91CoN13O14PR	AlgaGEM:S_Vitamin_32_B12_c;AraGEM:S_Vitamin_32_B12_c;KEGG:C05776;Maize_C4GEM:S_Vitamin_32_B12_c;iRS1563:M_C05776_c;name:Cob(III)alamin|Cobalamin (III)|Vitamin B12	-
cpd03130	(2E)-Octenoyl-CoA	C29H44N7O17P3S	AraCyc:CPD0-2108;BiGG:oc2coa;CornCyc:CPD0-2108;KEGG:C05276;MetaCyc:CPD0-2108;name:(2E)-Octenoyl-CoA|(2E)-octenoyl-CoA|3'-phosphoadenosine 5'-{3-[(3R)-3-hydroxy-2,2-dimethyl-4-({3-[(2-{[(2E)-oct-2-enoyl]sulfanyl}ethyl)amino]-3-oxopropyl}amino)-4-oxobutyl] dihydrogen diphosphate}|trans-2-octenoyl-coenzyme A|trans-Oct-2-enoyl-CoA|trans-oct-2-enoyl-CoA	CPSDNAXXKWVYIY-NTLMCJQISA-J
cpd03423	alpha-Ribazole	C14H18N2O4	BiGG:rdmbzi;EcoCyc:ALPHA-RIBAZOLE;KEGG:C05775;MetaCyc:ALPHA-RIBAZOLE;RiceCyc:ALPHA-RIBAZOLE;name:N1-(alpha-D-Ribosyl)-5,6-dimethylbenzimidazole|N1-(alpha-D-ribosyl)-5,6-dimethylbenzimidazole|alpha-Ribazole|alpha-ribazole	HLRUKOJSWOKCPP-SYQHCUMBSA-N
cpd12265	Oxidized plastocyanin	CuR	ChlamyCyc:OXIDIZED-PLASTOCYANIN;KEGG:C03162;RiceCyc:OXIDIZED-PLASTOCYANIN;SorghumCyc:OXIDIZED-PLASTOCYANIN;iRS1563:M_C03162_c;name:OXIDIZED-PLASTOCYANIN|Oxidized plastocyanin	-
lnlncg	gamma-linolenic acid	C18H29O2	-	-
dgts1819Z1829Z12Z	diacylglyceryl-N,N,N-trimethylhomoserine (18:1(9Z)/18:2(9Z,12Z))	C46H83NO7	-	-
cpd11481	R-3-hydroxypalmitoyl-acyl-carrierprotein-	C16H31O2RS	AlgaGEM:S__40_3R_41__45_3_45_Hydroxypalmitoyl_45__91_acyl_45_carrier_32_protein_93__c|S__40_3R_41__45_3_45_Hydroxypalmitoyl_45__91_acyl_45_carrier_32_protein_93__p;AraGEM:S__40_3R_41__45_3_45_Hydroxypalmitoyl_45__91_acyl_45_carrier_32_protein_93__c|S__40_3R_41__45_3_45_Hydroxypalmitoyl_45__91_acyl_45_carrier_32_protein_93__p;BiGG:3hpalmACP;JP_Creinhardtii_MSB:M_3hpalmACP_h;KEGG:C04633;name:(3R)-3…	-
cpd00349	Sedoheptulose 1,7-bisphosphate	C7H12O13P2	AraCyc:D-SEDOHEPTULOSE-1-7-P2;BiGG:s17bp;BrachyCyc:D-SEDOHEPTULOSE-1-7-P2;KEGG:C00447;MetaCyc:D-SEDOHEPTULOSE-1-7-P2;name:D-Sedoheptulose 1,7-bisphosphate|D-altro-Heptulose 1,7-biphosphate|D-sedoheptulose-1,7-P2|D-sedoheptulose-1,7-bisphosphate|D-sedoheptulose-1,7-diphosphate|SBP|Sedoheptulose 1,7-bisphosphate|sedoheptulose 1,7-bisphosphate	OKHXOUGRECCASI-SHUUEZRQSA-J
lnlccoa	linoleic coenzyme A	C39H62N7O17P3S	-	-
cpd00038	GTP	C10H13N5O14P3	AraCyc:GTP;BiGG:gtp;BrachyCyc:GTP;KEGG:C00044;MetaCyc:GTP;name:GTP|Guanosine 5'-triphosphate|guanosine 5'-triphosphate|guanosine-triphosphate|guanylyl imidodiphosphate	XKMLYUALXHKNFT-UUOKFMHZSA-K
cpd00039	L-Lysine	C6H15N2O2	AraCyc:LYS;BiGG:lys__L;BrachyCyc:LYS;KEGG:C00047;MetaCyc:LYS;name:2,6-Diaminohexanoic acid|2,6-diaminohexanoic acid|L-Lysine|L-lys|L-lysine|Lysine acid|lys|lysine|lysine acid	KDXKERNSBIXSRK-YFKPBYRVSA-O
pe1801829Z12Z	phosphatidylethanolamine (18:0/18:2(9Z,12Z))	C41H78NO8P	-	-
cpd00035	L-Alanine	C3H7NO2	AraCyc:L-ALPHA-ALANINE;BiGG:ala__L;BrachyCyc:L-ALPHA-ALANINE;KEGG:C00041;MetaCyc:L-ALPHA-ALANINE;name:L-2-Aminopropionic acid|L-Alanine|L-alanine|L-alpha-Alanine|L-alpha-alanine|ala|alanine	QNAYBMKLOCPYGJ-REOHCLBHSA-N
cpd00036	Succinate	C4H4O4	AraCyc:SUC;BiGG:succ;BrachyCyc:SUC;KEGG:C00042;MetaCyc:SUC;name:Butanedionic acid|Ethylenesuccinic acid|Succinate|Succinic acid|butanedioic acid|ethylenesuccinic acid|suc|succ|succinate|succinic acid	KDYFGRWQOYBRFD-UHFFFAOYSA-L
cpd00037	UDP-N-acetylglucosamine	C17H25N3O17P2	AraCyc:UDP-N-ACETYL-D-GLUCOSAMINE;BiGG:uacgam;BrachyCyc:UDP-N-ACETYL-D-GLUCOSAMINE;KEGG:C00043|G10610;MetaCyc:UDP-N-ACETYL-D-GLUCOSAMINE;name:N-[2-[[[5-[(2,4-dioxo-1H-pyrimidin-1-yl)]-3,4-dihydroxy-tetrahydrofuran-2-yl]methoxy-hydroxy-phosphinoyl]oxy-hydroxy-phosphinoyl]oxy-4,5-dihydroxy-6-(hydroxymethyl)tetrahydropyran-3-yl]acetamide|UDP-2-acetamido-2-deoxy-alpha-D-glucose|UDP-GlcNAc|UDP-N-acety…	LFTYTUAZOPRMMI-CFRASDGPSA-L
cpd00031	GDP	C10H13N5O11P2	AraCyc:GDP;BiGG:gdp;BrachyCyc:GDP;KEGG:C00035|G10620;MetaCyc:GDP;name:GDP|Guanosine 5'-diphosphate|Guanosine diphosphate|guanosine-5'-diphosphate|guanosine-diphosphate|ppG	QGWNDRXFNXRZMB-UUOKFMHZSA-L
cpd00032	Oxaloacetate	C4H2O5	AraCyc:OXALACETIC_ACID;BiGG:oaa;BrachyCyc:OXALACETIC_ACID;KEGG:C00036;MetaCyc:OXALACETIC_ACID;name:2-Oxobutanedioic acid|2-Oxosuccinic acid|Oxalacetic acid|Oxaloacetate|Oxaloacetic acid|Oxosuccinic acid|keto-Oxaloacetate|keto-oxaloacetate|oxalacetate|oxalacetic acid|oxaloacetate|oxaloacetic acid	KHPXUQMNIQBQEV-UHFFFAOYSA-L
cpd00033	Glycine	C2H5NO2	AraCyc:GLY;BiGG:gly;BrachyCyc:GLY;KEGG:C00037;MetaCyc:GLY;name:Aminoacetic acid|Gly|Glycine|aminoacetic acid|gly|glycine	DHMQDGOQFOQNFH-UHFFFAOYSA-N
cpd03049	2-Hydroxyethyl-ThPP	C14H21N4O8P2S	AraCyc:2-ALPHA-HYDROXYETHYL-THPP;BiGG:2ahethmpp;CornCyc:2-ALPHA-HYDROXYETHYL-THPP;KEGG:C05125;MetaCyc:2-ALPHA-HYDROXYETHYL-THPP;name:2-(alpha-Hydroxyethyl)thiamine diphosphate|2-(alpha-hydroxyethyl)-TPP|2-(alpha-hydroxyethyl)-ThPP|2-(alpha-hydroxyethyl)thiamine diphosphate|2-Hydroxyethyl-ThPP	RRUVJGASJONMDY-UHFFFAOYSA-M
argLaspL	L-arginine-L-aspartate monomer of cyanophycin	C10H20N5O5		-
cpd03045	S-(2-Methylbutanoyl)-dihydrolipoamide	C13H25NO2S2	AlgaGEM:S_S_45__40_2_45_Methylbutanoyl_41__45_dihydrolipoamide_c;AraGEM:S_S_45__40_2_45_Methylbutanoyl_41__45_dihydrolipoamide_c;BiGG:2mbdhl;KEGG:C05118;MetaCyc:CPD-941;name:S-(2-Methylbutanoyl)-dihydrolipoamide|S-(2-methylbutanoyl)-dihydrolipoamide|S-(2-methylbutyryl)dihydrolipoamide	UFNCWFSSEGPJNL-UHFFFAOYSA-N
cpd03046	S-(3-Methylbutanoyl)-dihydrolipoamide	C13H25NO2S2	AlgaGEM:S_S_45__40_3_45_Methylbutanoyl_41__45_dihydrolipoamide_c;AraGEM:S_S_45__40_3_45_Methylbutanoyl_41__45_dihydrolipoamide_c;BiGG:3mbdhl;JP_Creinhardtii_MSB:M_3mbdhl_m;KEGG:C05119;name:S-(3-Methylbutanoyl)-dihydrolipoamide	KMUSXGCRMMQDBP-UHFFFAOYSA-N
cpd00782	Pimeloyl-CoA	C28H41N7O19P3S	AraCyc:CPD-558;BiGG:pmcoa;BrachyCyc:CPD-558;KEGG:C01063;MetaCyc:CPD-558;name:6-Carboxyhexanoyl-CoA|6-carboxyhexanoyl-CoA|Pimeloyl-CoA|pimeloyl-CoA|pimelyl-CoA	LYCRXMTYUZDUGA-UYRKPTJQSA-I
cpd11608	Peptide	C4H6N2O3R2	AlgaGEM:S_Peptide_c;AraGEM:S_Peptide_c;BiGG:pepd;KEGG:C00012;Maize_C4GEM:S_Peptide_c;name:Peptide	-
pa1819Z18111Z	1-(9Z)-octadecenoyl,2-(11Z)-octadecenoyl-sn-glycerol 3-phosphate	C39H71O8P	-	-
cpd00141	Propionate	C3H5O2	AraCyc:PROPIONATE;BiGG:ppa;BrachyCyc:PROPIONATE;KEGG:C00163;MetaCyc:PROPIONATE;name:Propanoate|Propanoic acid|Propionate|Propionate (n-C3:0)|Propionic acid|ethylformic acid|methylacetic acid|propanoate|propionate|propionic acid	XBDQKXXYIPTUBI-UHFFFAOYSA-M
cpd00142	Acetoacetate	C4H5O3	AraCyc:3-KETOBUTYRATE;BiGG:acac;BrachyCyc:3-KETOBUTYRATE;KEGG:C00164;MetaCyc:3-KETOBUTYRATE;name:3-Oxobutanoic acid|3-ketobutyrate|3-oxobutanate|3-oxobutanoic acid|3-oxobutyric acid|Acetoacetate|Acetoacetic acid|acetoacetate|acetoacetic acid|beta-Ketobutyric acid|beta-ketobutyric acid|diacetic acid|oxobutyrate	WDJHALXBUFZDSR-UHFFFAOYSA-M
cpd00143	Phenylpyruvate	C9H7O3	AraCyc:PHENYL-PYRUVATE;BiGG:phpyr;BrachyCyc:PHENYL-PYRUVATE;KEGG:C00166;MetaCyc:PHENYL-PYRUVATE;name:2-Oxo-3-phenylpropanoate|2-keto-phenyl-pyruvate|3-Phenyl-2-oxopropanoate|3-phenyl-2-oxopropanoate|Phenylpyruvate|Phenylpyruvic acid|alpha-Ketohydrocinnamic acid|alpha-ketohydrocinnamic acid|keto-Phenylpyruvate|keto-phenylpyruvate	BTNMPGBKDVTSJY-UHFFFAOYSA-M
cpd00144	UDPglucuronate	C15H19N2O18P2	AraCyc:UDP-GLUCURONATE;BiGG:udpglcur;BrachyCyc:UDP-GLUCURONATE;KEGG:C00167|G10612;MetaCyc:UDP-GLUCURONATE;name:(UDP-GlcA)1|UDP-D-glucuronate|UDP-D-glucuronic acid|UDP-alpha-D-glucuronate|UDP-glucuronate|UDP-glucuronic acid|UDPglucuronate|udp-glcua|uridine diphosphate glucuronate|uridine diphosphate glucuronic acid	HDYANYHVCAPMJV-LXQIFKJMSA-K
pa183:6:9:12	1,2-dioctadec-6-9-12-trienoyl-sn-glycerol 3-phosphate	C39H63O8P1	-	-
cpd00146	Carbamoylphosphate	CH2NO5P	AraCyc:CARBAMOYL-P;BiGG:cbp;BrachyCyc:CARBAMOYL-P;KEGG:C00169;MetaCyc:CARBAMOYL-P;name:Carbamoyl phosphate|Carbamoylphosphate|carbamoyl-P|carbamoyl-phosphate|carbamyl-phosphate	FFQKYPRQEYGKAF-UHFFFAOYSA-L
cpd00147	5-Methylthioadenosine	C11H15N5O3S	AraCyc:5-METHYLTHIOADENOSINE;BiGG:5mta;BrachyCyc:5-METHYLTHIOADENOSINE;KEGG:C00170;MetaCyc:5-METHYLTHIOADENOSINE;name:5'-Deoxy-5'-(methylthio)adenosine|5'-Methylthioadenosine|5'-S-methyl-5'-thioadenosine|5'-methylthioadenosine|5-Methylthioadenosine|MTA|Methylthioadenosine|S-Methyl-5'-thioadenosine|S-methyl-5'-thioadenosine|S-methyl-adenosine|Thiomethyladenosine|methylthioadenosine	WUUGFSXJNOTRMR-IOSLPCCCSA-N
pa1801835Z9Z12Z	1-octadecanoyl,2-(5Z,9Z,12Z)-octadecatrienoyl-sn-glycerol 3-phosphate	C39H69O8P	-	-
cpd00760	2-Methylbutyryl-CoA	C26H40N7O17P3S	AraCyc:2-METHYL-BUTYRYL-COA;BiGG:2mbcoa;BrachyCyc:2-METHYL-BUTYRYL-COA;KEGG:C01033;MetaCyc:2-METHYL-BUTYRYL-COA;name:2-Methylbutanoyl-CoA|2-Methylbutyryl-CoA|2-methylbutanoyl-CoA|2-methylbutyryl-CoA|M_2_Methyl_butyryl_CoA|S-2-methyl-butyryl-CoA|alpha-methylbutanoyl-CoA|alpha-methylbutyryl-CoA	LYNVNYDEQMMNMZ-XGXNYEOVSA-J
cpd00764	7-8-Diaminononanoate	C9H21N2O2	AraCyc:DIAMINONONANOATE;BiGG:dann;BrachyCyc:DIAMINONONANOATE;KEGG:C01037;MetaCyc:DIAMINONONANOATE;name:7,8-Diaminononanoate|7,8-diaminononanoate|7,8-diaminopelargonate|7-8-Diaminononanoate|DAPA	KCEGBPIYGIWCDH-UHFFFAOYSA-O
cpd00766	Ascorbate radical	C6H5O6	AraCyc:CPD-318;BrachyCyc:CPD-318;ChlamyCyc:CPD-318;KEGG:C01041;MetaCyc:CPD-318;name:Ascorbate radical|Monodehydroascorbate|Monodehydroascorbate radical|Semidehydroascorbic acid|ascorbyl radical|monodehydroascorbate|monodehydroascorbic acid|semidehydroascorbate|semidehydroascorbic acid	-
photon673	photon (659 to 684 nm, red)	-	-	-
cpd04809	Thioguanine	C5H5N5S	AraCyc:CPD-5721;BiGG:tgua;EcoCyc:CPD-5721;KEGG:C07648;MetaCyc:CPD-5721;name:6-mercaptoguanine|6-thioguanine|Thioguanine|thioguanine	-
cpd11469	(2E)-Dodecenoyl-[acp]	C12H21OS	AraCyc:Dodec-2-enoyl-ACPs;BiGG:tddec2eACP;BrachyCyc:Dodec-2-enoyl-ACPs;KEGG:C05758;MetaCyc:Dodec-2-enoyl-ACPs;name:(2E)-Dodecenoyl-[acp]|Dodec-2-enoyl-ACPs|a trans dodec-2-enoyl-[acp]|a trans dodec-2-enoyl-[acyl-carrier protein]|trans-Dodec-2-enoyl-[acp]|trans-Dodec-2-enoyl-[acyl-carrier protein]|trans-dodec-2-enoyl-acp	-
cpd11468	Dodecanoyl-ACP	C12H23OS	AraCyc:Dodecanoyl-ACPs;BiGG:ddcaACP;BrachyCyc:Dodecanoyl-ACPs;KEGG:C05223;MetaCyc:Dodecanoyl-ACPs;name:Dodecanoyl-ACP|Dodecanoyl-ACP (n-C12:0ACP)|Dodecanoyl-ACPs|Dodecanoyl-[acp]|Dodecanoyl-[acyl-carrier protein]|Lauroyl-[acyl-carrier protein]|a dodecanoyl-[acp]|a dodecanoyl-[acyl-carrier protein]|a lauryl-[acp]	-
cpd11465	But-2-enoyl-[acyl-carrier protein]	C4H5ORS	AlgaGEM:S_But_45_2_45_enoyl_45__91_acyl_45_carrier_32_protein_93__c|S_But_45_2_45_enoyl_45__91_acyl_45_carrier_32_protein_93__p;AraGEM:S_But_45_2_45_enoyl_45__91_acyl_45_carrier_32_protein_93__c|S_But_45_2_45_enoyl_45__91_acyl_45_carrier_32_protein_93__p;BiGG:but2eACP;JP_Creinhardtii_MSB:M_but2eACP_h;KEGG:C04246;name:But-2-enoyl-[acyl-carrier protein]	-
cpd11464	Butyryl-ACP	C4H7OS	AraCyc:Butanoyl-ACPs;BiGG:butACP;BrachyCyc:Butanoyl-ACPs;KEGG:C05745;MetaCyc:Butanoyl-ACPs;name:Butanoyl-ACPs|Butanoyl-[acp]|Butyryl-ACP|Butyryl-ACP (n-C4:0ACP)|Butyryl-[acp]|Butyryl-[acyl-carrier protein]|a butanoyl-[acp]|a butyryl-[acp]	-
cpd11467	(2E)-Tetradecenoyl-[acp]	C14H25OS	AraCyc:Tetradec-2-enoyl-ACPs;BiGG:tmrs2eACP;BrachyCyc:Tetradec-2-enoyl-ACPs;KEGG:C05760;MetaCyc:Tetradec-2-enoyl-ACPs;name:(2E)-Tetradecenoyl-[acp]|Tetradec-2-enoyl-ACPs|a trans tetradec-2-enoyl-[acp]|trans-Tetradec-2-enoyl-[acp]|trans-Tetradec-2-enoyl-[acyl-carrier protein]|trans-tetradec-2-enoyl-acp	-
cpd11466	Myristoyl-ACP	C14H27ORS	AlgaGEM:S_Tetradecanoyl_45__91_acp_93__c|S_Tetradecanoyl_45__91_acp_93__p;AraGEM:S_Tetradecanoyl_45__91_acp_93__c|S_Tetradecanoyl_45__91_acp_93__p;BiGG:myrsACP;KEGG:C05761;Maize_C4GEM:S_Tetradecanoyl_45__91_acp_93__c|S_Tetradecanoyl_45__91_acp_93__p;name:Myristoyl-ACP (n-C14:0ACP)|Myristoyl-ACP-n-C14-0ACP|Myristoyl-[acyl-carrier protein]|Tetradecanoyl-[acp]|Tetradecanoyl-[acyl-carrier protein]|te…	-
cpd11461	DNA	C15H23O13P2R3	AlgaGEM:S_DNA_c;BiGG:dna;KEGG:C00039;RiceCyc:DNA;SorghumCyc:DNA;name:(Deoxyribonucleotide)m|(Deoxyribonucleotide)n|(Deoxyribonucleotide)n+m|DNA|DNAn|DNAn+1|Deoxyribonucleic acid	-
cpd11463	Protein	C4H6N2O3R2	AlgaGEM:S_Protein_c;AraGEM:S_Protein_c;KEGG:C00017;RiceCyc:Protein;SorghumCyc:Protein;name:Protein	-
cpd00364	Chinone	C6H4O2	AlgaGEM:S_p_45_Benzoquinone_c;AraGEM:S_p_45_Benzoquinone_c;EcoCyc:P-BENZOQUINONE;KEGG:C00472;MetaCyc:P-BENZOQUINONE;name:1,4-Benzoquinone|1,4-benzoquinone|2,5-Cyclohexadiene-1,4-dione|2,5-cyclohexadiene-1,4-dione|Chinone|Quinone|chinone|p-Benzoquinone|p-benzoquinone|quinone	AZQWKYJCGOJGHM-UHFFFAOYSA-N
cpd00497	XMP	C10H11N4O9P	AraCyc:XANTHOSINE-5-PHOSPHATE;BiGG:xmp;BrachyCyc:XANTHOSINE-5-PHOSPHATE;KEGG:C00655;MetaCyc:XANTHOSINE-5-PHOSPHATE;name:(9-D-Ribosylxanthine)-5'-phosphate|(9-D-ribosylxanthine)-5'-phosphate|9-(5-phospho-beta-D-ribosyl)xanthine|XMP|Xanthosine 5'-phosphate|Xanthosine5-phosphate|Xanthylic acid|xanthosine-5'-P|xanthosine-5'-phosphate|xanthosine-5-P|xanthosine-5-phosphate	DCTLYFZHFGENCW-UUOKFMHZSA-L
cpd00367	Cytidine	C9H13N3O5	AraCyc:CYTIDINE;BiGG:cytd;BrachyCyc:CYTIDINE;KEGG:C00475;MetaCyc:CYTIDINE;name:Cytidine|cytidine	UHDGCWIWMRVCDJ-XVFCMESISA-N
cpd09796	1,2-Dihydroxy-8-carboxynaphthalene	C11H7O4	AlgaGEM:S_1_44_2_45_Dihydroxy_45_8_45_carboxynaphthalene_c;AraGEM:S_1_44_2_45_Dihydroxy_45_8_45_carboxynaphthalene_c;KEGG:C14093;Maize_C4GEM:S_1_44_2_45_Dihydroxy_45_8_45_carboxynaphthalene_c;iRS1563:M_C14093_c;name:1,2-Dihydroxy-8-carboxynaphthalene|7,8-Dihydroxy-1-naphthalenecarboxylic acid	UACHLBCIWAPMNM-UHFFFAOYSA-M
cpd00493	Pyridoxamine phosphate	C8H12N2O5P	AraCyc:PYRIDOXAMINE-5P;BiGG:pyam5p;BrachyCyc:PYRIDOXAMINE-5P;KEGG:C00647;MetaCyc:PYRIDOXAMINE-5P;name:PMP|Pyridoxamine 5'-phosphate|Pyridoxamine 5-phosphate|Pyridoxamine phosphate|pyridoxamine 5'-phosphate|pyridoxamine phosphate	ZMJGSOSNSPKHNH-UHFFFAOYSA-M
cpd00363	Ethanol	C2H6O	AraCyc:ETOH;BiGG:etoh;BrachyCyc:ETOH;KEGG:C00469;MetaCyc:ETOH;name:Dehydrated ethanol|ETOH|EtOH|Ethanol|Ethyl alcohol|Methylcarbinol|absolute alcohol|alcohol|eth|ethanol|ethyl alcohol|grain alcohol	LFQSCWFLJHTTHZ-UHFFFAOYSA-N
3hbcoa_R	(R)-3-Hydroxybutyryl-CoA	C25H38N7O18P3S	BiGG:3hbcoa_R	-
cpd00498	2-Aceto-2-hydroxybutanoate	C6H9O4	AraCyc:2-ACETO-2-HYDROXY-BUTYRATE;BiGG:2ahbut;BrachyCyc:2-ACETO-2-HYDROXY-BUTYRATE;KEGG:C00659;MetaCyc:2-ACETO-2-HYDROXY-BUTYRATE;name:2-Aceto-2-hydroxybutanoate|2-aceto-2-hydroxy-butanoate|2-aceto-2-hydroxy-butyrate|S-2-Aceto-2-hydroxybutanoate|acetohydroxybutanoate|acetohydroxybutyrate|alpha-aceto-alpha-hydroxybutyrate	-
cpfdxo22	Oxidized ferredoxin	Fe2S2X		-
cpd18004	Pheophorbide a	C35H36N4O5	AraCyc:CPD-7061;BiGG:phphbda;BrachyCyc:CPD-7061;KEGG:C18021;MetaCyc:CPD-7061;name:Pheophorbide a|pheide a|pheophorbide a	-
cdp12dgr18111Z160	CDP-1-(9Z)-octadecenoyl,2-hexadecanoyl-sn-glycerol	C46H83N3O15P2	-	-
cpd01212	Thiopurine	C5H4N4S	AlgaGEM:S_6_45_Mercaptopurin_c;AraGEM:S_6_45_Mercaptopurin_c;BiGG:6mpur;JP_Creinhardtii_MSB:M_6mpur_c|M_6mpur_e;KEGG:C01756|C02380;name:6-Mercaptopurine|Mercaptopurine|Thiopurine	GLVAUDGFNGKCSF-UHFFFAOYSA-N
cpd01210	Sitosterol	C29H50O	AraCyc:CPD-4143;BrachyCyc:CPD-4143;ChlamyCyc:CPD-4143;KEGG:C01753;MetaCyc:CPD-4143;name:Sitosterol|beta-Sitosterol|beta-sitosterol|sitosterol	KZJWDPNRJALLNS-VJSFXXLFSA-N
pg18111Z160	Phosphatidylglycerol (1-(11Z)-octadecenoyl,2-hexadecanoyl, 18:1(11Z)/16:0)	C40H77O10P	-	-
tag1801819Z1819Z	Triacylglycerol (18:0/18:1(9Z)/18:1(9Z))	C57H106O6	-	-
cpd02140	AIR	C8H13N3O7P	AraCyc:5-PHOSPHORIBOSYL-5-AMINOIMIDAZOLE;BiGG:air;BrachyCyc:5-PHOSPHORIBOSYL-5-AMINOIMIDAZOLE;KEGG:C03373;MetaCyc:5-PHOSPHORIBOSYL-5-AMINOIMIDAZOLE;name:1-(5'-Phosphoribosyl)-5-aminoimidazole|1-(5'-phosphoribosyl)-5-aminoimidazole|1-(5-Phospho-D-ribosyl)-5-aminoimidazole|1-(5-phosphoribosyl)-5-aminoimidazole|5'-Phosphoribosyl-5-aminoimidazole|5'-phosphoribosyl-5-aminoimidazole|5-Amino-1-(5-phosph…	PDACUKOKVHBVHJ-XVFCMESISA-M
pa1801819Z	1-octadecanoyl,2-(9Z)-octadecenoyl-sn-glycerol 3-phosphate	C39H73O8P	-	-
tag1819Z18111Z1819Z	Triacylglycerol (18:1(9Z)/18:1(11Z)/18:1(9Z))	C57H104O6	-	-
cpd30172	Asn(-b1)GlcNAc(4-b1)GlcNAc(4-b1)Man[(6-a1)Man](3-a1)Man	-	JP_Creinhardtii_MSB:M_asnglcnacglcnacman_DASH_LPAREN_DASH_man_DASH_RPAREN_DASH_man_c;name:Asn(-b1)GlcNAc(4-b1)GlcNAc(4-b1)Man[(6-a1)Man](3-a1)Man	-
cpd30173	protein-linked asparagine residue (N-glycosylation site)	-	JP_Creinhardtii_MSB:M_Asn_DASH_X_DASH_Ser_DASH_FSLASH_DASH_Thr_c;name:protein-linked asparagine residue (N-glycosylation site)	-
pa18111Z1819Z	1-(11Z)-octadecenoyl,2-(9Z)-octadecenoyl-sn-glycerol 3-phosphate	C39H71O8P	-	-
cpd03307	3,4-Dihydroxymandelaldehyde	C8H8O4	AraCyc:DIHYDROXYPHENYLGLYCOLALDEHYDE;BiGG:34dhmald;CornCyc:DIHYDROXYPHENYLGLYCOLALDEHYDE;KEGG:C05577;MetaCyc:DIHYDROXYPHENYLGLYCOLALDEHYDE;name:3,4-Dihydroxymandelaldehyde|3,4-Dihydroxyphenylglycolaldehyde|3,4-dihydroxymandelaldehyde|3,4-dihydroxymandelic aldehyde|3,4-dihydroxyphenylglycolaldehyde|DHMAL|DHPGALD|DOPEGAL|benzeneacetaldehyde, alpha,3,4-trihydroxy-	-
cpd03306	3,4-Dihydroxyphenylethyleneglycol	C8H10O4	AraCyc:CPD-11878;BiGG:34dhoxpeg;CornCyc:CPD-11878;KEGG:C05576;MetaCyc:CPD-11878;name:3,4-Dihydroxyphenylethyleneglycol|3,4-dihydroxyphenylethyleneglycol|3,4-dihydroxyphenylglycol|DHPG|DOPEG|dihydroxyphenylethylene glycol	-
cpd00810	Orotidylic acid	C10H10N2O11P	AraCyc:OROTIDINE-5-PHOSPHATE;BiGG:orot5p;BrachyCyc:OROTIDINE-5-PHOSPHATE;KEGG:C01103;MetaCyc:OROTIDINE-5-PHOSPHATE;name:Orotidine 5'-phosphate|Orotidine5-phosphate|Orotidylic acid|orotidine 5-phosphate|orotidine-5'-phosphate	KYOBSHFOBAOFBF-XVFCMESISA-K
cpd03303	4-Oxoglutaramate	C5H6NO4	BiGG:4ogm;JP_Creinhardtii_MSB:M_4ogm_c;KEGG:C05572;MetaCyc:4-OXOGLUTARAMATE;iRS1563:M_C05572_c;name:4-Ketoglutaramate|4-Oxoglutaramate|4-oxoglutaramate	UGKYJAWJZICPEX-UHFFFAOYSA-M
cpd27457	monovinyl protochlorophyllide a	C35H31MgN4O5	AraCyc:MONO-VINYL-PROTOCHLOROPHYLLIDE-A;BrachyCyc:MONO-VINYL-PROTOCHLOROPHYLLIDE-A;ChlamyCyc:MONO-VINYL-PROTOCHLOROPHYLLIDE-A;CornCyc:MONO-VINYL-PROTOCHLOROPHYLLIDE-A;MetaCyc:MONO-VINYL-PROTOCHLOROPHYLLIDE-A;name:monovinyl protochlorophyllide a|protochlorophyllide a	-
cpd02546	CMP-KDO	C17H24N3O15P	AraCyc:CMP-KDO;BiGG:ckdo|cmpkdo;BrachyCyc:CMP-KDO;KEGG:C04121;MetaCyc:CMP-KDO;name:CMP-2-dehydro-3-deoxy-D-octonate|CMP-3-deoxy-D-manno-octulosonate|CMP-KDO|CMP-alpha-Kdo	-
cpd02097	L-Glutamyl 5-phosphate	C5H8NO7P	AraCyc:L-GLUTAMATE-5-P;BiGG:glu5p;BrachyCyc:L-GLUTAMATE-5-P;KEGG:C03287;MetaCyc:L-GLUTAMATE-5-P;name:L-Glutamate 5-phosphate|L-Glutamyl 5-phosphate|L-gamma-glutamyl 5-phosphate|L-gamma-glutamyl-5-P|L-gamma-glutamyl-5-phosphate|L-glutamate-5-phosphate|L-glutamyl-5-phosphate	PJRXVIJAERNUIP-VKHMYHEASA-L
cpd14552	3-Keto-4-methylzymosterol	C28H44O	AraCyc:CPD-4578;BiGG:4mzym_int2;BrachyCyc:CPD-4578;KEGG:C15816;MetaCyc:CPD-4578;name:3-Keto-4-methylzymosterol|3-keto-4-methylzymosterol|4alpha-methyl-5alpha-cholesta-8,24-dien-3-one	-
cpd12072	Protein dithiol	C7H11N3O3R2S2	AlgaGEM:S_Protein_32_dithiol_c;AraGEM:S_Protein_32_dithiol_c;BiGG:protdt;JP_Creinhardtii_MSB:M_protdt_h;KEGG:C02315;name:Protein dithiol	-
cpd03232	3alpha,7alpha-Dihydroxy-5beta-24-oxocholestanoyl-CoA	C48H74N7O20P3S	AlgaGEM:S_3alpha_44_7alpha_45_Dihydroxy_45_5beta_45_24_45_oxocholestanoyl_45_CoA_c;AraGEM:S_3alpha_44_7alpha_45_Dihydroxy_45_5beta_45_24_45_oxocholestanoyl_45_CoA_c;KEGG:C05449;Maize_C4GEM:S_3alpha_44_7alpha_45_Dihydroxy_45_5beta_45_24_45_oxocholestanoyl_45_CoA_c;TS_Athaliana:met269_c;name:3alpha,7alpha-Dihydroxy-5beta-24-oxocholestanoyl-CoA	QWTJBRPOHKIMDT-MVFHLHSISA-J
cpd03230	3alpha,7alpha-Dihydroxy-5beta-cholest-24-enoyl-CoA	C48H74N7O19P3S	AlgaGEM:S_3alpha_44_7alpha_45_Dihydroxy_45_5beta_45_cholest_45_24_45_enoyl_45_CoA_c;AraGEM:S_3alpha_44_7alpha_45_Dihydroxy_45_5beta_45_cholest_45_24_45_enoyl_45_CoA_c;BiGG:dhcholoylcoa;KEGG:C05447;Maize_C4GEM:S_3alpha_44_7alpha_45_Dihydroxy_45_5beta_45_cholest_45_24_45_enoyl_45_CoA_c;name:3alpha,7alpha-Dihydroxy-5beta-cholest-24-enoyl-CoA	SEBZZAWTQNNGPK-RDYMGNODSA-J
cpd14956	Lipoyl-ACP	C8H13OS3	AlgaGEM:S_Lipoyl_45__91_acp_93__c;AraGEM:S_Lipoyl_45__91_acp_93__c;EcoCyc:Lipoyl-ACPs;KEGG:C16239;MetaCyc:Lipoyl-ACPs;name:Lipoyl-ACP|Lipoyl-ACPs|Lipoyl-[acp]|Lipoyl-[acyl carrier protein]|a lipoyl-[acp]|a lipoyl-[acyl-carrier-protein]	-
cpd14957	Apoprotein	H3NR	AlgaGEM:S_Apoprotein_c;AraGEM:S_Apoprotein_c;KEGG:C16240;iRS1563:M_C16240_c;iRS1597:C16240_c;name:Apoprotein	-
cpd14954	Protein N6-(lipoyl)lysine	C8H14NORS2	AlgaGEM:S_Protein_32_N6_45__40_lipoyl_41_lysine_c;AraGEM:S_Protein_32_N6_45__40_lipoyl_41_lysine_c;KEGG:C16237;iRS1563:M_C16237_c;iRS1597:C16237_c;name:Protein N6-(lipoyl)lysine	-
cpd02894	4-Amino-2-methyl-5-diphosphomethylpyrimidine	C6H9N3O7P2	AraCyc:AMINO-HYDROXYMETHYL-METHYLPYRIMIDINE-PP;BiGG:2mahmp;BrachyCyc:AMINO-HYDROXYMETHYL-METHYLPYRIMIDINE-PP;KEGG:C04752;MetaCyc:AMINO-HYDROXYMETHYL-METHYLPYRIMIDINE-PP;name:2-Methyl-4-amino-5-hydroxymethylpyrimidine diphosphate|2-Methyl-4-amino-5-hydroxymethylpyrimidinediphosphate|2-methyl-4-amino-5-hydroxymethylpyrimidine diphosphate|4-Amino-2-methyl-5-diphosphomethylpyrimidine|4-amino-2-methyl…	AGQJQCFEPUVXNK-UHFFFAOYSA-L
cpd02893	5'-Phosphoribosyl-4-carboxy-5-aminoimidazole	C9H12N3O9P	AraCyc:PHOSPHORIBOSYL-CARBOXY-AMINOIMIDAZOLE;BiGG:5aizc;BrachyCyc:PHOSPHORIBOSYL-CARBOXY-AMINOIMIDAZOLE;KEGG:C04751;MetaCyc:PHOSPHORIBOSYL-CARBOXY-AMINOIMIDAZOLE;name:1-(5'-Phosphoribosyl)-4-carboxy-5-aminoimidazole|1-(5'-Phosphoribosyl)-5-amino-4-carboxyimidazole|1-(5'-Phosphoribosyl)-5-amino-4-imidazolecarboxylate|1-(5'-phosphoribosyl)-4-carboxy-5-aminoimidazole|1-(5'-phosphoribosyl)-5-amino-4-…	XFVULMDJZXYMSG-ZIYNGMLESA-L
dgts18111Z1819Z	diacylglyceryl-N,N,N-trimethylhomoserine (18:1(11Z)/18:1(9Z))	C46H85NO7	-	-
cpd00134	Palmitoyl-CoA	C37H62N7O17P3S	AraCyc:PALMITYL-COA;BiGG:pmtcoa;BrachyCyc:PALMITYL-COA;KEGG:C00154;MetaCyc:PALMITYL-COA;name:Hexadecanoyl-CoA|Palmitoyl-CoA|Palmitoyl-CoA (n-C16:0CoA)|hexadecanoyl CoA|palmitoyl CoA|palmitoyl coenzyme A|palmitoyl-CoA|palmityl-CoA	MNBKLUUYKPBKDU-BBECNAHFSA-J
cp_aLG3P	1-octadec-9-12-15-trienoyl-sn-glycerol 3-phosphate	C21H35O7P1		-
cpd01966	Dimethylacryloyl-CoA	C26H38N7O17P3S	AraCyc:3-METHYL-CROTONYL-COA;BiGG:3mb2coa;BrachyCyc:3-METHYL-CROTONYL-COA;KEGG:C03069;MetaCyc:3-METHYL-CROTONYL-COA;name:3-Methylbut-2-enoyl-CoA|3-Methylcrotonoyl-CoA|3-Methylcrotonyl-CoA|3-methylbut-2-enoyl-CoA|3-methylcrotonyl-CoA|Dimethylacryloyl-CoA|beta-methylcrotonoyl-CoA	BXIPALATIYNHJN-ZMHDXICWSA-J
cdp12dgr1819Z160	CDP-1-(11Z)-octadecenoyl,2-hexadecanoyl-sn-glycerol	C46H83N3O15P2	-	-
3ketogluACPmet_ester	3-Ketoglutaryl-[acp] methyl ester	C6H7O4SR	KEGG:C20372	-
cpd00133	Nicotinamide	C6H6N2O	AraCyc:NIACINAMIDE;BiGG:ncam;BrachyCyc:NIACINAMIDE;KEGG:C00153;MetaCyc:NIACINAMIDE;name:NICO|Niacinamide|Nicotinamide|Nicotinic acid amide|Vitamin PP|niacinamide|nicotinamide|vitamin PP	DFPAKSUCGFBDDF-UHFFFAOYSA-N
cpd30354	Loroxanthin	-	JP_Creinhardtii_MSB:M_loroxan_u;name:Loroxanthin	-
cpd30350	alpha-Linolenic acid, C18:3, n-3	-	JP_Creinhardtii_MSB:M_lnlnca_c;name:alpha-Linolenic acid, C18:3, n-3	-
cpd03127	(2E)-Tetradecenoyl-CoA	C35H56N7O17P3S	AlgaGEM:S_trans_45_Tetradec_45_2_45_enoyl_45_CoA_c|S_trans_45_Tetradec_45_2_45_enoyl_45_CoA_x;BiGG:td2coa;EcoCyc:CPD0-2120;KEGG:C05273;MetaCyc:CPD0-2120;name:(2E)-Tetradecenoyl-CoA|(2E)-tetradecenoyl-CoA|trans-Tetradec-2-enoyl-CoA|trans-Tetradec-2-enoyl-CoA phosphate, n=30)|trans-tetradec-2-enoyl-CoA	MBCVYCOKMMMWLX-YYMFEJJQSA-J
cpd03126	(2E)-Hexadecenoyl-CoA	C37H60N7O17P3S	AlgaGEM:S_trans_45_Hexadec_45_2_45_enoyl_45_CoA_c|S_trans_45_Hexadec_45_2_45_enoyl_45_CoA_x;BiGG:hdd2coa;EcoCyc:CPD0-2117;KEGG:C05272;MetaCyc:CPD0-2117;name:(2E)-Hexadecenoyl-CoA|trans-2-Hexadecenoyl-CoA|trans-Hexadec-2-enoyl-CoA|trans-hexadec-2-enoyl-CoA	JUPAQFRKPHPXLD-MSHHSVQMSA-J
cpd03125	(2E)-Hexenoyl-CoA	C27H40N7O17P3S	BiGG:hx2coa;EcoCyc:CPD0-2121;KEGG:C05271;MetaCyc:CPD0-2121;PlantCyc:CPD0-2121;name:(2E)-Hexenoyl-CoA|(2E)-hexenoyl-CoA|hexenoyl-CoA|trans-2-hexenoyl-CoA|trans-Hex-2-enoyl-CoA|trans-hex-2-enoyl-CoA	OINXHIBNZUUIMR-IXUYQXAASA-J
cpd03124	Hexanoyl-CoA	C27H42N7O17P3S	AraCyc:HEXANOYL-COA;BiGG:hxcoa;EcoCyc:HEXANOYL-COA;KEGG:C05270;MetaCyc:HEXANOYL-COA;name:Hexanoyl-CoA|Hexanoyl-CoA (n-C6:0CoA)|hexanoyl-CoA|hexanoyl-coenzyme A	OEXFMSFODMQEPE-HDRQGHTBSA-J
cpd03123	3-Oxohexanoyl-CoA	C27H40N7O18P3S	AraCyc:K-HEXANOYL-COA;BiGG:3ohcoa;CornCyc:K-HEXANOYL-COA;KEGG:C05269;MetaCyc:K-HEXANOYL-COA;name:3-Ketohexanoyl-CoA|3-Oxohexanoyl-CoA|3-ketohexanoyl-CoA|3-oxohexanoyl-CoA|beta-hexanoyl-CoA|ketohexanoyl-CoA|ketohexanoyl-coenzyme-A	NFOYYXQAVVYWKV-HDRQGHTBSA-J
cpd03122	(S)-Hydroxyhexanoyl-CoA	C27H42N7O18P3S	AraCyc:OH-HEXANOYL-COA;BiGG:3hhcoa;CornCyc:OH-HEXANOYL-COA;KEGG:C05268;MetaCyc:OH-HEXANOYL-COA;name:(S)-3-Hydroxyhexanoyl-CoA|(S)-3-hydroxyhexanoyl-CoA|(S)-Hydroxyhexanoyl-CoA|3-OH-hexanoyl-CoA|OH-hexanoyl-CoA	-
cpd03121	3-Oxooctanoyl-CoA	C29H44N7O18P3S	BiGG:3oocoa;EcoCyc:CPD0-2106;KEGG:C05267;MetaCyc:CPD0-2106;PlantCyc:CPD0-2106;name:3-Oxooctanoyl-CoA|3-oxooctanoyl-CoA	WPIVBCGRGVNDDT-CECATXLMSA-J
cpd03120	(S)-Hydroxyoctanoyl-CoA	C29H46N7O18P3S	AlgaGEM:S__40_S_41__45_Hydroxyoctanoyl_45_CoA_x;BiGG:3hocoa;EcoCyc:CPD0-2224;KEGG:C05266;MetaCyc:CPD0-2224;name:(S)-3-Hydroxycapryloyl-CoA|(S)-3-Hydroxyoctanoyl-CoA|(S)-3-hydroxyoctanoyl-CoA|(S)-Hydroxyoctanoyl-CoA	-
cpd03129	(2E)-Decenoyl-CoA	C31H48N7O17P3S	AraCyc:T2-DECENOYL-COA;BiGG:dc2coa;ChlamyCyc:T2-DECENOYL-COA;KEGG:C05275;MetaCyc:T2-DECENOYL-COA;name:(2E)-Decenoyl-CoA|trans-Dec-2-enoyl-CoA|trans-delta2-decenoyl-CoA	MGNBGCRQQFMNBM-YJHHLLFWSA-J
cpd03128	Decanoyl-CoA	C31H50N7O17P3S	AraCyc:CPD-10267;BiGG:dcacoa;BrachyCyc:CPD-10267;KEGG:C05274;MetaCyc:CPD-10267;name:Decanoyl-CoA|Decanoyl-CoA (n-C10:0CoA)|decanoyl-CoA	CNKJPHSEFDPYDB-HSJNEKGZSA-J
cpd08302	4,4-Dimethyl-5alpha-cholesta-8,14,24-trien-3beta-ol	C29H46O	AraCyc:44-DIMETHYL-CHOLESTA-812-24-TRIENOL;BiGG:44mctr;BrachyCyc:44-DIMETHYL-CHOLESTA-812-24-TRIENOL;KEGG:C11455;MetaCyc:44-DIMETHYL-CHOLESTA-812-24-TRIENOL;name:17-(1,5-dimethylhex-4-enyl)-4,4,10,13-tetramethyl-2,3,4,5,6,7, 10,11,12,13,16,17-dodecahydro-1H-cyclopenta[a]phenanthren-3-ol|4,4-Dimethyl-5alpha-cholesta-8,14,24-trien-3beta-ol|4,4-dimethyl-5-alpha-cholesta-8,14,24-trien-3-beta-ol|4,4-d…	LFQXEZVYNCBVDO-PBJLWWPKSA-N
cpd08301	2-C-methyl-D-erythritol2-4-cyclodiphosphate	C5H10O9P2	AraCyc:2C-METH-D-ERYTHRITOL-CYCLODIPHOSPHATE;BiGG:2mecdp;BrachyCyc:2C-METH-D-ERYTHRITOL-CYCLODIPHOSPHATE;KEGG:C11453;MetaCyc:2C-METH-D-ERYTHRITOL-CYCLODIPHOSPHATE;name:2-C-Methyl-D-erythritol 2,4-cyclodiphosphate|2-C-methyl-D-erythritol 2,4-cyclodiphosphate|2-C-methyl-D-erythritol-2,4-cyclodiphosphate|2-C-methyl-D-erythritol2-4-cyclodiphosphate|2-c-methyl-d-erythritol-2,4-cyclodiphosphate|3-Methy…	SFRQRNJMIIUYDI-UHNVWZDZSA-L
asqdpa18111Z160	2'-O-all-cis-5,9,12-octadecatrienoyl-sulfoquinovosyldiacylglycerol (2'-18:3(5,9,12)/18:1(11Z)/16:0)	C61H107O13S	-	-
cpd00029	Acetate	C2H3O2	AraCyc:ACET;BiGG:ac;BrachyCyc:ACET;KEGG:C00033;MetaCyc:ACET;name:ACET|Acetate|Acetic acid|Ethanoic acid|Glacial acetic acid|acetate|acetic acid|ethanoic acid	QTBSBXVTEAMEQO-UHFFFAOYSA-M
cpd00028	Heme	C34H30FeN4O4	AraCyc:PROTOHEME;BiGG:pheme;BrachyCyc:PROTOHEME;KEGG:C00032;MetaCyc:PROTOHEME;name:Haem|Heme|Heme B|Protoheme|Protoheme IX|ferroprotoporphyrin IX|heme b|protoheme|protoheme IX	KABFMIBPWCXCRK-RGGAHWMASA-J
cpd00027	D-Glucose	C6H12O6	AlgaGEM:S_D_45_Glucose_c|S_Glucose_c|S_Glucose_ext_b|S_Glucose_p;AraGEM:S_D_45_Glucose_c;BiGG:glc__D;JM_Creinhardtii:GLC;KEGG:C00031|C00293;name:D-(+)-Glucose|D-Glucopyranose|D-Glucose|Dextrose|Glucose|Grape sugar	WQZGKKKJIJFFOK-GASJEMHNSA-N
cpd00026	UDP-glucose	C15H22N2O17P2	AraCyc:CPD-12575;BiGG:udpg;CornCyc:CPD-12575;KEGG:C00029|G10608;MetaCyc:CPD-12575;name:UDP-D-glucose|UDP-alpha-D-glucose|UDP-glucose|UDPglucose|Uridine diphosphate glucose	HSCJRCZFDFQWRP-JZMIEXBBSA-L
cpd00025	H2O2	H2O2	AraCyc:HYDROGEN-PEROXIDE;BiGG:h2o2;BrachyCyc:HYDROGEN-PEROXIDE;KEGG:C00027;MetaCyc:HYDROGEN-PEROXIDE;name:H2O2|Hydrogen peroxide|Hydrogenperoxide|Oxydol|hydrogen peroxide|hydroperoxide|perhydrol	MHAJPDPJQMAIIY-UHFFFAOYSA-N
cpd00024	2-Oxoglutarate	C5H4O5	AraCyc:2-KETOGLUTARATE;BiGG:akg;BrachyCyc:2-KETOGLUTARATE;KEGG:C00026;MetaCyc:2-KETOGLUTARATE;name:2-Ketoglutaric acid|2-Oxoglutarate|2-ketoglutarate|2-ketoglutaric acid|2-oxoglutarate|2-oxoglutaric acid|2-oxopentanedionate|2-oxopentanedionic acid|Oxoglutaric acid|a-ketoglutaric acid|alpha-Ketoglutaric acid|alpha-ketoglutarate|alpha-ketoglutaric acid|alpha-oxoglutarate|ketoglutarate	KPGXRSRHYNQIFN-UHFFFAOYSA-L
cpd00023	L-Glutamate	C5H8NO4	AraCyc:GLT;BiGG:glu__L;BrachyCyc:GLT;KEGG:C00025;MetaCyc:GLT;name:1-amino-propane-1,3-dicarboxylic acid|2-aminopentanedioic acid|GLU|Glutamate|Glutaminic acid|L-Glutamate|L-Glutamic acid|L-Glutaminic acid|L-glu|L-glutamate|L-glutamic acid|alpha-aminoglutaric acid|glt|glu|glut|glutacid|glutamate|glutaminic acid	WHUUTDBJXJRKMK-VKHMYHEASA-M
cpd00022	Acetyl-CoA	C23H34N7O17P3S	AraCyc:ACETYL-COA;BiGG:accoa;BrachyCyc:ACETYL-COA;KEGG:C00024;MetaCyc:ACETYL-COA;name:Acetyl coenzyme A|Acetyl-CoA|ac-CoA|ac-S-CoA|acetyl coenzyme-A|acetyl-CoA|acetyl-S-CoA|acetylcoenzyme-A	ZSLZBFCDCINBPY-ZSJPKINUSA-J
cpd00020	Pyruvate	C3H3O3	AraCyc:PYRUVATE;BiGG:pyr;BrachyCyc:PYRUVATE;KEGG:C00022;MetaCyc:PYRUVATE;name:2-Oxopropanoate|2-Oxopropanoic acid|2-oxo-propionic acid|2-oxopropanoate|2-oxopropanoic acid|BTS|Pyroracemic acid|Pyruvate|Pyruvic acid|acetylformic acid|alpha-ketopropionic acid|pyroracemic acid|pyruvate|pyruvic acid	LCTONWCANYUPML-UHFFFAOYSA-M
cpd03059	16alpha-Hydroxydehydroepiandrosterone	C19H28O3	AlgaGEM:S_16alpha_45_Hydroxydehydroepiandrosterone_c;AraGEM:S_16alpha_45_Hydroxydehydroepiandrosterone_c;KEGG:C05139;Maize_C4GEM:S_16alpha_45_Hydroxydehydroepiandrosterone_c;iRS1563:M_C05139_c;name:16alpha-Hydroxydehydroepiandrosterone|5-Androstene-3beta,16alpha-diol-17-one	QQIVKFZWLZJXJT-DNKQKWOHSA-N
cpd03052	Imidazole acetaldehyde	C5H6N2O	AraCyc:IMIDAZOLE_ACETALDEHYDE;BiGG:im4act;BrachyCyc:IMIDAZOLE_ACETALDEHYDE;KEGG:C05130;MetaCyc:IMIDAZOLE_ACETALDEHYDE;name:(imidazol-4-yl)acetaldehyde|Imidazole acetaldehyde|Imidazole-4-acetaldehyde|imidazole acetaldehyde	MQSRGWNVEZRLDK-UHFFFAOYSA-N
cpd03375	3-Hydroxypropanoyl-CoA	C24H36N7O18P3S	AraCyc:3-HYDROXY-PROPIONYL-COA;BiGG:3hpcoa;BrachyCyc:3-HYDROXY-PROPIONYL-COA;KEGG:C05668;MetaCyc:3-HYDROXY-PROPIONYL-COA;name:3-Hydroxypropanoyl coenzymeA|3-Hydroxypropanoyl-CoA|3-Hydroxypropionyl coenzyme A|3-Hydroxypropionyl-CoA|3-hydroxypropanoyl coenzymeA|3-hydroxypropanoyl-CoA|3-hydroxypropionyl-CoA|3-hydroxypropionyl-coenzyme A|beta-Hydroxypropionyl-CoA	BERBFZCUSMQABM-IEXPHMLFSA-J
cpd00794	TRHL	C12H22O11	AraCyc:TREHALOSE;BiGG:tre;BrachyCyc:TREHALOSE;KEGG:C01083|G00293|G09275|G11546;MetaCyc:TREHALOSE;name:D-Trehalose|D-trehalose|TRHL|Trehalose|alpha,alpha'-Trehalose|alpha,alpha-Trehalose|alpha,alpha-trehalose|alpha-D-glucopyranosyl-alpha-D-glucopyranoside|trehalose	HDTRYLNUVZCQOY-LIZSDCNHSA-N
cp_DaLGl	1,2-Diacyl-sn-glycerol (dioctadec-9-12-15-trienoyl, n-C18:3)	C39H64O5		-
cpd00791	ProtoporphyrinogenIX	C34H38N4O4	AraCyc:PROTOPORPHYRINOGEN;BiGG:pppg9;BrachyCyc:PROTOPORPHYRINOGEN;KEGG:C01079;MetaCyc:PROTOPORPHYRINOGEN;name:21H,23H-Porphine-2,18-dipropanoic acid, 7,12-diethenyl-5,10,15,20,22,24-hexahydro-3,8,13,17-tetramethyl-|Protoporphyrinogen IX|ProtoporphyrinogenIX|protoporphyrinogen|protoporphyrinogen IX	UHSGPDMIQQYNAX-UHFFFAOYSA-L
cpd00790	O-Acetyl-L-homoserine	C6H11NO4	BiGG:achms;ChlamyCyc:CPD-667;EcoCyc:CPD-667;KEGG:C01077|C05700;MetaCyc:CPD-667;name:O-Acetyl-L-homoserine|O-Acetylhomoserine|O-acetyl-L-homoserine|O-acetylhomoserine|acetylhomoserine	FCXZBWSIAGGPCB-YFKPBYRVSA-N
cpd00793	Thiamine phosphate	C12H17N4O4PS	AraCyc:THIAMINE-P;BiGG:thmmp;BrachyCyc:THIAMINE-P;KEGG:C01081;MetaCyc:THIAMINE-P;name:TMP|ThP|Thiamin monophosphate|Thiamin phosphate|Thiamine monophosphate|Thiamine phosphate|Thiaminmonophosphate|thiamin monophosphate|thiamin phosphate|thiamin-P|thiamine monophosphate|thiamine-Pi|thiamine-phosphate	HZSAJDVWZRBGIF-UHFFFAOYSA-N
12dgr16018111Z	1,2-Diacyl-sn-glycerol (1-hexadecanoyl,2-(11Z)-octadecenoyl, 16:0/18:1(11Z))	C37H70O5	-	-
cpd00150	HCN	CHN	AlgaGEM:S_Cyanide_c;AraGEM:S_Cyanide_c;BiGG:cyan;KEGG:C00177;Maize_C4GEM:S_Cyanide_c;name:CN-|Cyanide|Cyanide ion|Cyano|Prussiate	LELOWRISYMNNSU-UHFFFAOYSA-N
cpd00157	Glycerone	C3H6O3	AraCyc:DIHYDROXYACETONE;BiGG:dha;BrachyCyc:DIHYDROXYACETONE;KEGG:C00184;MetaCyc:DIHYDROXYACETONE;name:1,3-Dihydroxy-2-propanone|1,3-Dihydroxyacetone|1,3-Dihydroxypropan-2-one|1,3-dihydroxyacetone|Dihydroxyacetone|Glycerone|dihydroxy-acetone|dihydroxyacetone|glycerone	RXKJFZQQPQGTFL-UHFFFAOYSA-N
cpd00156	L-Valine	C5H11NO2	AraCyc:VAL;BiGG:val__L;BrachyCyc:VAL;KEGG:C00183;MetaCyc:VAL;name:2-Amino-3-methylbutyric acid|L-Valine|L-valine|val|valine	KZSNJWFQEVHDMF-BYPYZUCNSA-N
cpd00154	Xylose	C5H10O5	AlgaGEM:S_D_45_Xylose_c;AraGEM:S_D_45_Xylose_c;BiGG:xyl__D;KEGG:C00181;Maize_C4GEM:S_D_45_Xylose_c;name:D-(+)-Xylose|D-Xylose|Wood sugar	SRBFZHDQGSBBOR-IOVATXLUSA-N
cpd00159	L-Lactate	C3H5O3	AraCyc:L-LACTATE;BiGG:lac__L;BrachyCyc:L-LACTATE;KEGG:C00186;MetaCyc:L-LACTATE;name:(S)-Lactate|(S)-lactate|L(+)-lactate|L-Lactate|L-Lactic acid|L-lactate|LCTT	JVTAAEKCZFNVCJ-REOHCLBHSA-M
cpd00778	2,5-Dihydroxypyridine	C5H5NO2	AlgaGEM:S_2_44_5_45_Dihydroxypyridine_c;BiGG:dhpyr;ChlamyCyc:2-5-DIHYDROXYPYRIDINE;KEGG:C01059;MetaCyc:2-5-DIHYDROXYPYRIDINE;name:2(1H)-pyridinone, 5-hydroxy-|2,5-Dihydroxypyridine|2,5-dihydroxypyridine	CHGPEDOMXOLANF-UHFFFAOYSA-N
p3h5c	L-1-Pyrroline-3-hydroxy-5-carboxylate	C5H7NO3	KEGG:C04281	-
cpd00776	Squalene 2,3-oxide	C30H50O	AraCyc:EPOXYSQUALENE;BiGG:Ssq23epx;BrachyCyc:EPOXYSQUALENE;KEGG:C01054;MetaCyc:EPOXYSQUALENE;name:(3S)-2,3-Epoxy-2,3-dihydrosqualene|(3S)-2,3-epoxy-2,3-dihydrosqualene|(3S)-2,3-epoxysqualene|(S)-2,3-Epoxysqualene|(S)-Squalene-2,3-epoxide|(S)-squalene-2,3-epoxide|2,3-EDSQ|2,3-Oxidosqualene|2,3-epoxisqualene|2,3-oxidosqualene|Squalene 2,3-epoxide|Squalene 2,3-oxide|oxidosqualene|squalene 2,3-epoxid…	QYIMSPSDBYKPPY-RSKUXYSASA-N
cpd00774	UroporphyrinogenIII	C40H36N4O16	AraCyc:UROPORPHYRINOGEN-III;BiGG:uppg3;BrachyCyc:UROPORPHYRINOGEN-III;KEGG:C01051;MetaCyc:UROPORPHYRINOGEN-III;name:Uroporphyrinogen III|UroporphyrinogenIII|uroporphyrinogen III|uroporphyrinogen-III|uroporphyrinogen-iii	HUHWZXWWOFSFKF-UHFFFAOYSA-F
cpd11490	3-oxooctanoyl-acp	C8H13O2S	AraCyc:3-Oxo-octanoyl-ACPs;BiGG:3ooctACP;BrachyCyc:3-Oxo-octanoyl-ACPs;KEGG:C05750;MetaCyc:3-Oxo-octanoyl-ACPs;name:3-Oxo-octanoyl-ACPs|3-Oxooctanoyl-[acp]|3-Oxooctanoyl-[acyl-carrier protein]|3-oxooctanoyl-acp|a 3-oxo-octanoyl-[acp]	-
cpd11491	3-oxotetradecanoyl-acp	C14H25O2S	AraCyc:3-oxo-myristoyl-ACPs;BiGG:3omrsACP;BrachyCyc:3-oxo-myristoyl-ACPs;KEGG:C05759;MetaCyc:3-oxo-myristoyl-ACPs;name:3-Oxotetradecanoyl-[acp]|3-Oxotetradecanoyl-[acyl-carrier protein]|3-oxo-myristoyl-ACPs|3-oxotetradecanoyl-acp|a 3-keto-myristoyl-[acp]|a 3-oxo-myristoyl-[acp]|a 3-oxo-tetradecanoyl-[acp]|a 3-oxo-tetradecanoyl-[acyl-carrier protein]	-
cpd11492	Malonyl-acyl-carrierprotein-	C3H2O3S	AraCyc:MALONYL-ACP;BiGG:malACP;BrachyCyc:MALONYL-ACP;KEGG:C01209;MetaCyc:MALONYL-ACP;name:MALONYL-ACP|Malonyl-[acp]|Malonyl-[acyl-carrier protein]|Malonyl-acyl-carrierprotein-|a malonyl-[acp]|malonyl-S-ACP|malonyl-[acyl-carrier protein]|malonyl-acyl-carrier-protein	-
cpd11493	ACP	HS	AraCyc:ACP;BiGG:ACP;BrachyCyc:ACP;KEGG:C00229;MetaCyc:ACP;name:ACP|ACP-SH|AcpP|Acyl-carrier protein|Holo-[acyl-carrie-protein]|Holo-[acyl-carrier protein]|[Acyl-carrier protein]|[acyl-carrier protein]|a holo-[acp]|acyl carrier protein|acylcarrierprotein|holo-[acyl-carrier protein]	-
cpd11494	Acetyl-ACP	C2H3OS	AraCyc:ACETYL-ACP;BiGG:acACP;BrachyCyc:ACETYL-ACP;KEGG:C03939;MetaCyc:ACETYL-ACP;name:ACETYL-ACP|Acetyl-ACP|Acetyl-[acyl-carrier protein]|acetyl-[acyl-carrier protein]|acetylacylcarrier-protein|an acetyl-[acp]	-
cpd00481	Isobutyryl-CoA	C25H38N7O17P3S	AraCyc:ISOBUTYRYL-COA;BiGG:ibcoa;BrachyCyc:ISOBUTYRYL-COA;KEGG:C00630;MetaCyc:ISOBUTYRYL-COA;name:2-Methylpropanoyl-CoA|2-Methylpropionyl-CoA|2-methylpropanoyl-CoA|2-methylpropionyl-CoA|Isobutyryl-CoA|M_Isobutyryl_CoA|S-(2-methylpropanoyl)-CoA|isobutanoyl-CoA|isobutyryl-CoA|isobutyryl-coenzyme A	AEWHYWSPVRZHCT-NDZSKPAWSA-J
cpfdxr22	Reduced ferredoxin	Fe2S2X		-
cpd00483	3-Hydroxyanthranilate	C7H6NO3	BiGG:3hanthrn;ChlamyCyc:3-HYDROXY-ANTHRANILATE;CornCyc:3-HYDROXY-ANTHRANILATE;KEGG:C00632;MetaCyc:3-HYDROXY-ANTHRANILATE;name:2-amino-3-hydroxybenzoate|3-Hydroxyanthranilate|3-Hydroxyanthranilic acid|3-hydroxyanthranilate|3-hydroxyanthranilic acid	WJXSWCUQABXPFS-UHFFFAOYSA-M
cpd00482	2-Phospho-D-glycerate	C3H4O7P	AraCyc:2-PG;BiGG:2pg;BrachyCyc:2-PG;KEGG:C00631;MetaCyc:2-PG;name:2-P-D-glycerate|2-Phospho-(R)-glycerate|2-Phospho-D-glycerate|2-phospho-(D)-glycerate|2-phospho-(R)-glycerate|2-phospho-D-glycerate|2-phospho-D-glyceric acid|D-2-phosphoglycerate|D-Glycerate 2-phosphate|D-Glycerate2-phosphate	GXIURPTVHJPJLF-UWTATZPHSA-K
cpd00485	D-Mannose1-phosphate	C6H11O9P	AraCyc:MANNOSE-1P;BiGG:man1p;BrachyCyc:MANNOSE-1P;KEGG:C00636;MetaCyc:MANNOSE-1P;name:D-Mannose 1-phosphate|D-Mannose1-phosphate|D-mannose-1-phosphate|alpha-D-Mannose 1-phosphate|alpha-D-mannose 1-phosphate|mannose-1-P|mannose-1-phosphate	HXXFSFRBOHSIMQ-RWOPYEJCSA-L
cpd00484	p-Hydroxybenzaldehyde	C7H6O2	AraCyc:4-HYDROXYBENZALDEHYDE;BiGG:4hbald;CornCyc:4-HYDROXYBENZALDEHYDE;KEGG:C00633;MetaCyc:4-HYDROXYBENZALDEHYDE;name:4-Hydroxybenzaldehyde|4-hydroxybenzaldehyde|p-Hydroxybenzaldehyde	RGHHSNMVTDWUBI-UHFFFAOYSA-N
cpd00486	Indoleacetaldehyde	C10H9NO	AraCyc:INDOLE_ACETALDEHYDE;BiGG:id3acald;BrachyCyc:INDOLE_ACETALDEHYDE;KEGG:C00637;MetaCyc:INDOLE_ACETALDEHYDE;name:(indol-3-yl)acetaldehyde|1H-indole-3-acetaldehyde|2-(Indol-3-yl)acetaldehyde|2-(indol-3-yl)acetaldehyde|Indole-3-acetaldehyde|Indoleacetaldehyde|indol-3-acetaldehyde|indole acetaldehyde|indole-3-acetaldehyde	WHOOUMGHGSPMGR-UHFFFAOYSA-N
cpd01772	Succinylbenzoate	C11H8O5	AraCyc:O-SUCCINYLBENZOATE;BiGG:sucbz;BrachyCyc:O-SUCCINYLBENZOATE;KEGG:C02730;MetaCyc:O-SUCCINYLBENZOATE;name:2-Succinylbenzoate|2-succinyl-benzoate|2-succinylbenzoate|4-(2-carboxyphenyl)-4-oxobutanoate|Succinylbenzoate|o-Succinylbenzoate|o-succinyl-benzoate|o-succinylbenzoate	YIVWQNVQRXFZJB-UHFFFAOYSA-L
cpd00374	Tyramine	C8H12NO	AraCyc:TYRAMINE;BiGG:tym;BrachyCyc:TYRAMINE;KEGG:C00483;MetaCyc:TYRAMINE;name:2-(p-Hydroxyphenyl)ethylamine|2-(p-hydroxyphenyl)ethylamine|4-(2-aminoethyl)phenol|Tyramine|p-hydroxyphenethylamine|tyramine|tyrosamine	DZGWFCGJZKJUFP-UHFFFAOYSA-O
cpd01775	Phosphoribosyl-ATP	C15H20N5O20P4	AraCyc:PHOSPHORIBOSYL-ATP;BiGG:prbatp;BrachyCyc:PHOSPHORIBOSYL-ATP;KEGG:C02739;MetaCyc:PHOSPHORIBOSYL-ATP;name:1-(5-Phospho-D-ribosyl)-ATP|1-(5-Phospho-beta-D-ribosyl)-ATP|1-(5-Phosphoribosyl)-ATP|1-(5-phospho-D-ribosyl)-ATP|5-phosphoribosyl-ATP|N1-(5-Phospho-D-ribosyl)-ATP|N1-(5-phospho-D-ribosyl)-ATP|Phosphoribosyl-ATP|phosphoribosyl-ATP	-
cpd01777	Phosphoribosyl-AMP	C15H19N5O14P2	AraCyc:PHOSPHORIBOSYL-AMP;BiGG:prbamp;BrachyCyc:PHOSPHORIBOSYL-AMP;KEGG:C02741;MetaCyc:PHOSPHORIBOSYL-AMP;name:1-(5-Phospho-beta-D-ribosyl)-AMP|1-(5-Phosphoribosyl)-AMP|1-(5-phospho-D-ribosyl)-AMP|1-(5-phosphoribosyl)-AMP|5-phosphoribosyl-AMP|N-(5'-phospho-D-ribosyl)-AMP|N-(5-phospho-D-ribosyl)-AMP|N1-(5-Phospho-D-ribosyl)-AMP|N1-(5-phospho-D-ribosyl)-AMP|Phosphoribosyl-AMP|phosphoribosyl-AMP	-
tag16018111Z1835Z9Z12Z	Triacylglycerol (16:0/18:1(11Z)/18:3(5Z,9Z,12Z))	C55H98O6	-	-
cpd11255	1,2-dihydroxy-3-keto-5-methylthiopentene	C6H10O3S	AraCyc:CPD-85;BiGG:dhmtp;BrachyCyc:CPD-85;KEGG:C15606;MetaCyc:CPD-85;name:1,2-Dihydroxy-5-(methylthio)pent-1-en-3-one|1,2-dihydroxy-3-keto-5-methylthiopentane|1,2-dihydroxy-3-keto-5-methylthiopentene|1,2-dihydroxy-3-keto-5-methylthiopentene anion|1,2-dihydroxy-5-(methylthio)pent-1-en-3-one|acireductone	CILXJJLQPTUUSS-XQRVVYSFSA-N
cpd05274	Palmitoleic acid	C16H29O2	AraCyc:CPD-9245;BiGG:hdcea;BrachyCyc:CPD-9245;KEGG:C08362;MetaCyc:CPD-9245;name:(9Z)-Hexadecenoic acid|Palmitoleic acid|cis-9-Hexadecenoic acid|palmitoleate|palmitoleic acid|palmitoleic acid (16:1delta9)	SECPZKHBENQXJG-FPLPWBNLSA-M
cpd00378	Formamide	CH3NO	AraCyc:FORMAMIDE;BiGG:frmd;ChlamyCyc:FORMAMIDE;KEGG:C00488;MetaCyc:FORMAMIDE;name:Formamide|Methanamide|carbamaldehyde|formamide	ZHNUHDYFZUAESO-UHFFFAOYSA-N
cpd11920	tRNA(Pro)	C10H12N5O3R	AlgaGEM:S_tRNA_40_Pro_41__c;AraGEM:S_tRNA_40_Pro_41__c;BiGG:trnapro;JP_Creinhardtii_MSB:M_trnapro_c;KEGG:C01649;name:tRNA(Pro)	-
cpd11921	tRNA(Ser)	C10H12N5O3R	AlgaGEM:S_tRNA_40_Ser_41__c;AraGEM:S_tRNA_40_Ser_41__c;BiGG:trnaser;JP_Creinhardtii_MSB:M_trnaser_c;KEGG:C01650;name:tRNA(Ser)	-
cpd11922	tRNA(Thr)	C10H12N5O3R	AlgaGEM:S_tRNA_40_Thr_41__c;AraGEM:S_tRNA_40_Thr_41__c;BiGG:trnathr;JP_Creinhardtii_MSB:M_trnathr_c|M_trnathr_m;KEGG:C01651;name:tRNA(Thr)	-
cpd11923	tRNA(Trp)	C10H12N5O3R	AlgaGEM:S_tRNA_40_Trp_41__c;AraGEM:S_tRNA_40_Trp_41__c;BiGG:trnatrp;JP_Creinhardtii_MSB:M_trnatrp_c;KEGG:C01652;name:tRNA(Trp)	-
cpd11924	tRNA(Val)	C10H12N5O3R	AlgaGEM:S_tRNA_40_Val_41__c;AraGEM:S_tRNA_40_Val_41__c;BiGG:trnaval;JP_Creinhardtii_MSB:M_trnaval_c|M_trnaval_h;KEGG:C01653;name:tRNA(Val)	-
dgts18111Z1835Z9Z12Z	diacylglyceryl-N,N,N-trimethylhomoserine (18:1(11Z)/18:3(5Z,9Z,12Z))	C46H81NO7	-	-
epmeACP	Enoylpimeloyl-[acyl-carrier protein] methyl ester	C8H10O3SR	BiGG:epmeACP	-
cpd21480	2-(2-Carboxy-4-methylthiazol-5-yl)ethyl phosphate	C7H7NO6PS	AraCyc:CPD-13576;CornCyc:CPD-13576;KEGG:C20247;MetaCyc:CPD-13576;name:2-(2-Carboxy-4-methylthiazol-5-yl)ethyl phosphate|2-(2-carboxy-4-methylthiazol-5-yl)ethyl phosphate|4-Methyl-5-[2-(phosphonooxy)ethyl]-1,3-thiazole-2-carboxylate|cThz-P	XWECMAHAKFWYNV-UHFFFAOYSA-K
1agpe18111Z	1-Acyl-sn-glycero-3-phosphoethanolamine (18:1(11Z))	C23H46NO7P	-	-
cpd27180	Glutaryl-ACP-methyl-esters	C20H34N3O11PS	AraCyc:Glutaryl-ACP-methyl-esters;CornCyc:Glutaryl-ACP-methyl-esters;EcoCyc:Glutaryl-ACP-methyl-esters;KEGG:C20375;MetaCyc:Glutaryl-ACP-methyl-esters;name:Glutaryl-ACP-methyl-esters|Glutaryl-[acp] methyl ester|Glutaryl-[acyl-carrier protein] methyl ester|a glutaryl-[acp] methyl ester	-
cpd00579	Serotonin	C10H13N2O	BiGG:srtn;BrachyCyc:SEROTONIN;CornCyc:SEROTONIN;KEGG:C00780;MetaCyc:SEROTONIN;name:3-(2-Aminoethyl)-1H-indol-5-ol|3-(2-aminoethyl)-1H-indol-5-ol|5-HT|5-Hydroxytryptamine|5-hydroxytryptamine|Enteramine|Serotonin|enteramine|hydroxytryptamine|serotonin|thrombocytin|thrombotonin	QZAYGJVTTNCVMB-UHFFFAOYSA-O
cpd15565	L-Seryl-tRNA(Sec)	C18H29NO18P2R3	BiGG:sertrna_sec;JP_Creinhardtii_MSB:M_sertrna_DASH_LPAREN_DASH_sec_DASH_RPAREN_m;KEGG:C06481;iAF1260:sertrna-sec;iMA945:sertrna(sec);name:L-Seryl-tRNA(Sec)	-
pgp18111Z160	Phosphatidylglycerophosphate (1-(11Z)-octadecenoyl,2-hexadecanoyl, 18:1(11Z)/16:0)	C40H78O13P2	-	-
dgdg1829Z12Z1617Z	Digalactosyldiacylglycerol (1-(9Z,12Z)-octadecadienoyl,2-(7Z)-hexadecenoyl, 18:2(9Z,12Z)/16:1(7Z))	C49H86O15	-	-
cpd01420	beta-Carotene	C40H56	AraCyc:CPD1F-129;BiGG:caro;BrachyCyc:CPD1F-129;KEGG:C02094;MetaCyc:CPD1F-129;name:all-trans-beta-Carotene|beta-Carotene|beta-carotene	OENHQHLEOONYIE-JLTXGRSLSA-N
cpd11609	A	H2NR	AlgaGEM:S_Acceptor_c;AraGEM:S_Acceptor_c;KEGG:C00028;Maize_C4GEM:S_Acceptor_c;iRS1563:M_C00028_c|M_C00028_p;name:A|Acceptor|Hydrogen-acceptor|Oxidized donor	-
cpd01710	2-Isopropylmaleate	C7H8O4	AraCyc:CPD-9451;BiGG:2ippm;BrachyCyc:CPD-9451;KEGG:C02631;MetaCyc:CPD-9451;name:2-Isopropylmaleate|2-isopropylmaleate|2-isopropylmaleic acid|beta-Isopropylmaleate|beta-isopropylmaleate	NJMGRJLQRLFQQX-HYXAFXHYSA-L
cpd02979	phosphoribosylformiminoaicar-phosphate	C15H21N5O15P2	AraCyc:PHOSPHORIBOSYL-FORMIMINO-AICAR-P;BiGG:prfp;BrachyCyc:PHOSPHORIBOSYL-FORMIMINO-AICAR-P;KEGG:C04896;MetaCyc:PHOSPHORIBOSYL-FORMIMINO-AICAR-P;name:1-(5-Phospho-beta-D-ribosyl)-5-[(5-phospho-beta-D-ribosylamino)methylideneamino]imidazole-4-carboxamide|1-(5-Phosphoribosyl)-5-[(5- phosphoribosylamino)methylideneamino]imidazole-4-carboxamide|1-(5-Phosphoribosyl)-5-[(5-phosphoribosylamino)methylid…	QOUSHGMTBIIAHR-KEOHHSTQSA-J
cpd02152	L-Argininosuccinate	C10H17N4O6	AraCyc:L-ARGININO-SUCCINATE;BiGG:argsuc;BrachyCyc:L-ARGININO-SUCCINATE;KEGG:C03406;MetaCyc:L-ARGININO-SUCCINATE;name:2-(Nomega-L-Arginino)succinate|L-Argininosuccinate|L-Argininosuccinic acid|L-Arginosuccinic acid|L-arginino-succinate|N-(L-Arginino)succinate|N-(L-arginino)-succinate|N-omega-(L-Arginino)succinate|arginino-succinate|l-arginino-succinate	-
cpd12713	e-	-	AraCyc:E-;BrachyCyc:E-;ChlamyCyc:E-;KEGG:C05359;MetaCyc:E-;name:E-|Electron|e-|electron	-
dgts18111Z1829Z12Z	diacylglyceryl-N,N,N-trimethylhomoserine (18:1(11Z)/18:2(9Z,12Z))	C46H83NO7	-	-
cpd29770	G00013	-	AlgaGEM:S_G00013_c;AraGEM:S_G00013_c;Maize_C4GEM:S_G00013_c;name:G00013	-
cpd00809	O-Phospho-L-homoserine	C4H8NO6P	AraCyc:O-PHOSPHO-L-HOMOSERINE;BiGG:phom;BrachyCyc:O-PHOSPHO-L-HOMOSERINE;KEGG:C01102;MetaCyc:O-PHOSPHO-L-HOMOSERINE;name:O-Phospho-L-homoserine|O-phospho-L-homoserine|o-phosphohomoserine	FXDNYOANAXWZHG-VKHMYHEASA-L
cpd00807	L-histidinol-phosphate	C6H11N3O4P	AraCyc:L-HISTIDINOL-P;BiGG:hisp;BrachyCyc:L-HISTIDINOL-P;KEGG:C01100;MetaCyc:L-HISTIDINOL-P;name:L-Histidinol phosphate|L-histidinol-p|L-histidinol-phosphate|histidinol-P|histidinol-phosphate	CWNDERHTHMWBSI-YFKPBYRVSA-M
cpd00800	8-Amino-7-oxononanoate	C9H17NO3	AraCyc:8-AMINO-7-OXONONANOATE;BiGG:8aonn;BrachyCyc:8-AMINO-7-OXONONANOATE;KEGG:C01092;MetaCyc:8-AMINO-7-OXONONANOATE;name:7-KAP|7-keto-8-aminopelargonate|8-Amino-7-oxononanoate|8-Amino-7-oxononanoic acid|8-amino-7-oxononanoate|KAPA	GUAHPAJOXVYFON-UHFFFAOYSA-N
4hproara_aragalara_gal	Hyp(4-b1)Ara[(2-b1)Ara(2-a1)Gal(2-b1)Ara](3-a1)Gal	C32H53NO25	SEED:cpd30116	-
cpd02552	n-acetylglutamyl-phosphate	C7H9NO8P	AraCyc:N-ACETYL-GLUTAMYL-P;BiGG:acg5p;BrachyCyc:N-ACETYL-GLUTAMYL-P;KEGG:C04133;MetaCyc:N-ACETYL-GLUTAMYL-P;name:N-Acetyl-L-glutamate 5-phosphate|N-Acetyl-L-glutamyl 5-phosphate|N-acetyl-5-glutamyl phosphate|N-acetyl-L-glutamate-5-phosphate|N-acetyl-glutamyl-P|N-acetyl-glutamyl-phosphate|N-acetylglutamyl-P|N-acetylglutamyl-phosphate|n-acetylglutamyl-phosphate	FCVIHFVSXHOPSW-YFKPBYRVSA-K
cpd02555	Tetrahydropteroyltri-L-glutamate	C29H33N9O12	BiGG:hpglu|thglu;KEGG:C04144;MetaCyc:CPD-9021;PlantCyc:CPD-9021;SoyCyc:CPD-9021;name:(6S)-H4PteGlu3|Tetrahydropteroyltri-L-glutamate|tetrahydropteroyltriglutamate	-
cpd02085	beta-D-Fructose 2-phosphate	C6H11O9P	BiGG:f2p;JP_Creinhardtii_MSB:M_f2p_h;KEGG:C03267;MetaCyc:FRUCTOSE-2-PHOSPHATE;name:beta-D-Fructofuranose 2-phosphate|beta-D-Fructose 2-phosphate|beta-D-fructofuranose 2-phosphate|beta-D-fructose-2-phosphate	PMTUDJVZIGZBIX-ZXXMMSQZSA-L
cpd02083	CoproporphyrinogenIII	C36H40N4O8	AraCyc:COPROPORPHYRINOGEN_III;BiGG:cpppg3;BrachyCyc:COPROPORPHYRINOGEN_III;KEGG:C03263;MetaCyc:COPROPORPHYRINOGEN_III;name:Coproporphyrinogen III|CoproporphyrinogenIII|coproporphyrinogen III	NIUVHXTXUXOFEB-UHFFFAOYSA-J
cpd00145	Hydroxypyruvate	C3H3O4	AraCyc:OH-PYR;BiGG:hpyr;BrachyCyc:OH-PYR;KEGG:C00168;MetaCyc:OH-PYR;name:3-Hydroxypyruvate|3-Hydroxypyruvic acid|3-hydroxypyruvate|Hydroxypyruvate|Hydroxypyruvic acid|OH-pyr|OH-pyruvate|beta-hydroxypyruvate|hydroxypyruvate	HHDDCCUIIUWNGJ-UHFFFAOYSA-M
cpd30297	PP-Dol(-a1)GlcNAc(4-b1)GlcNAc(4-b1)Man[(6-a1)Man(3-a1)Man](3-a1)Man(2-a1)Man(2-a1)Man	-	JP_Creinhardtii_MSB:M_doldpglcnacglcnacman_DASH_LPAREN_DASH_manman_DASH_RPAREN_DASH_manmanman_c;name:PP-Dol(-a1)GlcNAc(4-b1)GlcNAc(4-b1)Man[(6-a1)Man(3-a1)Man](3-a1)Man(2-a1)Man(2-a1)Man	-
cpd30296	PP-Dol(-a1)GlcNAc(4-b1)GlcNAc(4-b1)Man[(6-a1)Man(3-a1)Man(2-a1)Man](3-a1)Man(2-a1)Man(2-a1)Man	-	JP_Creinhardtii_MSB:M_doldpglcnacglcnacman_DASH_LPAREN_DASH_manmanman_DASH_RPAREN_DASH_manmanman_c;name:PP-Dol(-a1)GlcNAc(4-b1)GlcNAc(4-b1)Man[(6-a1)Man(3-a1)Man(2-a1)Man](3-a1)Man(2-a1)Man(2-a1)Man	-
cpd30295	PP-Dol(-a1)GlcNAc(4-b1)GlcNAc(4-b1)Man[(6-a1)Man[(6-a1)Man](3-a1)Man(2-a1)Man](3-a1)Man(2-a1)Man(2-a1)Man	-	JP_Creinhardtii_MSB:M_doldpglcnacglcnacman_DASH_LPAREN_DASH_man_DASH_LPAREN_DASH_man_DASH_RPAREN_DASH_manman_DASH_RPAREN_DASH_manmanman_c;name:PP-Dol(-a1)GlcNAc(4-b1)GlcNAc(4-b1)Man[(6-a1)Man[(6-a1)Man](3-a1)Man(2-a1)Man](3-a1)Man(2-a1)Man(2-a1)Man	-
cpd30294	PP-Dol(-a1)GlcNAc(4-b1)GlcNAc(4-b1)Man[(6-a1)Man[(6-a1)Man(2-a1)Man](3-a1)Man(2-a1)Man](3-a1)Man(2-a1)Man(2-a1)Man(3-a1)Glc(3-a1)Glc(2-a1)Glc	-	JP_Creinhardtii_MSB:M_doldpglcnacglcnacman_DASH_LPAREN_DASH_man_DASH_LPAREN_DASH_manman_DASH_RPAREN_DASH_manman_DASH_RPAREN_DASH_manmanmanglcglcglc_c;name:PP-Dol(-a1)GlcNAc(4-b1)GlcNAc(4-b1)Man[(6-a1)Man[(6-a1)Man(2-a1)Man](3-a1)Man(2-a1)Man](3-a1)Man(2-a1)Man(2-a1)Man(3-a1)Glc(3-a1)Glc(2-a1)Glc	-
cpd30293	PP-Dol(-a1)GlcNAc(4-b1)GlcNAc(4-b1)Man[(6-a1)Man[(6-a1)Man(2-a1)Man](3-a1)Man(2-a1)Man](3-a1)Man(2-a1)Man(2-a1)Man(3-a1)Glc(3-a1)Glc	-	JP_Creinhardtii_MSB:M_doldpglcnacglcnacman_DASH_LPAREN_DASH_man_DASH_LPAREN_DASH_manman_DASH_RPAREN_DASH_manman_DASH_RPAREN_DASH_manmanmanglcglc_c;name:PP-Dol(-a1)GlcNAc(4-b1)GlcNAc(4-b1)Man[(6-a1)Man[(6-a1)Man(2-a1)Man](3-a1)Man(2-a1)Man](3-a1)Man(2-a1)Man(2-a1)Man(3-a1)Glc(3-a1)Glc	-
cpd30291	PP-Dol(-a1)GlcNAc(4-b1)GlcNAc(4-b1)Man[(6-a1)Man[(6-a1)Man(2-a1)Man](3-a1)Man(2-a1)Man](3-a1)Man(2-a1)Man(2-a1)Man	-	JP_Creinhardtii_MSB:M_doldpglcnacglcnacman_DASH_LPAREN_DASH_man_DASH_LPAREN_DASH_manman_DASH_RPAREN_DASH_manman_DASH_RPAREN_DASH_manmanman_c;name:PP-Dol(-a1)GlcNAc(4-b1)GlcNAc(4-b1)Man[(6-a1)Man[(6-a1)Man(2-a1)Man](3-a1)Man(2-a1)Man](3-a1)Man(2-a1)Man(2-a1)Man	-
cpd00130	L-Malate	C4H4O5	AraCyc:MAL;BiGG:mal__L;BrachyCyc:MAL;KEGG:C00149;MetaCyc:MAL;name:(S)-Malate|(S)-malate|(S)-malic acid|L-2-Hydroxybutanedioic acid|L-Apple acid|L-Malate|L-Malic acid|L-apple acid|L-mal|L-malate|L-malic acid|MALA|Malate|Malic acid|hydroxybutanedioic acid|hydroxysuccinic acid|mal|malate|malic acid	BJEPYKJPYRNKOW-REOHCLBHSA-L
cpd00971	Na+	Na	AraCyc:NA+;BiGG:na1;BrachyCyc:NA+;KEGG:C01330;MetaCyc:NA+;name:Na(2+)|Na+|Sodium|Sodium cation|Sodium ion|Sodium(1+)|sodium ion	FKNQFGJONOIPTF-UHFFFAOYSA-N
cpd03205	Phytoene	C40H64	AraCyc:PHYTOENE;BrachyCyc:PHYTOENE;ChlamyCyc:PHYTOENE;KEGG:C05413;MetaCyc:PHYTOENE;name:7,7',8,8',11,11',12,12'-octahydro-psi,psi-caro|Phytoene|all-trans-Phytoene|all-trans-phytoene	YVLPJIGOMTXXLP-KEKOKYSKSA-N
cpd14940	(2E)-Octadecenoyl-[acp]	C18H33OS	AraCyc:Octadec-2-enoyl-ACPs;BiGG:toctd2eACP;BrachyCyc:Octadec-2-enoyl-ACPs;KEGG:C16221;MetaCyc:Octadec-2-enoyl-ACPs;name:(2E)-Octadecenoyl-[acp]|Octadec-2-enoyl-ACPs|a trans-octadec-2-enoyl-[acp]|trans-2,3-stearoyl-[acp]|trans-Octadec-2-enoyl-[acp]|trans-octadec-2-enoyl-acp	-
cpd03200	Manninotriose	C18H32O16	AlgaGEM:S_D_45_Gal_32_alpha_32_1_45__62_6D_45_Gal_32_alpha_32_1_45__62_6D_45_Glucose_c;BiGG:mnt;BrachyCyc:CPD-8249;KEGG:C05404|G00501;MetaCyc:CPD-8249;name:6-O-(alpha-D-galactopyranosyl)-6-O-(alpha-D-galactopyranosyl)-D-glucopyranose|D-Gal alpha 1->6D-Gal alpha 1->6D-Glucose|D-Gal-alpha(1->6)-D-Gal-alpha(1->6)-D-glucose|D-Gal-alpha1->6D-Gal-alpha1->6D-Glucose|Manninotriose|alpha-D-Galp-(1->6)-alp…	-
cpd00976	dIDP	C10H12N4O10P2	AlgaGEM:S_dIDP_c;BiGG:didp;EcoCyc:CPD0-2231;KEGG:C01344;MetaCyc:CPD0-2231;name:2'-Deoxyinosine 5'-diphosphate|2'-Deoxyinosine-5'-diphosphate|dIDP|deoxyinosine diphosphate	BKUSIKGSPSFQAC-RRKCRQDMSA-L
cpd00978	dUDP	C9H12N2O11P2	AraCyc:DUDP;BiGG:dudp;BrachyCyc:DUDP;KEGG:C01346;MetaCyc:DUDP;name:2'-Deoxyuridine 5'-diphosphate|2'-deoxyuridine-5'-diphosphate|dUDP|deoxyuridine-diphosphate	QHWZTVCCBMIIKE-SHYZEUOFSA-L
cpd02884	FAICAR	C10H13N4O9P	AraCyc:PHOSPHORIBOSYL-FORMAMIDO-CARBOXAMIDE;BiGG:fprica;BrachyCyc:PHOSPHORIBOSYL-FORMAMIDO-CARBOXAMIDE;KEGG:C04734;MetaCyc:PHOSPHORIBOSYL-FORMAMIDO-CARBOXAMIDE;name:1-(5'-Phosphoribosyl)-5-formamido-4-imidazolecarboxamide|5'-Phosphoribosyl-5-formamido-4-imidazolecarboxamide|5'-p-ribosyl-5-formamido-4-imidazole carboxamide|5'-p-ribosyl-5-formamido-4-imidazolecarboxamide|5'-phosphoribosyl-5-formami…	ABCOOORLYAOBOZ-KQYNXXCUSA-L
cpd02882	4--1-D-Ribitylamino-5-aminouracil	C9H16N4O6	AraCyc:AMINO-RIBOSYLAMINO-1H-3H-PYR-DIONE;BiGG:4r5au;BrachyCyc:AMINO-RIBOSYLAMINO-1H-3H-PYR-DIONE;KEGG:C04732;MetaCyc:AMINO-RIBOSYLAMINO-1H-3H-PYR-DIONE;name:4-(1-D-Ribitylamino)-5-amino-2,6-dihydroxypyrimidine|4--1-D-Ribitylamino-5-aminouracil|5-Amino-6-(1-D-ribitylamino)uracil|5-Amino-6-(D-ribitylamino)uracil|5-amino-6-(1-D-ribitylamino)pyrimidine-2,4(1H,3H)-dione|5-amino-6-(D-ribitylamino)urac…	XKQZIXVJVUPORE-RPDRRWSUSA-N
cpd02333	Quinolinate	C7H3NO4	AraCyc:QUINOLINATE;BiGG:quln;BrachyCyc:QUINOLINATE;KEGG:C03722;MetaCyc:QUINOLINATE;name:2,3-Pyridinedicarboxylic acid|2,3-pyridinedicarboxylate|2,3-pyridinedicarboxylic acid|Pyridine-2,3-dicarboxylate|Quinolinate|Quinolinic acid|pyridine-2,3-dicarboxylate|pyridine-2,3-dicarboxylic acid|quinolinate|quinolinic acid	GJAWHXHKYYXBSV-UHFFFAOYSA-L
mgdg1819Z1644Z7Z10Z13Z	Monogalactosyldiacylglycerol (1-(9Z)-octadecenoyl,2-(4Z,7Z,10Z,13Z)-hexadecatetraenoyl, 18:1(9Z)/16:4(4Z,7Z,10Z,13Z))	C43H72O10	-	-
cpd03846	octanoate	C8H15O2	AraCyc:CPD-195;BiGG:octa;BrachyCyc:CPD-195;KEGG:C06423;MetaCyc:CPD-195;name:1-heptanecarboxylic acid|C-8 acid|Caprylic acid|Octanoic acid|Octylic acid|caprylic acid|capryloate|n-caprylic acid|n-octanoic acid|n-octic acid|n-octylic acid|neo-fat 8|octanoate|octanoate (n-C8:0)|octanoic acid|octoic acid	WWZKQHOCKIZLMA-UHFFFAOYSA-M
cpd03847	Myristic acid	C14H27O2	AraCyc:CPD-7836;BiGG:ttdca;BrachyCyc:CPD-7836;KEGG:C06424;MetaCyc:CPD-7836;name:Myristic acid|Tetradecanoate|Tetradecanoic acid|myristate|myristic acid|tetradecanoate|tetradecanoate (C14:0)|tetradecanoate (n-C14:0)|tetradecanoic acid|tetradecoate|tetradecoic acid	TUNFSRHWOTWDNC-UHFFFAOYSA-M
cpd03593	D-erythro-3-Methylmalate	C5H6O5	AlgaGEM:S_D_45_erythro_45_3_45_Methylmalate_c;AraGEM:S_D_45_erythro_45_3_45_Methylmalate_c;BiGG:r3mmal;KEGG:C06032;TS_Athaliana:met305_p;name:(2R,3S)-3-Methylmalate|D-erythro-3-Methylmalate	NPYQJIHHTGFBLN-STHAYSLISA-L
enoylgluACPmet_ester	Enoylglutaryl-[acp] methyl ester	C6H7O3SR	KEGG:C20374	-
cpd01997	Dimethylbenzimidazole	C9H10N2	BiGG:dmbzid;ChlamyCyc:DIMETHYLBENZIMIDAZOLE;EcoCyc:DIMETHYLBENZIMIDAZOLE;KEGG:C03114;MetaCyc:DIMETHYLBENZIMIDAZOLE;name:5,6-Dimethylbenzimidazole|5,6-dimethylbenzimidazole|DMB|Dimethylbenzimidazole|dimethylbenzimidazole	LJUQGASMPRMWIW-UHFFFAOYSA-N
cpd15377	3-Oxooctadecanoyl-[acyl-carrier protein]	C29H53N2O9PRS	BiGG:3ooctdACP	-
cpd03118	(S)-Hydroxydecanoyl-CoA	C31H50N7O18P3S	AraCyc:CPD0-2244;BiGG:3hdcoa;CornCyc:CPD0-2244;KEGG:C05264;MetaCyc:CPD0-2244;name:(S)-3-Hydroxydecanoyl-CoA|(S)-3-hydroxydecanoyl-CoA|(S)-Hydroxydecanoyl-CoA	HIVSMYZAMUNFKZ-PNPVFPMQSA-J
cpd03119	3-Oxodecanoyl-CoA	C31H48N7O18P3S	AraCyc:CPD0-2123;BiGG:3odcoa;CornCyc:CPD0-2123;KEGG:C05265;MetaCyc:CPD0-2123;name:3-Oxodecanoyl-CoA|3-oxodecanoyl-CoA	AZCVXMAPLHSIKY-HSJNEKGZSA-J
cpd03448	2-Octaprenyl-3-methyl-6-methoxy-1,4-benzoquinone	C48H72O3	AlgaGEM:S_2_45_Octaprenyl_45_3_45_methyl_45_6_45_methoxy_45_1_44_4_45_benzoquinone_c;AraGEM:S_2_45_Octaprenyl_45_3_45_methyl_45_6_45_methoxy_45_1_44_4_45_benzoquinone_c;BiGG:2ommb|2ommbl;KEGG:C05814;Maize_C4GEM:S_2_45_Octaprenyl_45_3_45_methyl_45_6_45_methoxy_45_1_44_4_45_benzoquinone_c;name:2-Octaprenyl-3-methyl-6-methoxy-1,4-benzoquinone	FLYBTLROCQBHMR-KFSSTAEESA-N
cpd30347	linoleic acid (all cis C18:2) n-6	-	JP_Creinhardtii_MSB:M_lnlc_c|M_lnlc_h;name:linoleic acid (all cis C18:2) n-6	-
cpd03444	2-Octaprenylphenol	C46H70O	AraCyc:2-OCTAPRENYLPHENOL;BiGG:2oph;CornCyc:2-OCTAPRENYLPHENOL;KEGG:C05810;MetaCyc:2-OCTAPRENYLPHENOL;name:2-Octaprenylphenol|2-octaprenylphenol	VUNQJPPPTJIREN-CMAXTTDKSA-N
cpd03113	(S)-3-Hydroxyhexadecanoyl-CoA	C37H62N7O18P3S	AlgaGEM:S__40_S_41__45_3_45_Hydroxyhexadecanoyl_45_CoA_x;BiGG:3hhdcoa;EcoCyc:CPD0-2232;KEGG:C05258;MetaCyc:CPD0-2232;name:(S)-3-Hydroxyhexadecanoyl-CoA	-
cpd03447	2-Octaprenyl-6-methoxy-1,4-benzoquinone	C47H70O3	AlgaGEM:S_2_45_Octaprenyl_45_6_45_methoxy_45_1_44_4_45_benzoquinone_c;AraGEM:S_2_45_Octaprenyl_45_6_45_methoxy_45_1_44_4_45_benzoquinone_c;BiGG:2ombz|2ombzl;KEGG:C05813;Maize_C4GEM:S_2_45_Octaprenyl_45_6_45_methoxy_45_1_44_4_45_benzoquinone_c;name:2-Octaprenyl-6-methoxy-1,4-benzoquinone	AFTBILPWMUSGIN-MYCGWMCTSA-N
cpd03116	(S)-3-Hydroxydodecanoyl-CoA	C33H54N7O18P3S	AlgaGEM:S__40_S_41__45_3_45_Hydroxydodecanoyl_45_CoA_x;BiGG:3hddcoa;EcoCyc:CPD0-2107;KEGG:C05262;MetaCyc:CPD0-2107;name:(S)-3-Hydroxydodecanoyl-CoA|(S)-3-hydroxydodecanoyl-CoA	IJFLXRCJWPKGKJ-LXIXEQKWSA-J
cpd03117	3-Oxododecanoyl-CoA	C33H52N7O18P3S	AlgaGEM:S_3_45_Oxododecanoyl_45_CoA_x;BiGG:3oddcoa;EcoCyc:CPD0-2105;KEGG:C05263;MetaCyc:CPD0-2105;name:3-Oxododecanoyl-CoA|3-oxododecanoyl-CoA	HQANBZHVWIDNQZ-GMHMEAMDSA-J
cpd03114	3-Oxopalmitoyl-CoA	C37H60N7O18P3S	AlgaGEM:S_3_45_Oxopalmitoyl_45_CoA_x;BiGG:3ohdcoa;EcoCyc:3-OXOPALMITOYL-COA;KEGG:C05259;MetaCyc:3-OXOPALMITOYL-COA;name:3-Ketopalmitoyl-CoA|3-Oxohexadecanoyl-CoA|3-Oxopalmitoyl-CoA|3-keto-palmitoyl-CoA|3-oxo-palmitoyl-CoA|3-oxohexadecanoyl-CoA	NQMPLXPCRJOSHL-BBECNAHFSA-J
cpd03115	(S)-3-Hydroxytetradecanoyl-CoA	C35H58N7O18P3S	AlgaGEM:S__40_S_41__45_3_45_Hydroxytetradecanoyl_45_CoA_x;BiGG:3htdcoa;EcoCyc:CPD0-1161;KEGG:C05260;MetaCyc:CPD0-1161;name:(S)-3-Hydroxytetradecanoyl-CoA|3-hydroxytetradecanoyl-CoA	-
cpd03688	1-Methylpyrrolinium	C5H10N	BiGG:1mpyr;KEGG:C06178;MetaCyc:CPD-7994;PlantCyc:CPD-7994;RiceCyc:CPD-7994;name:1-Methyl-delta(1)-pyrrolinium|1-Methylpyrrolinium|1-methyl-delta1-pyrrolinium ion|N-methyl-delta1-pyrrolinium cation	FDWZAOGDOVQOLD-UHFFFAOYSA-N
cpd15836	L-Carnosine	C9H14N4O3	BiGG:carn;JP_Creinhardtii_MSB:M_carn_h;iAF692:carn;name:L-Carnosine	-
cpd02428	beta-L-Arabinose 1-phosphate	C5H9O8P	AraCyc:CPD-1825;BiGG:B_ara1p;BrachyCyc:CPD-1825;KEGG:C03906;MetaCyc:CPD-1825;name:beta-L-Arabinose 1-phosphate|beta-L-arabinose 1-P|beta-L-arabinose 1-phosphate	ILXHFXFPPZGENN-QMKXCQHVSA-L
sqdg183:6:9:12	Sulfoquinovosyldiacylglycerol (n-C18 3)	C45H75O13S	-	-
cpd14613	2-Methyl-6-phytylquinol	C27H46O2	AraCyc:MPBQ;BiGG:2m6phol;BrachyCyc:MPBQ;KEGG:C15882;MetaCyc:MPBQ;name:2-Methyl-6-phytyl-1,4-benzoquinol|2-Methyl-6-phytyl-1,4-hydroquinone|2-Methyl-6-phytylbenzene-1,4-diol|2-Methyl-6-phytylquinol|2-methyl-6-phytyl-1,4-benzoquinol	GTWCNYRFOZKWTL-UOFXASEASA-N
cpd14614	2,3-Dimethyl-5-phytylquinol	C28H48O2	AraCyc:DMPBQ;BiGG:23dmphol;BrachyCyc:DMPBQ;KEGG:C15883;MetaCyc:DMPBQ;name:2,3-Dimethyl-5-phytyl-1,4-hydroquinone|2,3-Dimethyl-5-phytylquinol|2,3-Dimethyl-6-phytylbenzene-1,4-diol|2,3-dimethyl-6-phytyl-1,4-benzoquinol	SUFZKUBNOVDJRR-WGEODTKDSA-N
cpd15238	Hexadecenoyl-CoA	C37H61N7O17P3S	BiGG:hdcoa;iAF1260:hdcoa;iGT196:hdcoa;iMA945:hdcoa;iMEO21:hdcoa;name:Hexadecenoyl-CoA|Hexadecenoyl-CoA (n-C16:1CoA)	-
cpd15239	Hexadecenoyl-ACP	C27H49N2O8PRS	BiGG:hdeACP;JP_Creinhardtii_MSB:M_hdeACP_h;iAF1260:hdeACP;iJN746:hdeACP;iJR904:hdeACP;name:Hexadecenoyl-ACP|Hexadecenoyl-ACP (n-C16:1ACP)|cis-hexadec-9-enoyl-[acyl-carrier protein]|cis-hexadec-9-enoyl-[acyl-carrier protein] (n-C16:1)	-
cpd15237	hexadecenoate	C16H29O2	BiGG:hdcea;JM_Creinhardtii:(C16:1);JP_Creinhardtii_MSB:M_hdcea_c|M_hdcea_h;iAF1260:hdcea;iGT196:hdcea;name:Hexadecenoate|Hexadecenoate (n-C16:1)|hexadecenoate	-
cpd00012	PPi	HO7P2	AraCyc:PPI;BiGG:ppi;BrachyCyc:PPI;KEGG:C00013;MetaCyc:PPI;name:Diphosphate|Diphosphoric acid|PP|PPi|Pyrophosphate|Pyrophosphoric acid|diphosphate|pyrophosphate	XPPKVPWEQAFLFU-UHFFFAOYSA-K
cpd00013	NH3	H4N	AraCyc:AMMONIA;BiGG:nh3|nh4;BrachyCyc:AMMONIA;KEGG:C00014;MetaCyc:AMMONIA;name:Ammonia|NH3|NH4plus|ammonia	QGZKDVFQNNGYKY-UHFFFAOYSA-O
cpd00010	CoA	C21H32N7O16P3S	AraCyc:CO-A;BiGG:coa;BrachyCyc:CO-A;KEGG:C00010;MetaCyc:CO-A;name:CoA|CoA-SH|Coenzyme A|CoenzymeA|HS-CoA|co-A|co-A-SH|co-enzyme-A|coenzyme A	RGJOEKWQDUBAIZ-IBOSZNHHSA-J
cpd00011	CO2	CO2	AraCyc:CARBON-DIOXIDE;BiGG:co2;BrachyCyc:CARBON-DIOXIDE;KEGG:C00011;MetaCyc:CARBON-DIOXIDE;name:CO2|Carbon dioxide|carbon dioxide|carbonic acid gas|carbonic anhydride	CURLTUGMZLYLDI-UHFFFAOYSA-N
dghs1819Z1819Z	diacylglycerolhomoserine (18:1(9Z)/18:1(9Z))	C43H79NO7	-	-
cpd00017	S-Adenosyl-L-methionine	C15H23N6O5S	AraCyc:S-ADENOSYLMETHIONINE;BiGG:amet;BrachyCyc:S-ADENOSYLMETHIONINE;KEGG:C00019;MetaCyc:S-ADENOSYLMETHIONINE;name:2-S-adenosyl-L-methionine|Acylcarnitine|AdoMet|S-Adenosyl-L-methionine|S-Adenosylmethionine|S-adenosyl-L-methionine|S-adenosyl-methionine|S-adenosylmethionine|SAM|adenosylmethionine	MEFKEPWMEQBLKI-AIRLBKTGSA-O
cpd00014	UDP	C9H12N2O12P2	AraCyc:UDP;BiGG:udp;BrachyCyc:UDP;KEGG:C00015|G10619;MetaCyc:UDP;name:UDP|Uridine 5'-diphosphate|uridine-5'-diphosphate|uridine-diphosphate	XCCTYIAWTASOJW-XVFCMESISA-L
cpd00015	FAD	C27H31N9O15P2	AraCyc:FAD;BiGG:fad;BrachyCyc:FAD;KEGG:C00016;MetaCyc:FAD;name:FAD|Flavin adenine dinucleotide|Flavin adenine dinucleotide oxidized|Flavinadeninedinucleotideoxidized|flavin adenine dinucleotide|flavin adenine dinucleotide oxidized|flavitan	IMGVNJNCCGXBHD-UYBVJOGSSA-K
cpd00018	AMP	C10H12N5O7P	AraCyc:AMP;BiGG:amp;BrachyCyc:AMP;KEGG:C00020;MetaCyc:AMP;name:5'-AMP|5'-Adenosine monophosphate|5'-Adenylic acid|5'-adenosine monophosphate|5'-adenylic acid|AMP|Adenosine 5'-monophosphate|Adenosine 5'-phosphate|Adenylate|Adenylic acid|adenosine 5'-monophosphate|adenosine 5'-phosphate|adenosine-5'-phosphate|adenosine-monophosphate|adenosine-phosphate|adenylate|adenylic acid	UDMBCSSLTHHNCD-KQYNXXCUSA-L
cpd00019	S-Adenosyl-homocysteine	C14H20N6O5S	AraCyc:ADENOSYL-HOMO-CYS;BiGG:ahcys;BrachyCyc:ADENOSYL-HOMO-CYS;KEGG:C00021;MetaCyc:ADENOSYL-HOMO-CYS;name:2-S-adenosyl-L-homocysteine|AdoHcy|S-Adenosyl-L-homocysteine|S-Adenosylhomocysteine|S-adenosyl-L-homocysteine|S-adenosyl-homocysteine|S-adenosylhomocysteine|SAH|adenosyl-homo-cys|adenosylhomo-cys|adenosylhomocysteine|s-adenosyl-homocysteine	ZJUKTBDSGOFHSH-WFMPWKQPSA-N
cpd19019	L-Cystathionine	C7H14N2O4S	AraCyc:L-CYSTATHIONINE;BiGG:cyst__L|cysth__L;BrachyCyc:L-CYSTATHIONINE;KEGG:C02291;MetaCyc:L-CYSTATHIONINE;name:L-Cystathionine|L-cystathionine|cystathionine	ILRYLPWNYFXEMH-WHFBIAKZSA-N
tczcar	9,15,9-tricis-zeta-Carotene	C40H60	KEGG:C19764	-
dgts16018111Z	diacylglyceryl-N,N,N-trimethylhomoserine (16:0/18:1(11Z))	C44H83NO7	-	-
mgdg1819Z1619Z	Monogalactosyldiacylglycerol (1-(9Z)-octadecenoyl,2-(9Z)-hexadecenoyl, 18:1(9Z)/16:1(9Z))	C43H78O10	-	-
cpd00166	Calomide	C72H102CoN18O17P	BiGG:adocbl;ChlamyCyc:ADENOSYLCOBALAMIN;EcoCyc:ADENOSYLCOBALAMIN;KEGG:C00194;MetaCyc:ADENOSYLCOBALAMIN;name:(5'-Deoxy-5'-adenosyl)cobamide coenzyme|(5'-deoxy-5'-adenosyl)cobamide coenzyme|(5,6-Dimethylbenzimidazolyl)cobamide coenzyme|(5,6-dimethylbenzimidazolyl)cobamide coenzyme|5'-Deoxy-5'-adenosyl vitamin B12|5'-Deoxy-5'-adenosyl-5,6-dimethylbenzimidazolylcobamide|5'-Deoxy-5'-adenosylcobalamin|…	-
cpd00167	Ceramide	C19H36NO3R	AlgaGEM:S_N_45_Acylsphingosine_c;ChlamyCyc:CERAMIDE;KEGG:C00195;RiceCyc:CERAMIDE;SorghumCyc:CERAMIDE;name:Ceramide|N-Acylsphingosine|a ceramide|an N-acylsphingosine	-
[truncated: 1,128 more rows]
